# Supplementary material for: Shotgun Proteomics Revealed Preferential Degradation of Misfolded In Vivo Obligate GroE Substrates by Lon Protease in Escherichia coli
Source: Molecules. 2022 Jun 11;27(12):3772. doi: 10.3390/molecules27123772 (PMC9228906; doi:10.3390/molecules27123772)
Supplement: Supplementary file 1 [file molecules-27-03772-s001.zip]

Archive with 5 entries (5 files):
- Supplementary Figures and Tables.pdf
- Supplementary_Dataset_S1.xlsx
- Supplementary_Dataset_S2.xlsx
- Supplementary_Dataset_S3.xlsx
- Supplementary_Dataset_S4.xlsx
