# Supplementary material for: Shotgun Proteomics Revealed Preferential Degradation of Misfolded In Vivo Obligate GroE Substrates by Lon Protease in Escherichia coli
Source: Molecules. 2022 Jun 11;27(12):3772. doi: 10.3390/molecules27123772 (PMC9228906; doi:10.3390/molecules27123772)
Supplement: Supplementary file 1 [file molecules-27-03772-s001.zip › Supplementary_Dataset_S1.xlsx]

## Sheet: DatasetS1_MGM100_and_derivative
UniProt_ID	UniProt_ID2	b_number	JW_ID	Gene_name	Description	MW	GroE Kerner 2005	GroE Fujiwara 2010	GroE Niwa 2016	Intensity_MGM100_Ara1	Intensity_MGM100_Ara2	Intensity_MGM100_Ara3	Intensity_MGM100_Glc1	Intensity_MGM100_Glc2	Intensity_MGM100_Glc3	Number_of_Detection_MGM100_Ara	Mean_MGM100_Ara	SD_MGM100_Ara	Number_of_Detection_MGM100_Glc	Mean_MGM100_Glc	SD_MGM100_Glc	Foldchange_MGM100	Adjusted_P_value_MGM100	Intensity_MGM100dlon_Ara1	Intensity_MGM100dlon_Ara2	Intensity_MGM100dlon_Ara3	Intensity_MGM100dlon_Glc1	Intensity_MGM100dlon_Glc2	Intensity_MGM100dlon_Glc3	Number_of_Detection_MGM100dlon_Ara	Mean_MGM100dlon_Ara	SD_MGM100dlon_Ara	Number_of_Detection_MGM100dlon_Glc	Mean_MGM100dlon_Glc	SD_MGM100dlon_Glc	Foldchange_MGM100dlon	Adjusted_P_value_MGM100dlon	Intensity_MGM100dPX_Ara1	Intensity_MGM100dPX_Ara2	Intensity_MGM100dPX_Ara3	Intensity_MGM100dPX_Glc1	Intensity_MGM100dPX_Glc2	Intensity_MGM100dPX_Glc3	Number_of_Detection_MGM100dPX_Ara	Mean_MGM100dPX_Ara	SD_MGM100dPX_Ara	Number_of_Detection_MGM100dPX_Glc	Mean_MGM100dPX_Glc	SD_MGM100dPX_Glc
P00350	6PGD_ECOLI	b2029	JW2011	gnd	6-phosphogluconate dehydrogenase, decarboxylating	51481	1			1415.74	1320.05	1360.81	1540.43	1417.23	1438.58	3	1365.53	48.0195	3	1465.41	65.8375	1.07314	0.183548	1373.31	1364.03	1382.66	1544.93	1500.36	1464.19	3	1373.33	9.31502	3	1503.16	40.4428	1.09453	0.0532155	1444.77	1453.07	1468.04	1822.19	1885.63	1821.35	3	1455.29	11.7932	3	1843.06	36.872
P00363	FRDA_ECOLI	b4154	JW4115	frdA	Fumarate reductase flavoprotein subunit	65972	3	4		12.9331	13.8342	14.846	8.42199	5.13984		3	13.8711	0.956984	2					14.8478	10.5419	15.7388				3	13.7095	2.77916	0					12.4098	13.3956	11.6457				3	12.4837	0.877288	0
P00370	DHE4_ECOLI	b1761	JW1750	gdhA	NADP-specific glutamate dehydrogenase	48581		4		10.9153	10.0489	8.7531				3	9.90577	1.08818	0					12.4786	20.0482	16.3004				3	16.2757	3.78486	0					9.07209	8.17929	4.92384				3	7.39174	2.18339	0
P00393	DHNA_ECOLI	b1109	JW1095	ndh	NADH dehydrogenase	47359	2			374.506	359.454	364.71	595.361	586.275	609.228	3	366.223	7.63926	3	596.955	11.5592	1.63003	0.000756833	637.405	620.122	630.719	1003.65	1024.9	953.553	3	629.415	8.71494	3	994.034	36.6326	1.5793	0.0103951	632.184	640.102	653.969	850.258	849.996	866.807	3	642.085	11.027	3	855.687	9.63109
P00448	SODM_ECOLI	b3908	JW3879	sodA	Superoxide dismutase [Mn]	23097				708.876	705.094	700.841	574.82	552.66	575.67	3	704.937	4.0198	3	567.717	13.0464	0.805344	0.00859283	327.098	342.698	349.901	416.989	395.527	373.353	3	339.899	11.6563	3	395.29	21.819	1.16296	0.0590204	344.014	346.622	334.828	344.789	334.14	357.425	3	341.821	6.1952	3	345.451	11.6566
P00452	RIR1_ECOLI	b2234	JW2228	nrdA	Ribonucleoside-diphosphate reductase 1 subunit alpha	85775				177.512	176.578	178.015	139.803	129.775	135.623	3	177.368	0.729193	3	135.067	5.03707	0.761506	0.0173143	168.499	173.094	180.44	74.9196	79.5488	67.5191	3	174.011	6.02308	3	73.9958	6.06782	0.425237	0.001003	141.377	135.735	136.544	99.1536	91.1642	94.2084	3	137.885	3.05081	3	94.8421	4.03222
P00490	PHSM_ECOLI	b3417	JW5689	malP	Maltodextrin phosphorylase	90522	3	3		104.924	101.53	107.351	71.1149	74.5788	79.12	3	104.602	2.92386	3	74.9379	4.01461	0.716412	0.00557709	61.3323	58.4129	59.064	32.2714	38.928	38.8797	3	59.6031	1.53254	3	36.693	3.82932	0.615623	0.0149076	210.521	217.424	218.523	186.055	186.997	178.147	3	215.489	4.33765	3	183.733	4.86049
P00509	AAT_ECOLI	b0928	JW0911	aspC	Aspartate aminotransferase	43573				177.954	173.218	172.489	189.048	182.429	190.898	3	174.554	2.96725	3	187.458	4.45267	1.07393	0.0502662	183.414	188.759	184.747	249.045	233.411	249.873	3	185.64	2.78215	3	244.11	9.27456	1.31496	0.0166588	231.988	230.922	234.471	276.512	292.496	277.497	3	232.46	1.82104	3	282.168	8.95757
P00547	KHSE_ECOLI	b0003	JW0002	thrB	Homoserine kinase	33624				40.9166	51.0928	37.5734	25.4061	35.5824	29.8044	3	43.1943	7.04162	3	30.2643	5.10371	0.700655	0.131163	33.9962	32.9162	37.2299	28.991	28.6312	25.4571	3	34.7141	2.24467	3	27.6931	1.94477	0.797748	0.0365246	33.5636	25.3648	23.1004	30.6983	34.729	34.9942	3	27.3429	5.50494	3	33.4738	2.40734
P00550	PTM3C_ECOLI	b3599	JW3573	mtlA	Mannitol-specific phosphotransferase enzyme IIA component	67972				30.0046	27.9528	26.3549	38.0308	33.2205	34.5106	3	28.1041	1.82955	3	35.254	2.48982	1.25441	0.0509555	40.2887	33.3011	41.349	36.5452	42.2981	41.5918	3	38.3129	4.37263	3	40.145	3.13749	1.04782	0.661003	34.2544	30.9267	33.1954	43.2099	45.7287	39.6985	3	32.7922	1.7001	3	42.879	3.02868
P00561	AK1H_ECOLI	b0002	JW0001	thrA	Homoserine dehydrogenase	89120				163.638	172.212	166.714	219.123	207.594	214.075	3	167.521	4.34364	3	213.597	5.77932	1.27505	0.00461012	151.632	144.069	153.42	180.154	198.16	192.122	3	149.707	4.96382	3	190.145	9.1643	1.27012	0.0195406	112.657	114.217	101.488	152.287	155.27	156.382	3	109.454	6.94271	3	154.646	2.11754
P00562	AK2H_ECOLI	b3940	JW3911	metL	Homoserine dehydrogenase	88888				36.3244	41.2147	38.6087	162.698	165.065	167.212	3	38.7159	2.44691	3	164.992	2.25789	4.2616	7.99343e-05	47.0509	50.2842	42.5516	617.94	602.587	623.221	3	46.6289	3.88353	3	614.583	10.7189	13.1803	0.000820149	36.4856	39.7017	33.0392	519.869	541.577	532.816	3	36.4088	3.33191	3	531.421	10.9211
P00579	RPOD_ECOLI	b3067	JW3039	rpoD	RNA polymerase sigma factor RpoD	70263				200.555	211.34	202.045	173.348	180.157	195.242	3	204.647	5.84428	3	182.916	11.2047	0.893812	0.116948	163.564	171.637	161.093	160.872	163.694	156.916	3	165.431	5.51445	3	160.494	3.40477	0.970155	0.347867	180.959	185.424	186.504	202.814	207.882	187.644	3	184.296	2.93966	3	199.447	10.5308
P00582	DPO1_ECOLI	b3863	JW3835	polA	DNA polymerase I	103118				68.9016	70.4259	74.7791	72.0384	73.3625	76.6485	3	71.3689	3.05011	3	74.0165	2.37361	1.0371	0.401393	90.1832	104.411	96.4443	64.023	57.6241	62.1513	3	97.0128	7.13092	3	61.2661	3.29	0.631526	0.0172364	57.9124	55.9525	55.5788	53.879	57.1943	53.9116	3	56.4812	1.25343	3	54.995	1.90475
P00634	PPB_ECOLI	b0383	JW0374	phoA	Alkaline phosphatase	49439				4.07241	5.24337	6.37218	1013.35	976.361	960.591	3	5.22932	1.14995	3	983.434	27.0813	188.062	0.00291154	32.6074	33.0788	31.0541	1993.35	2004.49	1974.29	3	32.2468	1.05943	3	1990.71	15.2721	61.7336	0.000820149	15.3849	17.8592	17.3395	1108.09	1091.2	1103.45	3	16.8612	1.30465	3	1100.91	8.72605
P00803	LEP_ECOLI	b2568	JW2552	lepB	Signal peptidase I	35960				36.0008	39.7194	41.4445	41.621	29.3551	20.751	3	39.0549	2.78202	3	30.5757	10.4884	0.78289	0.392241	52.8761	51.0246	63.3911	51.9676	42.4116	38.8806	3	55.7639	6.66988	3	44.4199	6.7707	0.796571	0.163577	34.4469	31.7535	23.1854	30.609	32.4224	32.1025	3	29.7953	5.88059	3	31.7113	0.967927
P00811	AMPC_ECOLI	b4150	JW4111	ampC	Beta-lactamase	41556				6.69368	5.85556	5.90891	7.99356	7.28873	7.82771	3	6.15272	0.469247	3	7.70333	0.368508	1.25202	0.0379949	4.63913		4.92636		4.30207		2			1					4.09359	4.36337		9.05927		4.45762	2			2
P00861	DCDA_ECOLI	b2838	JW2806	lysA	Diaminopimelate decarboxylase	46177										0			0					3.36904				5.73871	2.49726	1			2					3.92629	4.50826	3.46145	2.97137	7.37108	4.83862	3	3.96533	0.524496	3	5.06036	2.20822
P00864	CAPP_ECOLI	b3956	JW3928	ppc	Phosphoenolpyruvate carboxylase	99063				114.611	119.664	116.798	168.097	172.791	169.635	3	117.024	2.53409	3	170.174	2.39303	1.45418	0.00049442	167.379	168.643	168.849	163.005	165.468	158.82	3	168.29	0.79593	3	162.431	3.36096	0.965183	0.138225	118.167	126.507	117.518	205.521	193.513	186.881	3	120.731	5.01297	3	195.305	9.44833
P00887	AROH_ECOLI	b1704	JW1694	aroH	Phospho-2-dehydro-3-deoxyheptonate aldolase, Trp-sensitive	38735				19.9265	25.7081	32.1266	25.2287	12.1604	21.7785	3	25.9204	6.10282	3	19.7225	6.7724	0.760888	0.401393	29.3857	32.8293	36.6611	20.428	29.0002	45.968	3	32.9587	3.63943	3	31.7987	12.998	0.964805	0.912802	22.127	20.2874	18.3265	16.3595	21.6371	19.1316	3	20.247	1.90057	3	19.0427	2.63992
P00888	AROF_ECOLI	b2601	JW2582	aroF	Phospho-2-dehydro-3-deoxyheptonate aldolase, Tyr-sensitive	38804				10.0936	6.30911	7.77055	8.65609	7.06937	11.6865	3	8.05775	1.90852	3	9.13732	2.34588	1.13398	0.659789	8.67125	7.93301	4.40045		9.53689		3	7.00157	2.28268	1					5.40313			5.90033	7.87328	8.89452	1			3	7.55604	1.52209
P00895	TRPE_ECOLI	b1264	JW1256	trpE	Anthranilate synthase component 1	57494								10.5358		0			1								83.7254	80.2736	78.4553	0			3	80.8181	2.67691						33.5691	36.7075	32.1854	0			3	34.154	2.31709
P00904	TRPGD_ECOLI	b1263	JW1255	trpGD	Anthranilate phosphoribosyltransferase	56870									222.004	0			1								28.0413	21.9119	21.581	0			3	23.8447	3.6381						18.5634	17.5385	14.5094	0			3	16.8704	2.10795
P00909	TRPC_ECOLI	b1262	JW1254	trpC	N-(5'-phospho-ribosyl)anthranilate isomerase	49492										0			0								45.5954	46.7839	48.7664	0			3	47.0486	1.60198						24.071	24.4707	16.8525	0			3	21.7981	4.28765
P00926	SDHD_ECOLI	b2366	JW2363	dsdA	D-serine dehydratase	47901				14.0198	9.75083	9.87143			6.30739	3	11.214	2.43062	1									5.10808		0			1							5.02855	4.48164	4.02776	15.2709	1			3	7.92677	6.36425
P00934	THRC_ECOLI	b0004	JW0003	thrC	Threonine synthase	47114				165.017	175.784	177.851	214.357	223.957	198.559	3	172.884	6.89096	3	212.291	12.8244	1.22794	0.0483114	110.112	109.134	116.392	164.129	152.655	155.81	3	111.879	3.93856	3	157.531	5.92751	1.40805	0.00571468	146.629	139.274	155.069	184.059	185.879	197.018	3	146.991	7.90371	3	188.985	7.01576
P00935	METB_ECOLI	b3939	JW3910	metB	Cystathionine gamma-synthase	41550				5.98979	7.80826	6.32856	161.326	172.934	162.116	3	6.70887	0.96705	3	165.459	6.48587	24.6627	0.00402493	9.91775	11.3988	9.93129	925.702	960.837	940.247	3	10.4159	0.851203	3	942.262	17.654	90.4634	0.00206919	8.79782	11.0828	8.32129	877.775	920.169	894.508	3	9.40064	1.47615	3	897.484	21.3531
P00936	CYAA_ECOLI	b3806	JW3778	cyaA	Adenylate cyclase	97586				9.14215	7.11826	8.62177	13.5247	15.004	16.6763	3	8.29406	1.05099	3	15.0683	1.57678	1.81676	0.0216322	17.3718	13.468	14.9964	16.5797	19.7604	13.0033	3	15.2787	1.96715	3	16.4478	3.38048	1.07652	0.701611	14.3411	14.4717	14.1806	21.8386	19.1516	23.3752	3	14.3311	0.145806	3	21.4551	2.13775
P00946	MANA_ECOLI	b1613	JW1605	manA	Mannose-6-phosphate isomerase	42850				102.992	106.252	106.664	119.808	128.346	125.325	3	105.303	2.01167	3	124.493	4.32938	1.18224	0.0265814	129.728	132.174	141.148	179.101	163.089	167.981	3	134.35	6.01293	3	170.057	8.20539	1.26578	0.01661	100.343	97.1211	100.025	132.593	125.073	126.928	3	99.163	1.7755	3	128.198	3.91756
P00954	SYW_ECOLI	b3384	JW3347	trpS	Tryptophan--tRNA ligase	37438				194.263	205.886	209.242	227.956	227.087	226.814	3	203.13	7.86053	3	227.286	0.596358	1.11892	0.077173	202.045	195.278	200.818	173.288	167.568	170.106	3	199.38	3.60531	3	170.321	2.86604	0.85425	0.00444108	276.012	274.542	287.117	294.164	318.768	314.746	3	279.224	6.87523	3	309.226	13.1982
P00956	SYI_ECOLI	b0026	JW0024	ileS	Isoleucine--tRNA ligase	104297				164.907	167.074	170.734	182.042	183.257	185.614	3	167.572	2.94521	3	183.638	1.81617	1.09588	0.0126535	174.938	178.329	169.116	182.818	189.53	180.901	3	174.128	4.65965	3	184.416	4.5311	1.05909	0.091991	227.522	230.411	222.77	300.671	299.093	278.534	3	226.901	3.85817	3	292.766	12.3505
P00957	SYA_ECOLI	b2697	JW2667	alaS	Alanine--tRNA ligase	96032				261.605	288.631	270.699	295.115	315.559	304.736	3	273.645	13.7517	3	305.137	10.2279	1.11508	0.0848442	255.758	245.231	244.05	258.55	256.47	244.026	3	248.346	6.4458	3	253.015	7.85415	1.0188	0.547908	216.299	209.015	211.867	252.498	237.982	249.093	3	212.394	3.67045	3	246.524	7.59125
P00959	SYM_ECOLI	b2114	JW2101	metG	Methionine--tRNA ligase	76255				236.123	225.989	226.751	224.562	227.148	234.357	3	229.621	5.64377	3	228.689	5.07607	0.995941	0.877795	244.255	251.284	248.153	260.334	258.041	245.685	3	247.897	3.52147	3	254.687	7.87953	1.02739	0.350233	216.676	227.435	208.229	253.338	251.335	248.309	3	217.447	9.62617	3	250.994	2.53178
P00960	SYGA_ECOLI	b3560	JW3531	glyQ	Glycine--tRNA ligase alpha subunit	34774				357.115	347.309	369.177	257.5	254.38	269.535	3	357.867	10.9534	3	260.472	8.0026	0.727845	0.00380716	287.67	283.666	287.149	223.324	201.18	201.199	3	286.162	2.17695	3	208.568	12.7794	0.728846	0.0223534	253.426	258.918	244.491	204.035	209.377	198.862	3	252.278	7.28165	3	204.091	5.25773
P00961	SYGB_ECOLI	b3559	JW3530	glyS	Glycine--tRNA ligase beta subunit	76813				393.965	398.172	399.514	376.258	377.267	395.423	3	397.217	2.89515	3	382.983	10.7855	0.964165	0.223968	365.308	361.744	380.424	278.094	284.858	292.376	3	369.159	9.91748	3	285.109	7.14432	0.772322	0.00427677	397.102	383.783	391.718	341.816	348.912	345.813	3	390.868	6.70009	3	345.514	3.55746
P00962	SYQ_ECOLI	b0680	JW0666	glnS	Glutamine--tRNA ligase	63478				206.631	212.734	210.57	195.664	198.938	210.058	3	209.978	3.09422	3	201.553	7.54498	0.959877	0.273492	238.852	235.258	239.785	224.803	201.977	211.062	3	237.965	2.39029	3	212.614	11.4919	0.893468	0.0990676	209.307	206.09	207.048	210.324	203.089	213.112	3	207.482	1.65176	3	208.842	5.17331
P00963	ASNA_ECOLI	b3744	JW3722	asnA	Aspartate--ammonia ligase	36651				55.7513	59.43	52.8338	57.4155	55.2109	63.1919	3	56.005	3.30541	3	58.6061	4.12156	1.04644	0.544391	51.7636	53.3925	55.1468	41.9917	30.5695	35.7469	3	53.4343	1.69199	3	36.1027	5.71941	0.675647	0.0544655	49.4515	54.3637	51.9235	44.7321	40.5913	46.3176	3	51.9129	2.45612	3	43.8803	2.95665
P00968	CARB_ECOLI	b0033	JW0031	carB	Carbamoyl-phosphate synthase large chain	117842				34.1981	32.8329	33.4677	16.5945	18.6793	18.9563	3	33.4996	0.683158	3	18.0767	1.29107	0.53961	0.00340101	25.4149	28.5838	28.1892	12.0178	12.3295	8.44767	3	27.396	1.72696	3	10.9317	2.15683	0.399024	0.00497838	25.6754	25.1121	24.805	32.4594	29.4351	29.4796	3	25.1975	0.44144	3	30.458	1.73338
P02358	RS6_ECOLI	b4200	JW4158	rpsF	30S ribosomal protein S6, non-modified isoform	15703				2359.98	2562.79	2480.72	1570.36	1584.22	1748.16	3	2467.83	102.018	3	1634.25	98.8949	0.66222	0.00448366	1180.12	1043.73	1128.36	1032.7	1074.16	1106.09	3	1117.4	68.852	3	1070.98	36.798	0.958457	0.45662	1425.28	1415.42	1382.06	1183.05	1148.34	1162.64	3	1407.59	22.6498	3	1164.68	17.4444
P02359	RS7_ECOLI	b3341	JW3303	rpsG	30S ribosomal protein S7	20019				2712.18	2677.3	2696.26	2638.24	2484.53	2449.65	3	2695.25	17.4621	3	2524.14	100.341	0.936515	0.16689	2242.88	2159.18	2246.74	1929.12	1905.21	1919.59	3	2216.27	49.4762	3	1917.97	12.0367	0.865407	0.0201616	2731.72	2726.38	2731.57	2245.97	2463.73	2449.46	3	2729.89	3.04067	3	2386.39	121.814
P02413	RL15_ECOLI	b3301	JW3263	rplO	50S ribosomal protein L15	14980				2568.04	2530.19	2593.2	2319.3	2450.24	2372.63	3	2563.81	31.7173	3	2380.72	65.8441	0.928588	0.0623302	2796.12	2570.77	2392.47	2233.92	1974.71	2100.3	3	2586.45	202.282	3	2102.98	129.626	0.813074	0.0639263	2646.37	2553.95	2726.25	2135.25	2202.13	2264.33	3	2642.19	86.226	3	2200.57	64.5541
P02916	MALF_ECOLI	b4033	JW3993	malF	Maltose transport system permease protein MalF	57013				9.18605	10.6625	7.82708				3	9.22521	1.41812	0											0			0					12.788	10.6151	12.1372				3	11.8468	1.11518	0
P02918	PBPA_ECOLI	b3396	JW3359	mrcA	Penicillin-sensitive transpeptidase	93636				8.22294	7.23878	7.42652		14.0469	5.48456	3	7.62941	0.52251	2					10.2568	10.6054	14.1046		8.10031		3	11.6556	2.12805	1					6.81765	10.0926	9.52412	6.39074	4.7661	10.3917	3	8.81146	1.74993	3	7.18285	2.89524
P02919	PBPB_ECOLI	b0149	JW0145	mrcB	Penicillin-sensitive transpeptidase	94293				15.6179	21.3053	20.2788	14.1408	19.0202	22.0234	3	19.0673	3.03107	3	18.3948	3.97834	0.964729	0.867071	26.4347	24.0512	28.3104	21.0932	16.7747	23.8205	3	26.2654	2.13464	3	20.5628	3.55272	0.782884	0.141732	17.837	19.7257	16.5733	18.1025	19.043	19.5828	3	18.0453	1.58649	3	18.9094	0.749134
P02924	ARAF_ECOLI	b1901	JW1889	araF	L-arabinose-binding periplasmic protein	35541				80.7989	85.9571	88.8885				3	85.2148	4.09556	0					59.311	65.1735	72.557				3	65.6805	6.63754	0					103.455	94.9515	104.409				3	100.939	5.20679	0
P02925	RBSB_ECOLI	b3751	JW3730	rbsB	Ribose import binding protein RbsB	30950	1			197.74	199.454	196.038	86.4256	91.1627	94.3831	3	197.744	1.708	3	90.6571	4.00277	0.458457	0.0012195	72.4025	73.779	71.6413	27.9128	30.5092	27.9182	3	72.6076	1.08351	3	28.7801	1.49748	0.396378	0.000649008	188.089	185.541	184.463	73.157	74.3811	77.1999	3	186.031	1.862	3	74.9127	2.07321
P02929	TONB_ECOLI	b1252	JW5195	tonB	Protein TonB	26094				2.89719	2.70693			5.66131		2			1											0			0								1.8821	1.83378	2.38115	0			3	2.03234	0.30304
P02930	TOLC_ECOLI	b3035	JW5503	tolC	Outer membrane protein TolC	53741				149.287	146.585	141.646	155.303	160.735	148.64	3	145.839	3.87469	3	154.893	6.05793	1.06208	0.182872	262.152	233.383	252.27	247.735	222.039	228.844	3	249.268	14.6175	3	232.873	13.3133	0.934225	0.301068	196.438	196.977	205.518	172.733	187.03	187.244	3	199.644	5.09388	3	182.336	8.31684
P02931	OMPF_ECOLI	b0929	JW0912	ompF	Outer membrane protein F	39333	2			334.503	323.279	317.164	136.425	151.188	164.215	3	324.982	8.79405	3	150.609	13.904	0.463439	0.00227548	33.174	39.068	41.8049	21.8012	23.2159	28.3497	3	38.0156	4.41064	3	24.4556	3.44577	0.643304	0.0364976	182.053	177.78	177.074	75.2765	64.5245	79.6077	3	178.969	2.69405	3	73.1362	7.76603
P02932	PHOE_ECOLI	b0241	JW0231	phoE	Outer membrane pore protein E	38922				6.28618			1092.76	976.073	1047.42	1			3	1038.75	58.8245					32.9807	515.655	533.857	541.88	1			3	530.464	13.4377					10.2398	761.246	829.845	817.348	1			3	802.813	36.5364
P02942	MCP1_ECOLI	b4355	JW4318	tsr	Methyl-accepting chemotaxis protein I	59443				24.7088	35.0205	29.8829				3	29.8707	5.15586	0											0			0											0			0
P02943	LAMB_ECOLI	b4036	JW3996	lamB	Maltoporin	49912				4.72264	4.08256	3.64114				3	4.14878	0.543782	0						1.52531					1			0					12.0038	6.34577	6.30565				3	8.21841	3.27831	0
P03004	DNAA_ECOLI	b3702	JW3679	dnaA	Chromosomal replication initiator protein DnaA	52551				36.8033	28.7699	34.6432	24.8983	27.4771	36.1306	3	33.4055	4.15727	3	29.502	5.88356	0.883149	0.504408	40.136	34.9301	38.6794	27.4916	24.5546	22.8971	3	37.9152	2.68578	3	24.9811	2.32675	0.658868	0.0135454	32.1419	36.1304	38.3093	22.8548	16.2854	22.7719	3	35.5272	3.12763	3	20.6374	3.76914
P03007	DPO3E_ECOLI	b0215	JW0205	dnaQ	DNA polymerase III subunit epsilon	27099										0			0					6.9109					5.84385	1			1
P03018	UVRD_ECOLI	b3813	JW3786	uvrD	DNA helicase II	81990				21.9265	17.9448	22.8708	22.3611	22.1395	19.1438	3	20.914	2.61442	3	21.2148	1.79696	1.01438	0.904155	28.6883	28.3762	31.7292	27.2895	26.4431	23.8765	3	29.5979	1.85234	3	25.8697	1.77728	0.874038	0.110236	22.2416	22.2365	20.1436	20.986	17.9408	22.3479	3	21.5406	1.20981	3	20.4249	2.25649
P03023	LACI_ECOLI	b0345	JW0336	lacI	Lactose operon repressor	38590				5.98931	5.43057	4.29471	4.25407	3.60822	7.55548	3	5.2382	0.863524	3	5.13926	2.11728	0.981112	0.955968	5.92565	5.20005		9.04146	7.99676		2			2								6.90623		3.09309	0			2
P03024	GALR_ECOLI	b2837	JW2805	galR	HTH-type transcriptional regulator GalR	37094				3.86552						1			0											0			0
P03061	LPIV_ECOLI	b3672	JW3647	ivbL	IlvBN operon leader peptide	3206										0			0									4.95043		0			1											0			0
P03813	YGEA_ECOLI	b2840	JW2808	ygeA	Uncharacterized protein YgeA	25248	2			21.8526	20.0812	21.7237				3	21.2192	0.987613	0					29.957	32.8782	23.0387				3	28.6246	5.05325	0					32.5473	34.6658	33.1359				3	33.4497	1.09355	0
P03817	MIOC_ECOLI	b3742	JW3720	mioC	Protein MioC	15808				116.439	92.7213	95.6062	107.236	115.439	118.692	3	101.589	12.9413	3	113.789	5.90355	1.12009	0.33602	65.2043	75.5447	101.241	104.973	93.2429	104.824	3	80.6633	18.5556	3	101.013	6.72978	1.25228	0.26126	100.043	102.313	86.2053	78.1451	91.8035	83.2512	3	96.1871	8.71869	3	84.3999	6.90128
P03819	KEFC_ECOLI	b0047	JW0046	kefC	Glutathione-regulated potassium-efflux system protein KefC	67796																																				5.57397	9.43411	0			2
P03841	MALM_ECOLI	b4037	JW3997	malM	Maltose operon periplasmic protein	31943				93.5249	92.9713	92.2633		5.42623		3	92.9198	0.632373	1					23.7683	30.5342	27.1421				3	27.1482	3.38295	0					79.6279	79.453	80.4054				3	79.8288	0.506978	0
P03961	KDPC_ECOLI	b0696	JW0684	kdpC	Potassium-transporting ATPase KdpC subunit	20267				0.627681			6.96167	8.43939	6.12753	1			3	7.1762	1.17076							2.40697		0			1									2.39258		0			1
P04036	DAPB_ECOLI	b0031	JW0029	dapB	4-hydroxy-tetrahydrodipicolinate reductase	28757				73.5298	67.3304	61.9693	76.4845	71.9138	72.5332	3	67.6098	5.78531	3	73.6438	2.47951	1.08925	0.297469	71.0525	66.9372	56.294	61.5529	52.4874	50.8547	3	64.7612	7.61607	3	54.965	5.7634	0.848733	0.220422	79.9683	75.9404	69.0885	74.2305	80.4257	71.6985	3	74.9991	5.50064	3	75.4516	4.48991
P04079	GUAA_ECOLI	b2507	JW2491	guaA	GMP synthase [glutamine-hydrolyzing]	58679				413.965	425.842	425.686	347.08	338.775	344.108	3	421.831	6.8126	3	343.321	4.20806	0.813883	0.00281971	395.751	382.391	413.206	181.751	184.587	170.76	3	397.116	15.4528	3	179.033	7.30332	0.450832	0.00307556	397.707	399.576	396.326	294.466	293.577	307.071	3	397.87	1.63109	3	298.371	7.54723
P04128	FIMA1_ECOLI	b4314	JW4277	fimA	Type-1 fimbrial protein, A chain	18111										0			0					9.40297	7.72475	7.79093	5.03691	8.17631	4.89645	3	8.30622	0.950392	3	6.03656	1.85441	0.726752	0.221098
P04335	FRSA_ECOLI	b0239	JW0229	frsA	Esterase FrsA	47009				52.8739	61.4207	49.4649	68.4661	68.0325	75.1926	3	54.5865	6.15914	3	70.5637	4.01457	1.2927	0.0650028	92.5716	83.3563	81.7602	86.02	90.3746	97.6764	3	85.896	5.83603	3	91.357	5.88997	1.06358	0.396819	66.962	57.1627	68.0744	76.7887	77.8208	71.3474	3	64.0664	6.00457	3	75.319	3.47798
P04425	GSHB_ECOLI	b2947	JW2914	gshB	Glutathione synthetase	35561				51.4027	55.5287	59.3184	64.4307	69.5737	66.9324	3	55.4166	3.95904	3	66.9789	2.57182	1.20864	0.0497683	158.267	160.558	165.998	192.07	163.535	161.581	3	161.608	3.97095	3	172.395	17.0667	1.06675	0.467259	71.4954	66.3611	60.3902	80.8295	83.74	88.2214	3	66.0822	5.55785	3	84.2636	3.72367
P04693	TYRB_ECOLI	b4054	JW4014	tyrB	Aromatic-amino-acid aminotransferase	43538				32.8107	42.4751	37.7042	46.3657	44.376	47.6821	3	37.6633	4.83233	3	46.1413	1.66444	1.2251	0.149249	46.9624	42.2396	48.1971	39.2344	36.745	46.3294	3	45.7997	3.14434	3	40.7696	4.97321	0.890172	0.301374	35.6836	39.1852	44.007	47.9255	45.0003	46.2875	3	39.6253	4.17911	3	46.4044	1.4661
P04805	SYE_ECOLI	b2400	JW2395	gltX	Glutamate--tRNA ligase	53816				404.11	377.203	398.247	389.356	380.88	399.384	3	393.187	14.1493	3	389.873	9.26284	0.991573	0.809546	403.732	397.184	402.572	347.253	319.872	323.625	3	401.163	3.4941	3	330.25	14.8441	0.823232	0.0287945	355.517	368.264	362.692	365.063	370.267	368.501	3	362.158	6.39028	3	367.944	2.64639
P04825	AMPN_ECOLI	b0932	JW0915	pepN	Aminopeptidase N	98919				224.553	231.288	228.975	278.689	276.276	278.046	3	228.272	3.42209	3	277.67	1.24959	1.2164	0.00435952	301.869	290.829	293.652	371.587	352.865	342.122	3	295.45	5.73542	3	355.525	14.9115	1.20333	0.0297006	315.993	313.209	310.919	473.981	484.05	486.321	3	313.374	2.541	3	481.451	6.56782
P04846	NLPA_ECOLI	b3661	JW3635	nlpA	Lipoprotein 28	29424				4.6487	3.55001	6.13831			4.35952	3	4.77901	1.29906	1					4.4865		5.84029			2.28138	2			1					3.94903	4.61317		4.16179	5.50312	3.44274	2			3	4.36922	1.04573
P04949	FLIC_ECOLI	b1923	JW1908	fliC	Flagellin	51295				152.502	146.288	149.763				3	149.518	3.11426	0					15.448	7.23486	11.8882				3	11.5237	4.11869	0					75.0569	77.7057	73.0064				3	75.2563	2.35599	0
P04951	KDSB_ECOLI	b0918	JW0901	kdsB	3-deoxy-manno-octulosonate cytidylyltransferase	27614				113.389	116.948	126.885	113.025	117.555	109.071	3	119.074	6.99467	3	113.217	4.24526	0.950812	0.392602	100.604	95.7608	96.9947	86.4098	96.5747	75.1611	3	97.7865	2.51681	3	86.0485	10.7114	0.879963	0.265262	69.5371	77.3701	77.1603	78.9747	74.7577	70.1848	3	74.6892	4.46305	3	74.6391	4.39615
P04968	ILVA_ECOLI	b3772	JW3745	ilvA	L-threonine dehydratase biosynthetic IlvA	56195				4.79025	5.07603	5.25561				3	5.04063	0.234691	0											0			0
P04982	RBSD_ECOLI	b3748	JW5857	rbsD	D-ribose pyranase	15292				9.63173	11.4884	13.0914	6.57947	7.90933	6.51034	3	11.4038	1.73138	3	6.99971	0.788509	0.613803	0.075243	6.67197	4.15609	4.21241				3	5.01349	1.43656	0					8.44745	9.42266	5.41458				3	7.76156	2.09022	0
P04983	RBSA_ECOLI	b3749	JW3728	rbsA	Ribose import ATP-binding protein RbsA	55042				15.9152	16.0077	15.2411	13.3023	8.4121	12.575	3	15.7213	0.418458	3	11.4298	2.63858	0.727025	0.177892	10.242	6.3234	10.4452			6.81037	3	9.00353	2.32329	1					6.41387	13.5827	17.326	9.23677	11.0009		3	12.4409	5.54495	2
P04994	EX7L_ECOLI	b2509	JW2493	xseA	Exodeoxyribonuclease 7 large subunit	51832				9.83593	10.5052	11.0952	11.6439	11.4284	11.9247	3	10.4788	0.630051	3	11.6657	0.248865	1.11327	0.130717	13.223	12.6062	13.7111	11.8938	15.0835	12.0925	3	13.1801	0.553698	3	13.0233	1.78698	0.988101	0.914397	14.077	11.6452	16.3835	14.754	15.7373	20.6162	3	14.0352	2.36943	3	17.0358	3.13942
P04995	EX1_ECOLI	b2011	JW1993	sbcB	Exodeoxyribonuclease I	54501				5.80262	9.8654	7.10397	40.7194			3	7.59066	2.07466	1					10.094	11.0742	13.0644				3	11.4109	1.51355	0					11.8752	12.9429	15.2749				3	13.3643	1.73859	0
P05020	PYRC_ECOLI	b1062	JW1049	pyrC	Dihydroorotase	38827	2	4		58.86	60.7569	57.3207	7.4863		10.8649	3	58.9792	1.7212	2					48.3112	54.34	56.8661		20.1234		3	53.1724	4.39534	1					61.1934	63.8239	62.1973				3	62.4049	1.32748	0
P05041	PABB_ECOLI	b1812	JW1801	pabB	Aminodeoxychorismate synthase component 1	50970				6.11231	6.66635	8.40596	3.85957	2.81916	5.451	3	7.06154	1.1968	3	4.04324	1.3255	0.572572	0.0950597	6.4078	4.06529	6.87232				3	5.7818	1.50458	0					7.95414		1.84797		7.35989	4.9198	2			2
P05042	FUMC_ECOLI	b1611	JW1603	fumC	Fumarate hydratase class II	50489				7.34675	7.1454	6.50156				3	6.9979	0.441478	0					6.7882	5.97741	7.07472			5.19634	3	6.61344	0.569146	1					12.1072						1			0
P05055	PNP_ECOLI	b3164	JW5851	pnp	Polyribonucleotide nucleotidyltransferase	77101	1			433.949	428.256	422.103	353.118	358.091	335.954	3	428.103	5.92449	3	349.054	11.6145	0.815352	0.0102929	451.449	435.768	440.4	343.367	339.265	343.782	3	442.539	8.05636	3	342.138	2.49673	0.773125	0.00630624	608.125	622.865	635.614	520.521	530.742	528.736	3	622.201	13.7565	3	526.666	5.4157
P05194	AROD_ECOLI	b1693	JW1683	aroD	3-dehydroquinate dehydratase	27467				8.83439	7.62708	8.06245	15.0107	16.0396	11.839	3	8.17464	0.611424	3	14.2964	2.1895	1.74888	0.0763709	6.77162	13.2941	12.0046	20.1257	20.3616	23.9081	3	10.6901	3.45422	3	21.4651	2.11896	2.00794	0.0363621		11.6494	17.8679	28.2448	28.8573	20.7213	2			3	25.9411	4.53087
P05458	PTRA_ECOLI	b2821	JW2789	ptrA	Protease 3	107708				9.75507	7.24994	12.8275	10.9428	16.1217	13.5654	3	9.94417	2.79358	3	13.5433	2.58952	1.36193	0.266501	9.32691	14.0714	12.4806	8.32394	12.2183	13.7636	3	11.9596	2.41477	3	11.4353	2.80309	0.956156	0.8501	10.6437	7.32658		9.18633	4.62586		2			2
P05459	PDXB_ECOLI	b2320	JW2317	pdxB	Erythronate-4-phosphate dehydrogenase	41368				65.0612	64.8362	71.4389	77.9175	79.6492	82.7618	3	67.1121	3.74881	3	80.1095	2.45473	1.19367	0.0346228	65.3321	71.7633	67.1417	86.3585	79.4584	86.5944	3	68.079	3.31648	3	84.1371	4.05359	1.23587	0.0207067	60.6172	68.3573	67.5268	92.5827	96.5312	91.1098	3	65.5004	4.24934	3	93.4079	2.80332
P05523	FPG_ECOLI	b3635	JW3610	mutM	Formamidopyrimidine-DNA glycosylase	30290				7.41206	2.97323	3.36702	13.5694	15.3688	15.7241	3	4.5841	2.45698	3	14.8874	1.15519	3.24762	0.0290583	9.66832	6.29171	7.37521	12.7355	15.8479	12.5034	3	7.77841	1.72404	3	13.6956	1.86756	1.76072	0.0369825	8.29974			15.2067	12.5758	11.2188	1			3	13.0004	2.02758
P05637	APAH_ECOLI	b0049	JW0048	apaH	Bis(5'-nucleosyl)-tetraphosphatase [symmetrical]	31297				6.77886		6.76655			4.60713	2			1							18.6048	3.65569	2.67817		1			2					7.33179	5.48552	6.71813	4.22117	7.93366	4.86075	3	6.51181	0.940268	3	5.67186	1.98471
P05704	MCP3_ECOLI	b1421	JW1417	trg	Methyl-accepting chemotaxis protein III	58899										0			0											0			0
P05706	PTHA_ECOLI	b2704	JW2673	srlB	PTS system glucitol/sorbitol-specific EIIA component	13304				19.7293	23.3272	25.8286				3	22.9617	3.06603	0					37.2988	43.9557	35.009				3	38.7545	4.6476	0					13.8313	14.258	10.5311				3	12.8735	2.03974	0
P05707	SRLD_ECOLI	b2705	JW2674	srlD	Sorbitol-6-phosphate 2-dehydrogenase	27858				18.9451	25.9612	23.5155				3	22.8073	3.56127	0					90.307	81.3073	86.203				3	85.9391	4.50565	0					26.075	24.7055	21.8198				3	24.2001	2.17215	0
P05719	T1SK_ECOLI	b4348	JW4311	hsdS	Type-1 restriction enzyme EcoKI specificity protein	51395				14.2345	16.9251	13.8198	14.785	14.7844	12.3657	3	14.9931	1.68593	3	13.9784	1.39661	0.932318	0.568411	14.6569	13.971	15.2614	10.5241	14.6482	5.27042	3	14.6298	0.645628	3	10.1476	4.70021	0.693625	0.314069	14.6012	14.1443	13.3661	10.2332	9.55018	14.2312	3	14.0372	0.624476	3	11.3382	2.52859
P05791	ILVD_ECOLI	b3771	JW5605	ilvD	Dihydroxy-acid dehydratase	65532				17.3907	12.649	15.9611	15.6761	20.9169	19.9806	3	15.3336	2.43233	3	18.8579	2.79498	1.22984	0.265104	8.15086	10.3225	9.36642	12.3861	13.7835	16.2914	3	9.27993	1.0884	3	14.1537	1.97879	1.52519	0.0619604		15.4073	25.5132	18.9557	34.39	26.8747	2			3	26.7401	7.71803
P05793	ILVC_ECOLI	b3774	JW3747	ilvC	Ketol-acid reductoisomerase (NADP(+))	54069				10.6921	7.32436	6.97251	16.9356	15.5839	18.8703	3	8.32966	2.05349	3	17.1299	1.6518	2.0565	0.0208692		14.5143	4.03869	43.9231	46.3759	51.1927	2			3	47.1639	3.69831						23.1203	20.9571	22.3471	0			3	22.1415	1.09616
P05824	RECN_ECOLI	b2616	JW5416	recN	DNA repair protein RecN	61396																																24.1565	20.5944	17.387	17.934	8.71375	16.0064	3	20.7126	3.3863	3	14.218	4.86332
P05825	FEPA_ECOLI	b0584	JW5086	fepA	Ferrienterobactin receptor	82107				6.02336	5.59671	3.57748		6.11217	8.73045	3	5.06585	1.3065	2											0			0											0			0
P05852	TSAD_ECOLI	b3064	JW3036	tsaD	tRNA N6-adenosine threonylcarbamoyltransferase	36008				43.2961	47.6281	42.1688	40.8703	47.8383	42.1028	3	44.3643	2.88216	3	43.6038	3.7186	0.982857	0.841179	53.6935	56.6649	57.287	53.0017	49.9575	55.7447	3	55.8818	1.92048	3	52.9013	2.89491	0.946664	0.297912	62.3257	66.4876	65.1752	68.8447	71.804	65.4866	3	64.6628	2.12773	3	68.7118	3.1608
P06129	BTUB_ECOLI	b3966	JW3938	btuB	Vitamin B12 transporter BtuB	68407				69.4665	62.9483	69.871	62.0233	57.0898	61.9319	3	67.4286	3.88532	3	60.3483	2.82234	0.894996	0.133124	63.3461	53.1954	56.2704	46.3119	42.6593	44.1852	3	57.604	5.20509	3	44.3855	1.83452	0.770528	0.0694512	53.8654	65.4985	58.3124	45.6346	41.9923	39.611	3	59.2254	5.87005	3	42.4126	3.03372
P06136	FTSQ_ECOLI	b0093	JW0091	ftsQ	Cell division protein FtsQ	31434				15.3575	16.574	6.94195	23.5672	17.9884	16.9792	3	12.9578	5.24528	3	19.5116	3.54832	1.50578	0.242581	19.5647	13.4967	15.7981	16.0021	15.5819	9.56091	3	16.2865	3.06334	3	13.715	3.60365	0.842107	0.478611	12.5022	10.0239	12.0241	14.6338	17.2104	17.4585	3	11.5167	1.31475	3	16.4342	1.56415
P06149	DLD_ECOLI	b2133	JW2121	dld	D-lactate dehydrogenase	64612				47.6707	46.9709	32.2362	65.818	59.5329	61.607	3	42.2926	8.71612	3	62.3193	3.20252	1.47353	0.0966831	69.5454	73.495	67.4717	177.863	160.958	148.054	3	70.1707	3.05995	3	162.292	14.9492	2.31281	0.0207067	76.8195	79.1543	72.1027	136.032	140.509	130.956	3	76.0255	3.59223	3	135.832	4.77963
P06282	CDH_ECOLI	b3918	JW3889	cdh	CDP-diacylglycerol pyrophosphatase	28451				35.3486	34.5948	34.1363	46.8216	50.1063	47.7238	3	34.6932	0.612115	3	48.2172	1.69703	1.38982	0.0114898	28.3197	33.2295	36.1623	53.6794	68.2022	66.7602	3	32.5705	3.96261	3	62.8806	8.00103	1.9306	0.027842	13.1451	19.2379			30.3949	31.681	2			2
P06610	BTUE_ECOLI	b1710	JW1700	btuE	Thioredoxin/glutathione peroxidase BtuE	20470				16.7815	13.2822	12.783	18.7458	20.0991	21.7215	3	14.2822	2.17877	3	20.1888	1.48988	1.41356	0.0585979	14.244	17.0478	19.2886	37.6213	40.8214	26.3317	3	16.8601	2.52753	3	34.9248	7.61191	2.07144	0.0800636	38.1355	43.001	40.314	108.689	105.708	105.911	3	40.4835	2.43717	3	106.769	1.66558
P06612	TOP1_ECOLI	b1274	JW1266	topA	DNA topoisomerase 1	97350				92.5681	90.1767	87.5565	110.635	97.0881	103.596	3	90.1004	2.50667	3	103.773	6.77518	1.15175	0.117794	88.01	89.0729	94.3648	110.664	99.4176	100.189	3	90.4826	3.40386	3	103.424	6.28228	1.14302	0.0892195	100.211	95.3498	87.5959	119.406	126.138	110.545	3	94.3856	6.36259	3	118.696	7.82069
P06616	ERA_ECOLI	b2566	JW2550	era	GTPase Era	33810				36.1706	45.3207	56.0478	42.7305	48.3677	47.0001	3	45.8464	9.94902	3	46.0328	2.94046	1.00407	0.982618	52.4897	47.4188	51.6411	59.732	55.451	42.9848	3	50.5165	2.71606	3	52.7226	8.70059	1.04367	0.761904	63.7514	58.3492	54.7905	41.5314	49.2385	52.0674	3	58.9637	4.51194	3	47.6124	5.45297
P06709	BIRA_ECOLI	b3973	JW3941	birA	Bifunctional ligase/repressor BirA	35312				8.41041	8.74252	9.09817	8.84151	9.48719	7.57721	3	8.75037	0.343947	3	8.6353	0.971544	0.98685	0.892421	10.0168	7.27553	7.48652	8.77846	6.64844	8.28191	3	8.25962	1.52542	3	7.90294	1.11443	0.956816	0.804542				10.5004	6.44407		0			2
P06710	DPO3X_ECOLI	b0470	JW0459	dnaX	DNA polymerase III subunit tau	71138				21.8626	23.205	22.0264	15.9417	25.7823	23.1561	3	22.3647	0.732344	3	21.6267	5.09545	0.967003	0.866798	24.0574	25.2877	20.8528	24.3594	25.4648	24.5047	3	23.3993	2.28952	3	24.7763	0.600668	1.05885	0.485489	22.7421	20.0444	20.5062	31.7127	24.0686	24.8421	3	21.0976	1.4428	3	26.8745	4.20784
P06715	GSHR_ECOLI	b3500	JW3467	gor	Glutathione reductase	48773				49.7291	54.8025	53.2499	62.7983	64.6034	60.4082	3	52.5938	2.59955	3	62.6033	2.10439	1.19032	0.0265814	69.8848	74.6075	71.9155	73.2729	70.7681	69.0469	3	72.1359	2.36905	3	71.0293	2.12507	0.984659	0.651671	59.8339	57.289	55.4601	74.6567	72.4587	68.913	3	57.5277	2.19665	3	72.0095	2.89808
P06721	METC_ECOLI	b3008	JW2975	metC	Cystathionine beta-lyase MetC	43212				5.79092	3.29642	4.80302	28.509	31.4354	31.1732	3	4.63012	1.25621	3	30.3725	1.61918	6.55977	0.000914901	5.25846	7.51715	4.5203	125.054	110.376	122.394	3	5.7653	1.56139	3	119.275	7.8204	20.6884	0.00669966	6.89844	6.09464	7.38994	107.822	109.264	113.009	3	6.79434	0.653895	3	110.032	2.67735
P06846	EBGR_ECOLI	b3075	JW3046	ebgR	HTH-type transcriptional regulator EbgR	36210				4.33175	5.28898	5.72136	6.04534	6.60458	7.92877	3	5.11403	0.711133	3	6.85956	0.967259	1.34132	0.135766	4.25065	5.02498	7.41156	4.09861		3.41987	3	5.5624	1.64756	2								3.3152	4.98092		0			2
P06959	ODP2_ECOLI	b0115	JW0111	aceF	Dihydrolipoyllysine-residue acetyltransferase component of pyruvate dehydrogenase complex	66096	1			1562.74	1650.71	1633.16	1893.02	1868.15	1919.91	3	1615.54	46.5577	3	1893.69	25.8866	1.17218	0.0117333	1576.79	1597.25	1676.41	1976.45	1891.51	1930.17	3	1616.82	52.6135	3	1932.71	42.5269	1.19538	0.00836731	2040.97	2075.11	2059.92	2131.08	2237.44	2203.66	3	2058.67	17.1045	3	2190.73	54.3467
P06961	CCA_ECOLI	b3056	JW3028	cca	Phosphatase	46467				8.51233	6.61829	7.73857	9.89591	7.73451	13.7156	3	7.62306	0.952288	3	10.4487	3.02862	1.37067	0.338533	10.6685	9.14038	16.8584	14.386	16.7309		3	12.2224	4.08693	2					5.56597	8.49948	5.89923	8.51496	9.6471	10.5481	3	6.65489	1.60613	3	9.57005	1.01876
P06968	DUT_ECOLI	b3640	JW3615	dut	Deoxyuridine 5'-triphosphate nucleotidohydrolase	16155				65.2184	77.1634	67.5684	73.0005	79.889	72.3739	3	69.9834	6.32811	3	75.0878	4.16975	1.07294	0.413889	58.6559	66.8363	69.0469	35.3054	47.7868	40.5028	3	64.8464	5.47386	3	41.1983	6.2697	0.635322	0.0238684	101.263	97.1573	94.4544	76.8216	68.9627	70.5974	3	97.6249	3.4283	3	72.1272	4.14679
P06971	FHUA_ECOLI	b0150	JW0146	fhuA	Ferrichrome-iron receptor	82182				79.5408	91.5676	94.1666	86.1471	76.1441	81.5349	3	88.425	7.80291	3	81.2754	5.00655	0.919145	0.360427	33.9422	20.8713	28.3313	56.7749	40.8056	59.8199	3	27.7149	6.55721	3	52.4668	10.213	1.89309	0.0619604	30.2641	32.9918	28.3287	23.4599	31.0958	32.2797	3	30.5282	2.34274	3	28.9451	4.78709
P06974	FLIM_ECOLI	b1945	JW1929	fliM	Flagellar motor switch protein FliM	37849				18.4773	16.0358	21.5793				3	18.6975	2.7783	0						6.18813					1			0					13.0936		10.1253				2			0
P06983	HEM3_ECOLI	b3805	JW5932	hemC	Porphobilinogen deaminase	33852				52.8122	57.1464	47.6224	67.8194	58.7793	71.2214	3	52.527	4.7684	3	65.94	6.43043	1.25536	0.102548	49.2851	53.5649	47.2431	48.0797	42.4372	54.8614	3	50.031	3.22624	3	48.4594	6.2208	0.968587	0.771505	47.9052	52.4938	47.9196	58.2283	62.835	51.638	3	49.4395	2.64508	3	57.5671	5.62771
P06986	HIS8_ECOLI	b2021	JW2003	hisC	Histidinol-phosphate aminotransferase	39360				17.2952	22.4868	25.7197	22.3835	27.3577	26.7604	3	21.8339	4.25003	3	25.5005	2.7159	1.16793	0.385831	22.341	16.8665	19.4401	57.0614	39.8675	54.4782	3	19.5492	2.73888	3	50.469	9.2716	2.58164	0.0462615	16.5967	15.3878	15.7625	32.0856	30.2817	38.6059	3	15.9157	0.618833	3	33.6577	4.37913
P06987	HIS7_ECOLI	b2022	JW2004	hisB	Imidazoleglycerol-phosphate dehydratase	40278	3	3		38.9653	33.472	53.1042	52.7716	50.4577	43.7964	3	41.8472	10.1284	3	49.0086	4.65978	1.17113	0.45037	39.2469	51.7526	48.9769	77.2901	64.0025	79.6862	3	46.6588	6.56722	3	73.6596	8.44867	1.57869	0.0331343	34.2263	17.8466	29.179	45.9016	43.6121	43.9587	3	27.084	8.38842	3	44.4908	1.23402
P06988	HISX_ECOLI	b2020	JW2002	hisD	Histidinol dehydrogenase	46110				9.92227	6.57087	8.82152	11.1987	9.42203	10.1271	3	8.43822	1.70826	3	10.2493	0.894614	1.21463	0.29433	6.85011	4.27796	8.12279	12.4386	16.6395	14.6333	3	6.41695	1.95867	3	14.5705	2.10115	2.27062	0.0233537	6.76403	10.3538	6.46188	15.6983	14.5888	15.2965	3	7.8599	2.16506	3	15.1945	0.561734
P06989	HIS2_ECOLI	b2026	JW2008	hisI	Phosphoribosyl-ATP pyrophosphatase	22756				4.68559	2.10836	4.34112	4.1571	5.80532	5.47313	3	3.71169	1.39917	3	5.14518	0.871676	1.38621	0.313476	4.66024		4.18405	7.58954	8.80063	4.60729	2			3	6.99915	2.15811					4.49079			5.74431	1			1
P06992	RSMA_ECOLI	b0051	JW0050	rsmA	Ribosomal RNA small subunit methyltransferase A	30420				35.0871	36.9044	36.0813	34.2591	38.1792	44.9168	3	36.0243	0.909991	3	39.1184	5.39056	1.08589	0.524074	33.6462	35.3341	35.9747	23.1234	24.3767	26.0738	3	34.985	1.20286	3	24.5246	1.48075	0.701004	0.00587536	44.091	46.8003	42.141	41.5061	42.9166	34.9823	3	44.3441	2.33994	3	39.8017	4.23286
P06993	MALT_ECOLI	b3418	JW3381	malT	HTH-type transcriptional regulator MalT	103118				5.66848	7.32104	6.87032	8.87233	8.653	9.91568	3	6.61995	0.854256	3	9.147	0.674666	1.38173	0.0485047	9.03157	7.97672	5.63973				3	7.54934	1.73584	0					18.9913	18.0085	14.4465	5.42239	10.4932	17.8951	3	17.1488	2.39127	3	11.2702	6.27256
P06996	OMPC_ECOLI	b2215	JW2203	ompC	Outer membrane protein C	40368	1			6044.33	5880.05	5885.66	5227.69	4932.25	5117.59	3	5936.68	93.2698	3	5092.51	149.308	0.857804	0.0116214	5262.96	5063.59	5253.82	5036.43	5204.82	5431.36	3	5193.46	112.561	3	5224.2	198.177	1.00592	0.859567	4374.03	4289.34	4425.33	4697.94	4470.34	4788.55	3	4362.9	68.6748	3	4652.28	163.946
P06999	PFKB_ECOLI	b1723	JW5280	pfkB	ATP-dependent 6-phosphofructokinase isozyme 2	32456				21.2017	24.4701	19.8336	46.1229	40.6797	40.6467	3	21.8351	2.38227	3	42.4831	3.1522	1.94563	0.00707382	29.4365	27.4261	29.9915	65.1251	81.2379	81.9701	3	28.9514	1.34975	3	76.111	9.52114	2.62893	0.0305878	60.2511	61.565	57.8836	167.412	192.308	179.313	3	59.8999	1.86566	3	179.678	12.452
P07001	PNTA_ECOLI	b1603	JW1595	pntA	NAD(P) transhydrogenase subunit alpha	54623				101.438	97.3575	101.908	104.519	102.822	114.771	3	100.234	2.50261	3	107.371	6.4648	1.07119	0.277612	116.272	109.988	122.685	102.84	107.079	101.009	3	116.315	6.34861	3	103.643	3.11359	0.891052	0.0971074	97.4795	92.6678	99.7478	100.696	89.9053	95.606	3	96.6317	3.61534	3	95.4024	5.39823
P07003	POXB_ECOLI	b0871	JW0855	poxB	Alpha-peptide	62011					4.49992		25.0295	28.8265	28.9149	1			3	27.5903	2.21816			39.7588	38.915	34.4553	269.129	282.518	267.115	3	37.7097	2.8498	3	272.921	8.37231	7.23741	0.00206105	84.9945	76.4346	88.303	206.304	205.589	207.078	3	83.244	6.12477	3	206.324	0.744695
P07004	PROA_ECOLI	b0243	JW0233	proA	Gamma-glutamyl phosphate reductase	44630				64.983	69.4705	72.9432	93.0668	89.1848	91.0274	3	69.1322	3.99087	3	91.093	1.94183	1.31766	0.0166682	69.7299	69.1918	72.3664	111.52	119.415	132.33	3	70.4294	1.69896	3	121.088	10.5054	1.71929	0.0309038	46.8872	47.7299	44.6408	78.8035	79.2598	77.1643	3	46.4193	1.59682	3	78.4092	1.10199
P07012	RF2_ECOLI	b2891	JW5847	prfB	Peptide chain release factor 2	41251				233.416	246.981	233.006	220.686	215.313	201.732	3	237.801	7.95276	3	212.577	9.76872	0.893928	0.0674123	201.956	190.514	186.338	220.206	213.768	192.677	3	192.936	8.08579	3	208.884	14.3998	1.08266	0.260538	204.331	200.359	194.714	205.541	201.064	197.602	3	199.801	4.83269	3	201.402	3.9803
P07013	PRIB_ECOLI	b4201	JW4159	priB	Primosomal replication protein N	11442								10.2798	14.0345	0			2											0			0
P07014	SDHB_ECOLI	b0724	JW0714	sdhB	Succinate dehydrogenase iron-sulfur subunit	26770				356.026	367.017	379.599	56.7608	53.7216	41.8475	3	367.547	11.7954	3	50.7766	7.88075	0.13815	0.000469192	107.249	105.388	105.033	26.0041	16.358	25.7588	3	105.89	1.19024	3	22.707	5.49973	0.214439	0.00623853	124.893	126.966	148.278	20.7006	27.7647	25.1605	3	133.379	12.9445	3	24.5419	3.57244
P07017	MCP2_ECOLI	b1886	JW1875	tar	Methyl-accepting chemotaxis protein II	59944				19.274	18.0623	20.6378				3	19.3247	1.2885	0											0			0					15.7039	11.9029	13.717				3	13.7746	1.90115	0
P07018	MCP4_ECOLI	b1885	JW1874	tap	Methyl-accepting chemotaxis protein IV	57512					20.3205					1			0											0			0											0			0
P07023	TYRA_ECOLI	b2600	JW2581	tyrA	Prephenate dehydrogenase	42043				18.3294	18.6679	21.1493	22.6342	30.9992	24.3292	3	19.3822	1.53968	3	25.9875	4.4222	1.34079	0.186874	16.9454	21.8346	25.5936	18.3252	21.2182	28.3442	3	21.4579	4.33639	3	22.6292	5.15638	1.05459	0.818791	9.5908	11.2985	12.0105		16.0884	10.2058	3	10.9666	1.24353	2
P07024	USHA_ECOLI	b0480	JW0469	ushA	5'-nucleotidase	60824				14.5709	11.8846	14.73	16.7212	16.6857	18.6467	3	13.7285	1.59884	3	17.3512	1.12208	1.26388	0.0860502	13.1759	15.6915	15.8975	20.792	23.691	21.3331	3	14.9216	1.51535	3	21.9387	1.54146	1.47026	0.016625	27.8676	28.0724	22.8162	22.0016	29.4138	32.2819	3	26.2521	2.97731	3	27.8991	5.30489
P07026	SDIA_ECOLI	b1916	JW1901	sdiA	Regulatory protein SdiA	28117					6.9736	8.09603	10.3629			2			1						4.72834	10.2112	10.5638		8.52194	2			2
P07117	PUTP_ECOLI	b1015	JW1001	putP	Sodium/proline symporter	54344				5.01624	6.01926	9.2028	12.0945	9.44835	8.64271	3	6.7461	2.18587	3	10.0619	1.80582	1.49151	0.19359		4.9708	9.27825	8.59813	9.38803		2			2					9.63768					6.94044	1			1
P07118	SYV_ECOLI	b4258	JW4215	valS	Valine--tRNA ligase	108192				515.492	484.418	488.049	454.558	451.179	459.138	3	495.986	16.9897	3	454.958	3.99457	0.91728	0.0996683	458.262	446.558	463.268	314.772	303.002	299.526	3	456.029	8.57582	3	305.767	7.99016	0.670498	0.000914819	401.958	396.903	384.193	388.52	389.927	384.197	3	394.351	9.15325	3	387.548	2.9861
P07330	CHEB_ECOLI	b1883	JW1872	cheB	Chemotaxis response regulator protein-glutamate methylesterase	37468			yes							0			0											0			0
P07363	CHEA_ECOLI	b1888	JW1877	cheA	Chemotaxis protein CheA	71382				10.057	6.44568	5.92822				3	7.47697	2.2493	0											0			0											0			0
P07364	CHER_ECOLI	b1884	JW1873	cheR	Chemotaxis protein methyltransferase	32849										0			0											0			0
P07395	SYFB_ECOLI	b1713	JW1703	pheT	Phenylalanine--tRNA ligase beta subunit	87378				349.008	347.645	363.603	357.63	355.521	357.256	3	353.419	8.84618	3	356.802	1.12531	1.00957	0.663449	349.15	356.976	350.659	395.118	369.214	377.553	3	352.262	4.15186	3	380.628	13.223	1.08053	0.0959568	332.053	330.249	328.932	351.042	366.477	360.141	3	330.411	1.56682	3	359.22	7.75861
P07604	TYRR_ECOLI	b1323	JW1316	tyrR	Transcriptional regulatory protein TyrR	57656				34.1051	29.0553	31.0049	35.1902	32.1175	37.7844	3	31.3884	2.54665	3	35.0307	2.83681	1.11604	0.262902	45.9234	38.8223	37.4344	39.8437	38.5356	44.2848	3	40.7267	4.55366	3	40.888	3.01352	1.00396	0.969521	47.1577	34.7718	39.9569	48.1606	45.518	43.005	3	40.6288	6.22023	3	45.5612	2.57807
P07623	META_ECOLI	b4013	JW3973	metA	Homoserine O-succinyltransferase	35727						7.33294	290.896	281.957	291.996	1			3	288.283	5.50602			7.79922	5.40551		857.501	830.701	868.151	2			3	852.118	19.2967			10.408	16.3777	11.6824	572.757	628.655	609.018	3	12.8227	3.14397	3	603.477	28.358
P07639	AROB_ECOLI	b3389	JW3352	aroB	3-dehydroquinate synthase	38881				57.2611	63.1955	61.5234	59.6674	61.4374	64.413	3	60.66	3.05996	3	61.8393	2.39819	1.01944	0.704862	57.5544	56.9314	61.9833	91.0593	93.8624	81.668	3	58.823	2.75454	3	88.8632	6.38693	1.51069	0.0207661	68.9732	68.9589	67.0131	91.9565	90.2964	76.0594	3	68.3151	1.12756	3	86.1041	8.73848
P07649	TRUA_ECOLI	b2318	JW2315	truA	tRNA pseudouridine synthase A	30400				13.549	11.2323	10.1777	10.0407	10.2123	11.7068	3	11.653	1.72457	3	10.6533	0.916412	0.914208	0.539596	13.3284	12.5093	12.4427	8.4381	9.99914	9.41839	3	12.7601	0.493259	3	9.28521	0.788996	0.727673	0.0172168	11.6206	11.4872	7.20279	7.07462	4.555	17.7456	3	10.1035	2.513	3	9.79174	7.0025
P07650	TYPH_ECOLI	b4382	JW4345	deoA	Thymidine phosphorylase	47207	3	4		96.0231	98.5222	93.1028	11.1863	8.34683	10.9438	3	95.8827	2.71243	3	10.159	1.57404	0.105952	0.000470012	60.8272	53.6931	59.2099			12.376	3	57.9101	3.74046	1					205.175	212.976	189.126				3	202.426	12.1604	0
P07762	GLGB_ECOLI	b3432	JW3395	glgB	1,4-alpha-glucan branching enzyme GlgB	84337				15.3214	11.7337	8.6211	28.0499	18.9595	21.2306	3	11.8921	3.35296	3	22.7467	4.73103	1.91276	0.0837533	30.2442	23.232	18.8728	32.4034	18.2717		3	24.1163	5.73705	2					32.3054	25.5764	38.0595	36.8326	38.6674	34.9178	3	31.9804	6.24789	3	36.8059	1.87494
P07813	SYL_ECOLI	b0642	JW0637	leuS	Leucine--tRNA ligase	97234				318.303	317.435	326.132	250.514	252.888	254.742	3	320.623	4.79035	3	252.715	2.11932	0.788198	0.00340101	309.602	301.566	270.506	249.401	259.617	248.42	3	293.891	20.647	3	252.479	6.20083	0.859091	0.107212	355.085	338.352	333.186	339.479	331.453	334.992	3	342.208	11.4473	3	335.308	4.02232
P07862	DDLB_ECOLI	b0092	JW0090	ddlB	D-alanine--D-alanine ligase B	32840				37.2581	41.1217	39.6776	46.3433	48.8364	50.7215	3	39.3525	1.95221	3	48.6337	2.19612	1.23585	0.0222907	38.5446	32.8278	35.8849	43.8165	41.5362	42.7919	3	35.7524	2.8607	3	42.7149	1.1421	1.19474	0.0719897	33.8593	40.749	42.0085	47.6618	53.1225	42.8475	3	38.8723	4.38679	3	47.8773	5.14089
P07913	TDH_ECOLI	b3616	JW3591	tdh	L-threonine 3-dehydrogenase	37239				137.465	147.945	135.181	122.943	123.435	127.002	3	140.197	6.80645	3	124.46	2.21514	0.887751	0.0992446	144.259	134.698	140.774	114.704	138.568	100.47	3	139.91	4.83866	3	117.914	19.2508	0.842783	0.250645	211.203	243.077	208.283	193.945	204.412	208.722	3	220.854	19.3007	3	202.36	7.59928
P08142	ILVB_ECOLI	b3671	JW3646	ilvB	Acetolactate synthase isozyme 1 large subunit	60441				11.4979	8.76827	10.6096				3	10.2919	1.39227	0											0			0
P08178	PUR5_ECOLI	b2499	JW2484	purM	Phosphoribosylformylglycinamidine cyclo-ligase	36854				40.1968	38.8733	42.325	22.6926	21.3654	22.5125	3	40.465	1.74141	3	22.1902	0.719923	0.548379	0.00604007	32.0006	29.7447	33.5867				3	31.7773	1.93071	0					34.7276	36.0651	33.2616	19.5579	13.8051	17.6187	3	34.6848	1.40224	3	16.9939	2.92685
P08179	PUR3_ECOLI	b2500	JW2485	purN	Phosphoribosylglycinamide formyltransferase	23238				13.2259	13.4659	13.2523	12.1719	10.0073	10.9502	3	13.3147	0.131607	3	11.0431	1.08529	0.829394	0.129606	8.76269	10.5181	10.3981	6.95195	6.2714	8.1485	3	9.89296	0.980683	3	7.12395	0.950297	0.720103	0.0509153	10.2122	10.8563	6.30727	6.16422	9.23579	10.6398	3	9.12526	2.46161	3	8.67994	2.28898
P08192	FOLC_ECOLI	b2315	JW2312	folC	Dihydrofolate synthase	45406				64.3476	65.509	70.4177	67.5594	67.4541	66.1849	3	66.7581	3.22207	3	67.0661	0.764984	1.00461	0.909691	65.4875	61.5854	65.8396	48.0541	62.5103	56.3033	3	64.3042	2.36109	3	55.6226	7.2521	0.864992	0.231319	48.3322	40.5067	48.7749	52.109	44.0044	49.6213	3	45.8713	4.65112	3	48.5782	4.15176
P08194	GLPT_ECOLI	b2240	JW2234	glpT	Glycerol-3-phosphate transporter	50310										0			0					21.9396	27.3064	24.0718				3	24.4393	2.7022	0
P08200	IDH_ECOLI	b1136	JW1122	icd	Isocitrate dehydrogenase [NADP]	45757				1051.64	970.548	1019.14	658.06	705.496	686.169	3	1013.78	40.8112	3	683.242	23.8531	0.673957	0.00600799	473.72	472.996	491.663	562.033	524.653	519.809	3	479.46	10.5746	3	535.498	23.107	1.11688	0.0683742	627.532	633.863	626.528	749.114	763.91	762.19	3	629.308	3.97685	3	758.405	8.09178
P08202	ARAA_ECOLI	b0062	JW0061	araA	L-arabinose isomerase	56074	3	4		1879.97	1859.52	1809.8	19.6497	19.8176	16.2846	3	1849.76	36.0881	3	18.584	1.99308	0.0100467	0.00185478	2634.02	2694.04	2596.55		16.0821		3	2641.54	49.1777	1					2452.39	2482.86	2528.9	8.13319		6.10472	3	2488.05	38.5181	2
P08204	ARAB_ECOLI	b0063	JW0062	araB	Ribulokinase	61089				525.85	541.637	507.693				3	525.06	16.9858	0					679.765	670.083	643.25				3	664.366	18.9169	0					791.815	795.089	768.394				3	785.099	14.5596	0
P08244	PYRF_ECOLI	b1281	JW1273	pyrF	Orotidine 5'-phosphate decarboxylase	26350	2			40.6982	43.7465	48.0793	6.76526	8.33478	7.10427	3	44.1747	3.70913	3	7.40144	0.825881	0.167549	0.0115545	34.7136	39.2453	39.4281	12.2113	11.1195	9.87751	3	37.7957	2.67071	3	11.0694	1.1677	0.292876	0.00611344	43.3802	47.7705	47.0811	6.92204	7.69635	6.47007	3	46.0773	2.36103	3	7.02949	0.620161
P08245	YCIH_ECOLI	b1282	JW1274	yciH	Uncharacterized protein YciH	11396				10.4558	12.5168	12.7925	14.3576	7.52786	12.7691	3	11.9217	1.27697	3	11.5515	3.57396	0.968949	0.904155	10.5957	9.60017	9.23387	10.2966	11.0154	8.248	3	9.80991	0.704726	3	9.85333	1.43596	1.00443	0.972334	14.9845	13.7864	16.2161	13.5473		12.1663	3	14.9957	1.21489	2
P08312	SYFA_ECOLI	b1714	JW5277	pheS	Phenylalanine--tRNA ligase alpha subunit	36832				199.462	209.206	207.823	174.565	179.717	182.204	3	205.497	5.27201	3	178.829	3.89621	0.870225	0.0132616	191.328	191.708	188.24	224.28	222.172	211.669	3	190.425	1.90207	3	219.374	6.75517	1.15202	0.0313955	199.516	199.815	198.187	184.319	189.83	186.15	3	199.173	0.866605	3	186.766	2.80672
P08331	CPDB_ECOLI	b4213	JW4171	cpdB	2',3'-cyclic-nucleotide 2'-phosphodiesterase/3'-nucleotidase	70832				11.4591	11.5948	15.2289	13.1067	12.8766	15.2946	3	12.7609	2.1384	3	13.7593	1.33458	1.07824	0.632667	12.9551	12.2113	15.6988	11.8523	11.5826	11.4147	3	13.6217	1.83684	3	11.6165	0.220765	0.852794	0.270894	10.6337	11.2399	14.5539	7.86155	8.45755	8.57347	3	12.1425	2.11021	3	8.29752	0.381987
P08337	MUTT_ECOLI	b0099	JW0097	mutT	8-oxo-dGTP diphosphatase	14927				5.7337	4.99181	7.10576	3.20772	5.74751	7.09531	3	5.94376	1.07252	3	5.35018	1.97402	0.900134	0.745757	5.92841		4.4735		11.2758	9.21423	2			2						2.8399	2.89069	3.53943		7.54304	2			2
P08373	MURB_ECOLI	b3972	JW3940	murB	UDP-N-acetylenolpyruvoylglucosamine reductase	37851				36.8327	32.7331	35.2658	35.7915	31.391	28.2912	3	34.9439	2.06867	3	31.8246	3.7689	0.910734	0.392241	33.1409	30.6573	36.6686	30.0785	30.9581	30.6137	3	33.4889	3.02072	3	30.5501	0.443236	0.912245	0.307771	24.0846	31.8825	30.6123	34.5718	32.0048	30.9782	3	28.8598	4.18393	3	32.5183	1.85101
P08390	USG_ECOLI	b2319	JW2316	usg	USG-1 protein	36364				59.9342	60.5668	58.3149	59.1589	55.4214	56.2994	3	59.6053	1.16142	3	56.9599	1.95433	0.955618	0.210406	55.3295	55.5623	68.2843	86.6594	82.2481	79.2258	3	59.7254	7.41317	3	82.7111	3.73837	1.38486	0.0405647	69.6174	62.4241	63.7183	73.0812	69.153	68.4443	3	65.2533	3.83445	3	70.2262	2.49779
P08395	SPPA_ECOLI	b1766	JW1755	sppA	Protease 4	67219				11.5134	14.8146	15.9575	13.9911	16.3462	18.4335	3	14.0952	2.30775	3	16.2569	2.22254	1.15337	0.403688	21.9253	16.689	23.1875	14.3551	21.9546	23.511	3	20.6006	3.44583	3	19.9402	4.89907	0.967944	0.882145	14.4542	9.66346	14.0843	13.4543	12.9269	16.0803	3	12.734	2.66558	3	14.1538	1.68908
P08400	PHOR_ECOLI	b0400	JW0390	phoR	Phosphate regulon sensor protein PhoR	49629							70.1564	78.1594	67.2099	0			3	71.8419	5.666			13.3067	11.9467	13.0345	73.9799	85.1782	81.7156	3	12.7626	0.719607	3	80.2912	5.73342	6.29112	0.0102718				44.8446	53.2588	52.3478	0			3	50.1504	4.61748
P08506	DACC_ECOLI	b0839	JW0823	dacC	D-alanyl-D-alanine carboxypeptidase DacC	43609				26.7599	26.2929	30.1714	36.362	38.515	35.6776	3	27.7414	2.11736	3	36.8515	1.48069	1.32839	0.0210803	34.7952	33.3908	33.2091	78.8363	77.4451	67.4625	3	33.7984	0.86805	3	74.5813	6.20418	2.20665	0.0207067	102.824	106.797	103.259	165.988	174.573	161.616	3	104.293	2.17912	3	167.392	6.59167
P08550	CVPA_ECOLI	b2313	JW2310	cvpA	Colicin V production protein	17907					12.7188	11.3399	13.4884	16.1595	9.44586	2			3	13.0313	3.38009			15.8746			8.73007			1			1
P08622	DNAJ_ECOLI	b0015	JW0014	dnaJ	Chaperone protein DnaJ	41100	3	3		145.895	151.798	144.523	346.003	346.48	346.833	3	147.405	3.86552	3	346.439	0.416541	2.35025	0.00172487	164.815	166.422	187.911	312.489	299.355	332.461	3	173.049	12.8956	3	314.768	16.6703	1.81895	0.00402817	164.191	186.361	150.283	359.33	367.581	369.764	3	166.945	18.196	3	365.558	5.50322
P08660	AK3_ECOLI	b4024	JW3984	lysC	Lysine-sensitive aspartokinase 3	48532				11.8524	10.9157	8.77746	37.5082	40.6602	38.9177	3	10.5152	1.57611	3	39.0287	1.57893	3.71165	0.000678821	17.8747	13.5017	17.02	102.506	105.893	109.452	3	16.1321	2.31776	3	105.95	3.47335	6.56766	0.000751503	24.1717	18.3119	16.2381	137.412	137.727	135.077	3	19.5739	4.11461	3	136.739	1.44764
P08839	PT1_ECOLI	b2416	JW2409	ptsI	Phosphoenolpyruvate-protein phosphotransferase	63562				630.898	612.987	634.528	1258.02	1263.56	1271.53	3	626.138	11.5325	3	1264.37	6.79133	2.01932	0.000180773	529.349	517.737	545.299	1411.14	1336.56	1351.71	3	530.795	13.8378	3	1366.47	39.42	2.57438	0.00270638	881.79	877.743	884.262	1319.35	1322.36	1315.88	3	881.265	3.29106	3	1319.2	3.24272
P08956	T1RK_ECOLI	b4350	JW4313	hsdR	Type I restriction enzyme EcoKI R protein	134095				23.6446	23.858	21.6914	26.7312	24.5059	25.6715	3	23.0647	1.19406	3	25.6362	1.11307	1.11149	0.109175	33.2585	31.8926	31.0131	6.6432	17.122	10.4347	3	32.0547	1.13145	3	11.4	5.30567	0.355641	0.0404993	20.1931	21.0536	22.1676	16.4625	20.5385	19.3268	3	21.1381	0.989958	3	18.7759	2.09309
P08957	T1MK_ECOLI	b4349	JW4312	hsdM	Type I restriction enzyme EcoKI M protein	59307				75.277	73.1019	74.6067	79.7947	73.2341	72.834	3	74.3285	1.11391	3	75.2876	3.90839	1.0129	0.77967	65.7294	63.0549	68.4729	36.6897	42.9784	31.8518	3	65.7524	2.70907	3	37.1733	5.57904	0.565353	0.0162122	61.1173	63.6739	64.1397	53.1965	47.8118	51.8647	3	62.977	1.62727	3	50.9577	2.8046
P08997	MASY_ECOLI	b4014	JW3974	aceB	Malate synthase A	60274				88.6711	97.8323	97.4573	207.329	207.106	231.209	3	94.6536	5.18436	3	215.215	13.8519	2.27371	0.00968939	57.1827	61.9995	61.0127	361.684	356.267	310.842	3	60.065	2.54441	3	342.931	27.9216	5.70933	0.0125423	54.4422	58.5168	45.6367	306.682	315.887	318.704	3	52.8652	6.58326	3	313.758	6.2875
P09029	PURK_ECOLI	b0522	JW0511	purK	N5-carboxyaminoimidazole ribonucleotide synthase	39461				10.8794	13.1782	18.7844	9.49338	9.03426	10.6586	3	14.2807	4.06618	3	9.72875	0.837358	0.681253	0.278545	11.659	8.11172	14.4736				3	11.4148	3.18796	0					8.58861	9.34288	8.67227	6.44313			3	8.86792	0.413449	1
P09030	EX3_ECOLI	b1749	JW1738	xthA	Exodeoxyribonuclease III	30969				57.8823	66.5852	65.0497	26.9477	32.1045	35.7178	3	63.1724	4.64525	3	31.59	4.40763	0.50006	0.00671135	55.4497	54.6811	61.0963	51.9924	52.1318	62.8325	3	57.0757	3.50309	3	55.6522	6.21868	0.97506	0.796038	41.2459	41.7842	47.2141	21.1277	21.5959	21.165	3	43.4147	3.30134	3	21.2962	0.260217
P09053	AVTA_ECOLI	b3572	JW5652	avtA	Valine--pyruvate aminotransferase	46711	2			49.405	53.5193	45.2431	37.7742	59.3512	57.7408	3	49.3891	4.13812	3	51.6221	12.0196	1.04521	0.834429	40.0188	42.6176	42.2554	40.3337	30.538	46.7463	3	41.6306	1.40756	3	39.206	8.16278	0.941759	0.720439	29.3587	29.1498	23.2779	34.9594	36.5157	41.4623	3	27.2621	3.45203	3	37.6458	3.39555
P09127	HEMX_ECOLI	b3803	JW3775	hemX	Putative uroporphyrinogen-III C-methyltransferase	42963				77.6954	89.7087	84.4963	92.8205	100.171	99.7529	3	83.9668	6.02413	3	97.5815	4.12841	1.16214	0.0862608	82.4566	83.8006	92.9396	92.9346	95.5212	91.1537	3	86.3989	5.70411	3	93.2032	2.1961	1.07875	0.230886	75.2314	77.5441	73.7266	72.7877	83.9272	82.1209	3	75.5007	1.92295	3	79.6119	5.97857
P09147	GALE_ECOLI	b0759	JW0742	galE	UDP-glucose 4-epimerase	37265			no	205.678	195.799	188.267	41.1541	39.5126	41.7463	3	196.581	8.73182	3	40.8043	1.1572	0.20757	0.00603525	243.584	244.936	244.778	46.1723	35.4993	46.0238	3	244.433	0.7392	3	42.5651	6.11964	0.174138	0.00288235	234.909	222.971	228.604	46.5069	62.9327	58.6367	3	228.828	5.97215	3	56.0254	8.51855
P09148	GAL7_ECOLI	b0758	JW0741	galT	Galactose-1-phosphate uridylyltransferase	39646				24.6223	29.4113	31.8459	1.90892	2.44501	9.09737	3	28.6265	3.67519	3	4.48377	4.00448	0.15663	0.00911272	46.7628	46.189	45.5834				3	46.1784	0.589771	0					46.122	44.6618	41.7348	6.76555	12.0767		3	44.1729	2.23409	2
P09155	RND_ECOLI	b1804	JW1793	rnd	Ribonuclease D	42734				10.6833	15.9059	14.943	17.8935	15.4401	13.7491	3	13.8441	2.77932	3	15.6942	2.08385	1.13364	0.509605	3.54669	14.3724	7.56291		13.4537	6.88958	3	8.494	5.47259	2					15.229	13.1152	12.881	7.71433		9.52135	3	13.7417	1.29332	2
P09158	SPEE_ECOLI	b0121	JW0117	speE	Polyamine aminopropyltransferase	32321				47.9385	49.637	57.0618	49.0911	40.1598	52.372	3	51.5458	4.85193	3	47.2076	6.32021	0.915839	0.501804	48.6429	52.1657	54.1028	31.2154	48.3897	57.915	3	51.6371	2.76806	3	45.84	13.5312	0.887734	0.610703	55.2035	51.5004	49.1985	44.0706	41.5721	40.8034	3	51.9675	3.02962	3	42.1487	1.70822
P09169	OMPT_ECOLI	b0565	JW0554	ompT	Protease 7	35562				156.829	166.525	163.205	220.496	200.965	212.577	3	162.186	4.92761	3	211.346	9.82352	1.30311	0.0196543	210.541	205.485	221.684	342.213	362.294	390.179	3	212.57	8.28791	3	364.895	24.0886	1.71659	0.015406	338.954	347.47	335.628	327.207	333.961	338.339	3	340.684	6.10761	3	333.169	5.6081
P09323	PTW3C_ECOLI	b0679	JW0665	nagE	N-acetylglucosamine-specific phosphotransferase enzyme IIA component	68347				67.8808	73.0115	72.3311	31.0317	38.9426	42.3377	3	71.0745	2.78664	3	37.4373	5.80136	0.526734	0.0150674	62.0233	67.9694	71.7741	29.0463	17.1991	27.4689	3	67.2556	4.91443	3	24.5714	6.43316	0.365344	0.00669966	58.8391	56.8151	58.3553	29.1019	23.5057	25.5188	3	58.0032	1.05695	3	26.0421	2.83457
P09348	MOTA_ECOLI	b1890	JW1879	motA	Motility protein A	32011										0			0											0			0
P09372	GRPE_ECOLI	b2614	JW2594	grpE	Protein GrpE	21798	1			666.693	673.753	676.67	1427.22	1419.64	1395.69	3	672.372	5.12986	3	1414.18	16.458	2.10328	0.000925258	738.219	746.42	708.071	1461.49	1398.88	1446.95	3	730.903	20.1941	3	1435.77	32.7672	1.96438	0.000929076	846.875	846.647	816.025	1528.41	1626.61	1508.85	3	836.516	17.7458	3	1554.62	63.1047
P09373	PFLB_ECOLI	b0903	JW0886	pflB	Formate acetyltransferase 1	85357				544.752	526.991	537.051	600.694	585.146	615.664	3	536.265	8.90657	3	600.501	15.2599	1.11979	0.0244837	944.539	875.635	936.786	1011.84	926.081	957.207	3	918.987	37.7432	3	965.043	43.4131	1.05012	0.314069	1357.98	1397.07	1382.63	1420.56	1467.11	1443.98	3	1379.23	19.766	3	1443.88	23.2752
P09391	GLPG_ECOLI	b3424	JW5687	glpG	Rhomboid protease GlpG	31307							24.5936	28.5595	25.9664	0			3	26.3732	2.014			32.3747		30.3365	29.9546	29.4031		2			2					21.4403	21.789	26.6548	15.6066	21.8713		3	23.2947	2.91515	2
P09394	GLPQ_ECOLI	b2239	JW2233	glpQ	Glycerophosphoryl diester phosphodiesterase	40843										0			0					32.3985	32.0804	28.4911				3	30.99	2.16995	0
P09424	MTLD_ECOLI	b3600	JW3574	mtlD	Mannitol-1-phosphate 5-dehydrogenase	41139				35.6006	33.7664	30.3888	40.7698	44.7125	48.0309	3	33.2519	2.64371	3	44.5044	3.63502	1.3384	0.0437068	30.0802	36.2606	28.6928	68.9393	52.5259	52.4104	3	31.6779	4.02893	3	57.9585	9.5098	1.82962	0.0551585	39.7435	44.4761	40.8565	63.3528	58.2081	64.3154	3	41.692	2.47446	3	61.9588	3.28364
P09546	PUTA_ECOLI	b1014	JW0999	putA	Delta-1-pyrroline-5-carboxylate dehydrogenase	143815				15.9616	17.133	17.058	19.3626	17.0018	21.0483	3	16.7175	0.655731	3	19.1376	2.03261	1.14476	0.253866	11.7082	14.2391	14.6797	11.5697	11.8773	9.74138	3	13.5423	1.60361	3	11.0628	1.15467	0.816905	0.156686	24.6235	24.4976	27.4886	26.4819	29.0791	28.1832	3	25.5366	1.69168	3	27.9147	1.31925
P09549	DEDD_ECOLI	b2314	JW5378	dedD	Cell division protein DedD	22938				14.3618	14.7033	17.0092	14.6055	11.4386	14.3938	3	15.3581	1.44005	3	13.4793	1.77047	0.877667	0.323955	14.4431	15.8303	15.1458	11.6719	8.23211	14.5374	3	15.1397	0.69362	3	11.4805	3.157	0.758301	0.247066	16.1337	15.931	17.0838	18.7905	14.7561	16.8143	3	16.3828	0.615457	3	16.787	2.01734
P09831	GLTB_ECOLI	b3212	JW3179	gltB	Glutamate synthase [NADPH] large chain	163297				26.0954	25.4689	24.0277	45.6186	47.5523	47.3818	3	25.1973	1.06026	3	46.8509	1.0706	1.85936	0.000519776	38.7286	38.776	38.6052	79.883	85.0004	86.5632	3	38.7033	0.0881731	3	83.8155	3.49417	2.16559	0.00989762	40.1164	34.9842	37.8369	71.026	69.9593	68.2295	3	37.6458	2.57143	3	69.7383	1.41129
P09832	GLTD_ECOLI	b3213	JW3180	gltD	Glutamate synthase [NADPH] small chain	52015				39.6346	34.6293	34.1912	72.4397	70.7287	74.5221	3	36.1517	3.02422	3	72.5635	1.89973	2.00719	0.00246462	40.4815	44.4229	43.5283	115.742	104.954	102.148	3	42.8109	2.06631	3	107.615	7.17695	2.51372	0.0106117	52.225	54.6335	46.2629	102.914	112.737	100.886	3	51.0405	4.30919	3	105.512	6.33838
P09833	MODC_ECOLI	b0765	JW0748	modC	Molybdenum import ATP-binding protein ModC	39102										0			0											0			0
P09980	REP_ECOLI	b3778	JW5604	rep	ATP-dependent DNA helicase Rep	77024				13.0007	11.13	9.97076	10.3276	12.871	12.9594	3	11.3672	1.52883	3	12.0527	1.49461	1.06031	0.688801	13.2667	13.9479	16.5658	12.1448	11.0208	12.4508	3	14.5935	1.74172	3	11.8721	0.752984	0.813524	0.15125	6.85398	9.72459	5.8641	5.7189	5.39207	3.19472	3	7.48089	2.00515	3	4.76856	1.37275
P09996	YIDB_ECOLI	b3698	JW3675	yidB	Uncharacterized protein YidB	13787				6.66281	4.90883	4.88396	9.89683	7.059	5.73471	3	5.4852	1.01992	3	7.56351	2.12643	1.37889	0.322318		4.4269		10.875	9.22974	14.9757	1			3	11.6935	2.95913			12.7093			17.5822	16.8036	13.051	1			3	15.8123	2.42281
P0A698	UVRA_ECOLI	b4058	JW4019	uvrA	UvrABC system protein A	103868				26.1445	25.4929	22.88	30.1439	29.1679	30.4443	3	24.8391	1.72766	3	29.9187	0.667335	1.2045	0.0623974	46.7068	46.842	50.1812	50.6873	53.6241	55.537	3	47.91	1.96808	3	53.2828	2.4428	1.11214	0.0805364	40.6234	41.4527	38.8265	48.9188	46.0683	52.0865	3	40.3009	1.34248	3	49.0245	3.01049
P0A6A0	UBIB_ECOLI	b3835	JW3812	ubiB	Probable protein kinase UbiB	63203				13.4127	11.8906	14.2324	13.1611	10.0805	15.29	3	13.1786	1.18833	3	12.8439	2.6192	0.974603	0.88685	19.0826	17.5061	18.1511	11.8148	5.7858	13.2904	3	18.2466	0.792577	3	10.297	3.97587	0.564324	0.114409	14.2448	17.2743	16.3833	10.2237	11.3498	9.99765	3	15.9675	1.55697	3	10.5237	0.724282
P0A6A3	ACKA_ECOLI	b2296	JW2293	ackA	Acetate kinase	43290	1			993.932	1032.34	1000.63	1003.37	1006.74	989.573	3	1008.97	20.5165	3	999.894	9.09597	0.991008	0.632667	950.599	921.14	872.581	642.145	578.855	626.762	3	914.773	39.3967	3	615.921	33.0084	0.673304	0.00499408	895.433	861.53	896.586	690.315	690.793	680.723	3	884.516	19.9151	3	687.277	5.68096
P0A6A6	LEUC_ECOLI	b0072	JW0071	leuC	3-isopropylmalate dehydratase large subunit	49882								4.02222		0			1								3.16095	10.1749		0			2					3.95483				4.86055	6.58769	1			2
P0A6A8	ACP_ECOLI	b1094	JW1080	acpP	Acyl carrier protein	8640				5060.26	5866.15	5361.56	6230.18	6241.7	5775.15	3	5429.32	407.196	3	6082.34	266.1	1.12028	0.162592	3987.15	4543.23	4252.62	5224.88	5377.01	4774.54	3	4261	278.135	3	5125.48	313.294	1.20288	0.0498518	1579.67	1623.69	1570.37	1635.98	1734.05	1762.31	3	1591.24	28.4818	3	1710.78	66.3019
P0A6B4	ALR1_ECOLI	b4053	JW4013	alr	Alanine racemase, biosynthetic	39153				6.94484	6.77479	7.40996	12.2218	10.6899	7.61214	3	7.0432	0.32881	3	10.1746	2.34763	1.4446	0.227028	10.1761	11.866	11.789	10.2661	13.9388	11.6166	3	11.277	0.954213	3	11.9405	1.85765	1.05883	0.689102	9.25178	11.0767	8.63424	7.21966	16.8293	14.9795	3	9.65424	1.26999	3	13.0095	5.09873
P0A6B7	ISCS_ECOLI	b2530	JW2514	iscS	Cysteine desulfurase IscS	45090	2			677.12	694.201	658.364	673.239	665.092	645.851	3	676.562	17.925	3	661.394	14.0635	0.977581	0.413424	429.617	423.787	414.767	874.853	777.569	825.639	3	422.724	7.48189	3	826.02	48.6431	1.95404	0.0149326	369.753	371.704	365.483	366.071	378.05	382.407	3	368.98	3.18172	3	375.509	8.45916
P0A6C1	END4_ECOLI	b2159	JW2146	nfo	Endonuclease 4	31480	3	4		15.9231	16.4432	16.6224				3	16.3296	0.363235	0					28.9418	22.7573	28.2036			10.4354	3	26.6342	3.37775	1					19.6841	17.6635	21.4045			16.6559	3	19.584	1.87251	1
P0A6D0	ARGR_ECOLI	b3237	JW3206	argR	Arginine repressor	16995				8.73997	7.76407	3.89316	10.2958		9.27073	3	6.79907	2.56346	2						7.93644					1			0					20.9107	10.6482					2			0
P0A6D3	AROA_ECOLI	b0908	JW0891	aroA	3-phosphoshikimate 1-carboxyvinyltransferase	46096				25.7584	23.1658	23.1552	36.2904	31.3746	33.9	3	24.0265	1.49991	3	33.855	2.45821	1.40907	0.0265814	20.4998	18.4467	18.5206	27.2285	23.586	30.0436	3	19.1557	1.16461	3	26.9527	3.23762	1.40703	0.0759292	33.1797	37.6892	35.1883	63.4265	61.4406	65.3257	3	35.3524	2.25922	3	63.3976	1.94271
P0A6D7	AROK_ECOLI	b3390	JW5947	aroK	Shikimate kinase 1	19538				155.039	152.515	150.519	136.21	141.586	152.924	3	152.691	2.26513	3	143.573	8.53238	0.940287	0.292341	112.095	109.668	107.837	101.672	103.31	102.556	3	109.867	2.13594	3	102.513	0.819859	0.933064	0.0389167	141.936	150.477	143.045	143.465	156.362	161.472	3	145.153	4.64423	3	153.766	9.27988
P0A6E1	AROL_ECOLI	b0388	JW0379	aroL	Shikimate kinase 2	19151				6.34356	9.55123	8.14438			10.8738	3	8.01306	1.60786	1					6.17894	7.58569	10.9384			7.8887	3	8.23434	2.44513	1
P0A6E4	ASSY_ECOLI	b3172	JW3140	argG	Argininosuccinate synthase	49898				26.3355	22.8902	29.0384	24.3657	30.6729	30.3704	3	26.088	3.08156	3	28.4697	3.55736	1.09129	0.530136	19.0789	28.933	16.7733	22.9308	27.6863	21.0683	3	21.5951	6.45855	3	23.8951	3.41276	1.10651	0.691164	42.2976	42.3872	43.6368	56.2531	65.0739	62.994	3	42.7739	0.748664	3	61.4403	4.61108
P0A6E6	ATPE_ECOLI	b3731	JW3709	atpC	ATP synthase epsilon chain	15068				168.371	182.434	173.303	114.185	116.482	88.3528	3	174.703	7.13521	3	106.34	15.6196	0.608691	0.0276026	106.76	104.165	94.2995	76.1045	59.2067	75.2405	3	101.742	6.57427	3	70.1839	9.51634	0.689826	0.0307392	92.3853	98.1612	84.1953	62.88	64.2532	62.5749	3	91.5806	7.01764	3	63.236	0.894004
P0A6F1	CARA_ECOLI	b0032	JW0030	carA	Carbamoyl-phosphate synthase small chain	41431				24.1032	25.0832	22.4396	14.6119	11.6045	13.6025	3	23.8753	1.33645	3	13.273	1.53054	0.555928	0.00604007	20.1186	17.6819	15.3911		6.50591	9.80486	3	17.7305	2.36413	2					14.4921	14.6846	14.9799	15.0851	18.5961	15.4173	3	14.7189	0.245699	3	16.3662	1.93831
P0A6F3	GLPK_ECOLI	b3926	JW3897	glpK	Glycerol kinase	56231				22.0571	26.6531	24.4445	51.0206	50.676	47.6886	3	24.3849	2.29858	3	49.7951	1.83237	2.04205	0.0022272	228.409	218.033	223.383	101.544	106.19	100.759	3	223.275	5.18884	3	102.831	2.93534	0.460558	0.000982855	48.2095	49.4885	57.6398	83.2633	73.0896	65.3073	3	51.7793	5.1155	3	73.8867	9.0045
P0A6F5	CH60_ECOLI	b4143	JW4103	groL	60 kDa chaperonin	57329				1619.54	1641.26	1619.36	18.6417	16.9221	23.5401	3	1626.72	12.5923	3	19.7013	3.43388	0.0121111	0.000380996	1558.63	1576.38	1550.1	18.8015	14.2986	23.1515	3	1561.7	13.4069	3	18.7505	4.42667	0.0120065	0.000643298	2149.73	2169.79	2159.04	17.0912	15.7859	19.2827	3	2159.52	10.0386	3	17.3866	1.76702
P0A6F9	CH10_ECOLI	b4142	JW4102	groS	10 kDa chaperonin	10387				1171.14	1245.86	1184.52	10.0258			3	1200.51	39.8428	1					1171.75	1152.97	1225.1				3	1183.27	37.4202	0					1278.35	1292.65	1290.28				3	1287.09	7.66411	0
P0A6G3	PNCC_ECOLI	b2700	JW2670	pncC	Nicotinamide-nucleotide amidohydrolase PncC	17582				10.2513	8.35988	12.0766	15.0579	10.1208	14.8561	3	10.2293	1.85846	3	13.3449	2.794	1.30458	0.284449	10.4941	12.9385	14.196	24.0611	21.9757	22.4112	3	12.5429	1.88239	3	22.816	1.10005	1.81904	0.0122882	16.9698	18.6406	20.235	23.7362	23.8233	20.7579	3	18.6151	1.63275	3	22.7725	1.74521
P0A6G7	CLPP_ECOLI	b0437	JW0427	clpP	ATP-dependent Clp protease proteolytic subunit	23187				236.149	205.323	208.099	124.06	156.707	124.249	3	216.524	17.0526	3	135.005	18.7944	0.623513	0.0212782	204.731	200.424	212.911	281.726	293.921	193.091	3	206.022	6.34282	3	256.246	55.0327	1.24378	0.330166							0			0
P0A6H1	CLPX_ECOLI	b0438	JW0428	clpX	ATP-dependent Clp protease ATP-binding subunit ClpX	46356				408.614	417.416	394.509	716.146	714.208	709.611	3	406.846	11.5554	3	713.322	3.35645	1.7533	0.00241923	404.701	426.523	447.24	451.909	446.728	452.965	3	426.155	21.2719	3	450.534	3.33811	1.05721	0.253136							0			0
P0A6H5	HSLU_ECOLI	b3931	JW3902	hslU	ATP-dependent protease ATPase subunit HslU	49594				385.729	400.797	379.506	824.525	818.964	802.262	3	388.677	10.9474	3	815.25	11.5868	2.0975	0.00015406	412.36	421.502	416.609	731.688	732.272	689.276	3	416.824	4.57478	3	717.745	24.6569	1.72194	0.00890836	232.73	218.9	223.517	449.65	478.71	472.725	3	225.049	7.04113	3	467.028	15.3447
P0A6H8	CLSA_ECOLI	b1249	JW1241	clsA	Cardiolipin synthase A	54822				5.12748	4.17507	2.684	7.28458	5.02001	7.7005	3	3.99552	1.2316	3	6.66836	1.44258	1.66896	0.137846	7.00324	7.52692	8.18316	11.1301	11.222	11.0898	3	7.57111	0.5912	3	11.1473	0.0677576	1.47235	0.0238684	3.43171	3.48751	10.4245	7.04936	8.98738	14.5997	3	5.78124	4.02128	3	10.2121	3.92135
P0A6I0	KCY_ECOLI	b0910	JW0893	cmk	Cytidylate kinase	24746				80.9401	81.419	80.4898	73.8244	78.6928	79.8497	3	80.9496	0.464673	3	77.4556	3.1975	0.956837	0.288566	79.3335	79.7823	74.0318	78.713	73.964	75.3012	3	77.7159	3.19838	3	75.9927	2.44886	0.977828	0.576331	84.2281	84.7583	77.3978	88.1084	83.9445	91.7457	3	82.1281	4.1051	3	87.9329	3.90356
P0A6I3	COAA_ECOLI	b3974	JW3942	coaA	Pantothenate kinase	36360				21.3498	20.653	22.02	11.0916	15.3946	16.5576	3	21.3409	0.683543	3	14.3479	2.8794	0.67232	0.098673	16.2395	15.7592	22.7518		11.4074	12.042	3	18.2502	3.90592	2					26.7803	23.4157	25.4634	25.5853		17.4127	3	25.2198	1.69548	2
P0A6I6	COAD_ECOLI	b3634	JW3609	coaD	Phosphopantetheine adenylyltransferase	17837				15.2595	12.4386	18.5513	16.2814	18.5072	18.309	3	15.4165	3.05937	3	17.6992	1.23184	1.14807	0.424326	19.8448	17.0037	12.223	10.8022		11.25	3	16.3572	3.85181	2						11.6612	12.1556	8.1183		15.5831	2			2
P0A6I9	COAE_ECOLI	b0103	JW0100	coaE	Dephospho-CoA kinase	22622				5.29586	5.0016	4.65523	7.55116	4.42593	5.77342	3	4.98423	0.320668	3	5.91684	1.56754	1.18711	0.509596	6.52587	4.50467					2			0
P0A6J3	CYSZ_ECOLI	b2413	JW2406	cysZ	Sulfate transporter CysZ	29305				15.6861	14.7892	20.6348		5.09908	5.83834	3	17.0367	3.14815	2											0			0
P0A6J5	DADA_ECOLI	b1189	JW1178	dadA	D-amino acid dehydrogenase	47607	3	4		58.1832	46.753	53.6183	2.00092			3	52.8515	5.75355	1					32.7292	37.9574	38.3554	16.0334	11.8546	10.3074	3	36.3473	3.13971	3	12.7318	2.96207	0.350282	0.0053513	30.474	31.8176	29.8679				3	30.7198	0.997827	0
P0A6J8	DDLA_ECOLI	b0381	JW0372	ddlA	D-alanine--D-alanine ligase A	39316				143.025	141.022	158.572	158.913	161.826	168.606	3	147.54	9.60663	3	163.115	4.9734	1.10557	0.158724	150.945	136.907	145.524	143.984	136.263	150.804	3	144.459	7.07938	3	143.684	7.27515	0.994635	0.919026	124.554	121.668	115.355	121.209	128.543	136.029	3	120.526	4.70469	3	128.594	7.41013
P0A6K1	DAPF_ECOLI	b3809	JW5592	dapF	Diaminopimelate epimerase	30209				13.1746	11.0166	17.095	12.422	13.6438	10.6831	3	13.7621	3.08149	3	12.2496	1.48786	0.890101	0.599684	8.913						1			0
P0A6K3	DEF_ECOLI	b3287	JW3248	def	Peptide deformylase	19328				138.5	146.405	143.935	160.692	147.624	163.843	3	142.947	4.04411	3	157.386	8.59997	1.10101	0.1525	135.649	136.727	133.198	99.9413	72.497	94.3188	3	135.191	1.80847	3	88.919	14.4971	0.657727	0.0590927	131.785	136.911	132.395	116.747	93.9839	111.968	3	133.697	2.80007	3	107.566	12.003
P0A6K6	DEOB_ECOLI	b4383	JW4346	deoB	Phosphopentomutase	44370				322.474	315.952	313.648	308.978	300.481	294.316	3	317.358	4.5779	3	301.258	7.36184	0.94927	0.0924636	281.348	292.889	295.354	621.691	585.656	578.549	3	289.864	7.47706	3	595.299	23.131	2.05372	0.0057528	385.731	384.49	386.368	495.369	513.453	513.717	3	385.53	0.955051	3	507.513	10.5178
P0A6L0	DEOC_ECOLI	b4381	JW4344	deoC	Deoxyribose-phosphate aldolase	27734	1			183.312	189.478	184.61	113.008	109.04	106.216	3	185.8	3.25069	3	109.421	3.41202	0.58892	0.000469192	117.036	117.305	114.263	124.805	110.633	120.199	3	116.201	1.68403	3	118.546	7.22921	1.02017	0.699506	170.616	176.319	164.051	130.09	125.544	118.834	3	170.329	6.13905	3	124.823	5.66256
P0A6L2	DAPA_ECOLI	b2478	JW2463	dapA	4-hydroxy-tetrahydrodipicolinate synthase	31270	3	4		200.993	190.03	205.74	56.2913	51.998	52.5358	3	198.921	8.05735	3	53.6084	2.339	0.269496	0.0040752	214.132	211.106	222.263	99.8564	101.843	111.323	3	215.834	5.76987	3	104.341	6.1278	0.483432	0.000886442	185.991	192.802	193.467	33.2517	37.9504	35.6445	3	190.753	4.13768	3	35.6155	2.34948
P0A6L4	NANA_ECOLI	b3225	JW3194	nanA	N-acetylneuraminate lyase	32593	3	4		20.4399	21.7156	24.9151				3	22.3569	2.30549	0					10.2157	7.49121	8.28008				3	8.66233	1.40189	0					13.3815	16.6335	15.5101				3	15.175	1.65169	0
P0A6L9	HSCB_ECOLI	b2527	JW2511	hscB	Co-chaperone protein HscB	20138				47.9954	56.5918	54.8952	50.1834	53.2525	43.1989	3	53.1608	4.55309	3	48.8783	5.15231	0.919442	0.441263	28.1652	33.9291	32.2389	48.1897	49.895	33.8111	3	31.4444	2.96295	3	43.9653	8.83501	1.39819	0.181304	29.9618	19.4423	21.913	24.9315	32.9214	24.7219	3	23.7724	5.50072	3	27.5249	4.67465
P0A6M2	DSBB_ECOLI	b1185	JW5182	dsbB	Disulfide bond formation protein B	20142				31.7383	23.5366	27.9175	29.0407	30.2422	22.804	3	27.7308	4.10404	3	27.3623	3.99305	0.986712	0.93426	43.2723	30.6226	36.8322	34.6056	34.1294	42.9815	3	36.909	6.3252	3	37.2388	4.97899	1.00894	0.958924	12.1438		11.144	13.9485	12.3445	18.8864	2			3	15.0598	3.4096
P0A6M4	DTD_ECOLI	b3887	JW3858	dtd	D-aminoacyl-tRNA deacylase	15950				8.65862	9.68069	12.805	7.065	13.5677	17.6025	3	10.3814	2.16019	3	12.7451	5.3167	1.22768	0.628845	8.78916	5.83824	14.8068		46.0169		3	9.8114	4.57083	1					15.8705	16.333	18.4627	22.9796	24.4291	22.749	3	16.8887	1.38257	3	23.3859	0.910765
P0A6M8	EFG_ECOLI	b3340	JW3302	fusA	Elongation factor G	77581	1			2691.66	2605.56	2646.4	2299.58	2276.36	2281.98	3	2647.87	43.0689	3	2285.97	12.1141	0.863324	0.0127057	2041.13	2081.08	2142.39	1614.21	1594.2	1587.95	3	2088.2	51.0041	3	1598.79	13.7177	0.765629	0.0103331	2252.96	2259.49	2320.21	1810.83	1851.81	1838.11	3	2277.55	37.0858	3	1833.58	20.8616
P0A6N4	EFP_ECOLI	b4147	JW4107	efp	Elongation factor P	20591				678.546	660.344	685.438	710.797	677.422	701.855	3	674.776	12.9648	3	696.691	17.2763	1.03248	0.244763	445.444	473.588	497.966	394.989	353.27	447.305	3	472.333	26.2835	3	398.521	47.1169	0.84373	0.148191	509.692	507.901	547.764	507.41	499.772	483.941	3	521.786	22.5157	3	497.041	11.9705
P0A6N8	EFPL_ECOLI	b2171	JW5362	yeiP	Elongation factor P-like protein	21533				127.073	136.34	131.532	127.109	134.475	135.407	3	131.648	4.6346	3	132.33	4.54576	1.00518	0.895014	125.613	127.641	117.881	136.123	93.0971	121.224	3	123.712	5.15031	3	116.815	21.8492	0.94425	0.705536	126.6	135.342	129.216	121.291	123.878	123.451	3	130.386	4.4869	3	122.873	1.38687
P0A6P1	EFTS_ECOLI	b0170	JW0165	tsf	Elongation factor Ts	30423	1			2277.44	2365.08	2321.31	2069.75	2045.38	2082.46	3	2321.28	43.82	3	2065.86	18.8431	0.889969	0.016947	1672.47	1701.97	1652.01	1723.66	1669.21	1655.16	3	1675.48	25.1159	3	1682.68	36.1812	1.00429	0.830841	2405.28	2397.18	2438.04	2047.84	2061.26	2064.93	3	2413.5	21.6347	3	2058.01	8.9966
P0A6P5	DER_ECOLI	b2511	JW5403	der	GTPase Der	55036				128.626	123.981	137.673	115.924	111.264	114.093	3	130.093	6.96294	3	113.76	2.34774	0.874452	0.0959962	135.072	124.154	143.151	106.686	113.049	129.683	3	134.126	9.53379	3	116.473	11.8746	0.868385	0.176453	75.2775	74.3969	72.9753	77.3837	64.5721	69.2767	3	74.2166	1.16165	3	70.4108	6.48066
P0A6P7	ENGB_ECOLI	b3865	JW5930	engB	Probable GTP-binding protein EngB	23561				48.6953	53.2901	55.6478	46.8398	48.8358	51.6119	3	52.5444	3.53573	3	49.0958	2.39665	0.934369	0.339306	54.0925	51.35	56.4792	44.6627	49.2671	37.9519	3	53.9739	2.56666	3	43.9606	5.69018	0.814478	0.122707	41.6855	43.8774	39.5914	36.6174	46.9843	42.506	3	41.7181	2.14319	3	42.0359	5.19941
P0A6P9	ENO_ECOLI	b2779	JW2750	eno	Enolase	45655	1			1716.96	1827.7	1719.47	1721.4	1725.51	1664.98	3	1754.71	63.2237	3	1703.96	33.823	0.97108	0.402339	1592.2	1617.64	1518.82	1607.34	1458.28	1489.27	3	1576.22	51.3115	3	1518.3	78.6551	0.963252	0.434059	2118.73	2083.79	2065.16	1930.12	1931.02	1933.07	3	2089.23	27.1957	3	1931.4	1.5119
P0A6Q3	FABA_ECOLI	b0954	JW0937	fabA	3-hydroxydecanoyl-[acyl-carrier-protein] dehydratase	18969	1			624.82	647.352	662.608	522.187	509.035	508.45	3	644.927	19.0104	3	513.224	7.76769	0.795787	0.0125824	457.419	434.101	454.682	366.59	356.529	379.648	3	448.734	12.7462	3	367.589	11.5918	0.819169	0.00738549	548.422	577.5	571.081	446.208	460.988	485.005	3	565.668	15.2761	3	464.067	19.5809
P0A6Q6	FABZ_ECOLI	b0180	JW0175	fabZ	3-hydroxyacyl-[acyl-carrier-protein] dehydratase FabZ	17033				591.787	565.505	549.312	526.232	511.542	532.834	3	568.868	21.4363	3	523.536	10.899	0.920312	0.101964	461.695	444.995	448.528	340.662	349.257	327.476	3	451.739	8.80097	3	339.132	10.9708	0.750724	0.00270638	453.705	477.434	490.493	285.758	337.377	321.554	3	473.877	18.6501	3	314.896	26.4457
P0A6R0	FABH_ECOLI	b1091	JW1077	fabH	3-oxoacyl-[acyl-carrier-protein] synthase 3	33515				282.443	299.358	281.938	272.3	248.258	265.134	3	287.913	9.91488	3	261.897	12.3435	0.909641	0.103237	249.512	263.257	252.602	214.345	216.505	201.275	3	255.124	7.21113	3	210.708	8.24058	0.825907	0.0106217	284.247	295.006	289.675	271.559	272.501	270.411	3	289.643	5.37957	3	271.49	1.04669
P0A6R3	FIS_ECOLI	b3261	JW3229	fis	DNA-binding protein Fis	11240				452.225	492.365	470.842	135.714	139.35	132.61	3	471.811	20.0875	3	135.891	3.3735	0.288021	0.00604007	24.9632	23.8402	28.7466				3	25.85	2.5706	0					11.5353	9.4737	6.17245	7.68527	9.34214	13.1067	3	9.06048	2.7052	3	10.0447	2.77816
P0A6S0	FLGH_ECOLI	b1079	JW5153	flgH	Flagellar L-ring protein	24615				13.6926	13.5785	14.7695				3	14.0135	0.657167	0											0			0					14.5486	17.6266	16.9169				3	16.364	1.61176	0
P0A6S3	FLGI_ECOLI	b1080	JW1067	flgI	Flagellar P-ring protein	38169										0			0											0			0
P0A6S5	FTSB_ECOLI	b2748	JW2718	ftsB	Cell division protein FtsB	11622				0.670925	0.900149					2			0											0			0					0.618309	1.37976		1.76594	1.82984		2			2
P0A6S7	GPDA_ECOLI	b3608	JW3583	gpsA	Glycerol-3-phosphate dehydrogenase [NAD(P)+]	36362				30.0987	37.1488	35.8104	37.9149	34.4862	40.2956	3	34.3526	3.7443	3	37.5656	2.92041	1.09353	0.405919	31.5851	33.5559	35.0433	23.8471	24.7713	27.2304	3	33.3948	1.73472	3	25.2829	1.74872	0.757093	0.0162122	44.7109	43.8252	41.1334	42.6498	35.4222	38.9633	3	43.2232	1.86319	3	39.0118	3.61404
P0A6T1	G6PI_ECOLI	b4025	JW3985	pgi	Glucose-6-phosphate isomerase	61530				373.795	377.821	379.138	489.659	492.468	501.758	3	376.918	2.78361	3	494.628	6.3322	1.3123	0.00225828	676.519	683.961	722.576	619.402	614.28	613.795	3	694.352	24.7243	3	615.826	3.10667	0.886907	0.0594144	758.891	760.78	740.28	845.407	856.481	867.252	3	753.317	11.3298	3	856.38	10.9229
P0A6T3	GAL1_ECOLI	b0757	JW0740	galK	Galactokinase	41442				142.274	140.742	140.974	25.2552	24.4144	36.6264	3	141.33	0.825717	3	28.7653	6.82085	0.203533	0.00672046	208.003	199.147	197.582	27.8381	41.3741	20.2681	3	201.577	5.61954	3	29.8268	10.6926	0.147967	0.00225572	192.747	200.626	196.015	23.1722	30.1659	20.7228	3	196.463	3.95853	3	24.687	4.9004
P0A6T5	GCH1_ECOLI	b2153	JW2140	folE	GTP cyclohydrolase 1	24831	3	3		76.9432	78.4615	89.4012	236.934	232.274	238.148	3	81.602	6.79686	3	235.785	3.10089	2.88946	0.00142707	111.475	105.702	108.672	936.01	917.587	863.173	3	108.616	2.8869	3	905.59	37.8715	8.33751	0.0053513	121.604	122.832	114.225	677.624	699.235	716.209	3	119.554	4.65543	3	697.689	19.3389
P0A6T9	GCSH_ECOLI	b2904	JW2872	gcvH	Glycine cleavage system H protein	13811				143.184	170.243	143.706	314.051	204.497	236.981	3	152.378	15.474	3	251.843	56.2688	1.65276	0.152591	181.171	91.1167	138.834	211.6	140.239	118.512	3	137.041	45.0539	3	156.784	48.6995	1.14407	0.699273	303.014	315.411	326.746	435.894	476.195	403.363	3	315.057	11.87	3	438.484	36.485
P0A6U3	MNMG_ECOLI	b3741	JW3719	mnmG	tRNA uridine 5-carboxymethylaminomethyl modification enzyme MnmG	69521	2			50.9243	51.0797	54.6895	22.4562	21.7386	24.2438	3	52.2312	2.1304	3	22.8129	1.29012	0.436767	0.00202948	61.9788	62.8024	64.7299	16.0376	14.2046	14.4998	3	63.1704	1.41198	3	14.914	0.984197	0.236092	0.000643298	62.9347	57.682	60.6833	17.5106	13.5694	15.0472	3	60.4333	2.63526	3	15.3757	1.99103
P0A6U5	RSMG_ECOLI	b3740	JW3718	rsmG	Ribosomal RNA small subunit methyltransferase G	23431				31.5136	35.1304	37.0704	34.0112	29.535	26.9786	3	34.5715	2.82025	3	30.1749	3.55971	0.872828	0.261205	34.1028	34.406	32.6006	22.0433	26.859	38.761	3	33.7031	0.966782	3	29.2211	8.60552	0.867014	0.538907	34.0717	31.7495	31.9318	19.5244	27.8203	20.0891	3	32.5843	1.29132	3	22.4779	4.63523
P0A6U8	GLGA_ECOLI	b3429	JW3392	glgA	Glycogen synthase	52822				20.6572	21.979	26.5064	43.4411	43.2196	44.8065	3	23.0475	3.06751	3	43.8224	0.859421	1.90139	0.0189711	41.4574	43.1749	47.8728	59.0301	70.7704	64.098	3	44.1684	3.32108	3	64.6328	5.8884	1.46333	0.0303779	38.6107	35.7286	33.0511	66.0012	56.0757	58.8157	3	35.7968	2.78043	3	60.2975	5.12599
P0A6V1	GLGC_ECOLI	b3430	JW3393	glgC	Glucose-1-phosphate adenylyltransferase	48698				13.9948	15.5767	14.0495	22.8109	28.0776	20.7014	3	14.5403	0.897936	3	23.8633	3.79904	1.64118	0.0970242	28.2297	29.5817	30.009	47.688	47.5141	38.0512	3	29.2735	0.928834	3	44.4178	5.51429	1.51734	0.0727461	39.0372	37.9396	45.8955	53.1407	46.8993	58.6633	3	40.9574	4.31156	3	52.9011	5.88566
P0A6V8	GLK_ECOLI	b2388	JW2385	glk	Glucokinase	34723				70.8891	71.6838	62.3762	51.5972	49.4645	49.8505	3	68.3164	5.15966	3	50.3041	1.1364	0.73634	0.057633	74.6684	82.1779	89.8733	76.8766	71.8029	69.6936	3	82.2399	7.60264	3	72.791	3.69204	0.885106	0.216959	98.7282	98.4121	93.4702	71.9057	66.883	66.9231	3	96.8702	2.9487	3	68.5706	2.88835
P0A6W0	GLSA2_ECOLI	b1524	JW1517	glsA2	Glutaminase 2	33516				4.14879	3.99283	9.13091				3	5.75751	2.92249	0					5.44422						1			0
P0A6W3	MRAY_ECOLI	b0087	JW0085	mraY	Phospho-N-acetylmuramoyl-pentapeptide-transferase	39875				33.6771	29.202	27.9005	55.5708	37.9104	57.7897	3	30.2599	3.03011	3	50.4236	10.8934	1.66635	0.14228	48.331	56.4414	53.0984	56.4471	57.7898	55.1628	3	52.6236	4.07599	3	56.4666	1.31361	1.07303	0.314069	32.5893	27.5414	35.5679	48.1072	46.9453	46.8961	3	31.8995	4.05746	3	47.3162	0.685468
P0A6W5	GREA_ECOLI	b3181	JW3148	greA	Transcription elongation factor GreA	17641	2			224.045	230.406	216.05	179.465	178.449	179.63	3	223.5	7.19348	3	179.181	0.639563	0.801705	0.0287677	167.965	164.147	164.07	158.657	155.139	120.81	3	165.394	2.22688	3	144.869	20.9095	0.8759	0.306623	170.071	162.704	165.106	141.296	142.318	142.532	3	165.96	3.75707	3	142.049	0.660552
P0A6W9	GSH1_ECOLI	b2688	JW2663	gshA	Glutamate--cysteine ligase	58269				37.6926	38.6295	38.6262	35.0325	44.8203	43.9543	3	38.3161	0.539969	3	41.269	5.41833	1.07707	0.545252	59.2211	58.4281	59.829	88.7411	79.9606	87.8509	3	59.1594	0.702485	3	85.5175	4.83299	1.44554	0.0267318	59.724	55.0098	57.1343	81.1328	84.592	77.0671	3	57.2894	2.36092	3	80.9306	3.76652
P0A6X1	HEM1_ECOLI	b1210	JW1201	hemA	Glutamyl-tRNA reductase	46307								1.32381		0			1							3.87556	6.67062	8.02027	7.28995	1			3	7.32695	0.675585									0			0
P0A6X3	HFQ_ECOLI	b4172	JW4130	hfq	RNA-binding protein Hfq	11166				34.2762	24.8692	27.8567	25.0625	31.4468	20.0617	3	29.0007	4.80671	3	25.5237	5.70654	0.880105	0.565921	22.0367	29.9413	18.2293	37.6076	26.8973	40.0874	3	23.4024	5.97425	3	34.8641	7.00998	1.48976	0.152935			19.6888	28.6212	39.9517	29.03	1			3	32.5343	6.42691
P0A6X7	IHFA_ECOLI	b1712	JW1702	ihfA	Integration host factor subunit alpha	11354				305.903	325.383	319.092	310.11	352.546	366.866	3	316.793	9.94147	3	343.174	29.5159	1.08328	0.353986	295.044	313.836	310.697	540.231	535.36	569.3	3	306.526	10.0665	3	548.297	18.3515	1.78875	0.00274922	453.344	451.703	457.154	651.889	633.417	674.822	3	454.067	2.7965	3	653.376	20.7425
P0A6Y1	IHFB_ECOLI	b0912	JW0895	ihfB	Integration host factor subunit beta	10651				45.7424	57.4032	51.6593	54.7964	49.969	58.3902	3	51.6016	5.83061	3	54.3852	4.22563	1.05394	0.634351	42.1291	37.7486	46.6615	61.8242	42.6728	50.0701	3	42.1797	4.45667	3	51.5224	9.65794	1.2215	0.306825	27.168	28.2318	23.9963	41.803	44.7279	38.9472	3	26.4654	2.20344	3	41.826	2.89042
P0A6Y5	HSLO_ECOLI	b3401	JW5692	hslO	33 kDa chaperonin	32534	2			195.904	194.786	194.764	297.124	293.531	290.154	3	195.151	0.651921	3	293.603	3.48556	1.50449	0.00306911	198.091	193.831	205.476	326.431	286.782	309.277	3	199.133	5.89197	3	307.497	19.8844	1.54418	0.0211597	173.026	182.969	163.378	272.023	283.448	270.325	3	173.124	9.79587	3	275.265	7.13707
P0A6Y8	DNAK_ECOLI	b0014	JW0013	dnaK	Chaperone protein DnaK	69115	2			1213.84	1206.76	1188.25	3450.04	3276.38	3326.14	3	1202.95	13.2136	3	3350.85	89.4288	2.78553	0.0040752	1324.67	1297.43	1331.2	3709.85	3585.77	3646.37	3	1317.77	17.9122	3	3647.33	62.0456	2.76781	0.00170856	1412.52	1432.44	1458.36	3934.18	3908.77	3928	3	1434.44	22.9854	3	3923.65	13.2518
P0A6Z1	HSCA_ECOLI	b2526	JW2510	hscA	Chaperone protein HscA	65652				67.4418	74.4864	69.7096	66.7446	69.715	71.3523	3	70.5459	3.596	3	69.2706	2.33577	0.981922	0.713094	49.3246	55.4717	52.521	63.1704	55.0877	57.3109	3	52.4391	3.07437	3	58.523	4.17545	1.11602	0.176251	56.4028	53.5006	57.4299	60.9083	55.8911	57.2834	3	55.7778	2.03785	3	58.0276	2.59007
P0A6Z3	HTPG_ECOLI	b0473	JW0462	htpG	Chaperone protein HtpG	71423				467.513	463.54	466.288	1209.31	1137.75	1141.81	3	465.78	2.03457	3	1162.96	40.1945	2.49679	0.00677911	537.963	532.641	525.382	1195.86	1133.41	1133.73	3	531.995	6.3153	3	1154.33	35.9635	2.16982	0.00586585	488.483	500.656	488.643	1038.56	1061.41	1043.43	3	492.594	6.98236	3	1047.8	12.0355
P0A6Z6	NIKR_ECOLI	b3481	JW3446	nikR	Nickel-responsive regulator	15094	2			2.28518	3.50113		4.75487	2.11106	5.33726	2			3	4.06773	1.71936			5.8168	6.10785	4.92618				3	5.61694	0.615665	0					4.86328				4.73198	6.60352	1			2
P0A705	IF2_ECOLI	b3168	JW3137	infB	Translation initiation factor IF-2	97350	2			519.361	525.782	529.908	477.858	463.421	476.092	3	525.017	5.31495	3	472.457	7.87507	0.899889	0.00752837	522.967	518.685	512.846	475.123	442.131	466.022	3	518.166	5.08042	3	461.092	17.0396	0.889854	0.0456705	456.506	462.412	458.451	396.486	396.434	395.234	3	459.123	3.0098	3	396.051	0.708309
P0A707	IF3_ECOLI	b1718	JW5829	infC	Translation initiation factor IF-3S	20564	1.5			452.955	424.373	440.456	389.847	362.032	361.501	3	439.261	14.3284	3	371.127	16.2145	0.844888	0.0224361	341.322	324.509	336.571	279.677	267.534	278.196	3	334.134	8.66738	3	275.136	6.62475	0.823429	0.00639908	539.155	533.534	532.974	387.938	406.731	380.975	3	535.221	3.41843	3	391.881	13.3231
P0A715	KDSA_ECOLI	b1215	JW1206	kdsA	2-dehydro-3-deoxyphosphooctonate aldolase	30833	2	4		265.843	267.846	266.809	39.5032	38.3536	38.2439	3	266.833	1.00171	3	38.7002	0.697549	0.145036	5.74004e-06	407.077	406.977	427.839	131.601	140.267	135.846	3	413.964	12.0159	3	135.905	4.3333	0.3283	0.00233644	199.094	204.732	206.86	21.2024	19.2263	19.2011	3	203.562	4.01302	3	19.8766	1.14825
P0A717	KPRS_ECOLI	b1207	JW1198	prs	Ribose-phosphate pyrophosphokinase	34218	2			579.689	588.3	587.044	268.917	254.214	284.371	3	585.011	4.65157	3	269.167	15.0801	0.460106	0.00311564	428.754	420.68	441.426	280.337	261.541	289.477	3	430.287	10.4576	3	277.118	14.2434	0.644032	0.00263517	493.9	512.611	486.119	250.755	282.236	272.178	3	497.543	13.6166	3	268.39	16.0788
P0A720	KTHY_ECOLI	b1098	JW1084	tmk	Thymidylate kinase	23783				11.9328	15.062	14.0892	13.3322	12.0716	13.7062	3	13.6947	1.60147	3	13.0367	0.856437	0.951952	0.662581	10.9101	13.391	9.73164	12.2081	14.4256	9.32462	3	11.3442	1.86791	3	11.9861	2.55773	1.05658	0.791539	12.4401	16.3921	17.7544	16.1635	21.8606	15.6717	3	15.5289	2.76031	3	17.8986	3.43999
P0A722	LPXA_ECOLI	b0181	JW0176	lpxA	Acyl-[acyl-carrier-protein]--UDP-N-acetylglucosamine O-acyltransferase	28080	2			38.1979	25.0683	32.7454	33.4564	33.3148	24.4216	3	32.0039	6.59614	3	30.3976	5.17585	0.94981	0.811181	32.5621	38.8166	32.791	28.5119	32.5089	21.8317	3	34.7232	3.54681	3	27.6175	5.3945	0.795361	0.203422	76.1459	76.6517	69.1476	45.3894	58.3272	53.2144	3	73.9817	4.19411	3	52.3103	6.51611
P0A725	LPXC_ECOLI	b0096	JW0094	lpxC	UDP-3-O-acyl-N-acetylglucosamine deacetylase	33956				19.3798		18.2323	21.5015	16.7267	18.8279	2			3	19.0187	2.39311				15.1228	23.6346	30.4498	27.6436	26.2242	2			3	28.1059	2.15039			7.4292	5.82919		10.7002	11.7024	7.19284	2			3	9.86515	2.36791
P0A729	YCEF_ECOLI	b1087	JW5155	yceF	Maf-like protein YceF	21691				9.88372	15.3689	18.9904	18.7231	26.9881	29.844	3	14.7477	4.58501	3	25.1851	5.77553	1.70773	0.138802	20.5109	15.1729	14.8533	24.3773	33.3032	32.4345	3	16.8457	3.17818	3	30.0383	4.9218	1.78315	0.0492784	32.0348	30.4095	28.646	35.5261	47.7028	37.978	3	30.3634	1.69487	3	40.4023	6.44018
P0A731	MGSA_ECOLI	b0963	JW5129	mgsA	Methylglyoxal synthase	16919				29.337	35.9712	35.2839	36.85	37.5147	31.8164	3	33.5307	3.64807	3	35.3937	3.11581	1.05556	0.632667	40.9223	35.2437	41.108	36.6716	35.8474	33.3088	3	39.0913	3.33344	3	35.2759	1.75272	0.902398	0.246116	42.6282	43.6959	38.5663	38.4228	42.1335	36.917	3	41.6301	2.70653	3	39.1578	2.68479
P0A734	MINE_ECOLI	b1174	JW1163	minE	Cell division topological specificity factor	10235				94.062	100.489	106.798	108.478	126.294	138.595	3	100.45	6.36809	3	124.456	15.1424	1.23899	0.168373	93.3724	81.7112	93.2661	114.504	99.5596	110.319	3	89.4499	6.70212	3	108.128	7.70945	1.20881	0.0674608	174.004	162.713	167.612	209.11	200.608	204.932	3	168.11	5.66193	3	204.883	4.25121
P0A738	MOAC_ECOLI	b0783	JW0766	moaC	Cyclic pyranopterin monophosphate synthase accessory protein	17467	2			30.2741	34.0388	25.8172	59.0298	56.8965	62.7795	3	30.0434	4.11565	3	59.5686	2.97828	1.98275	0.00603525	15.8402	12.7544	14.4691	58.9445	46.6309	57.247	3	14.3546	1.54608	3	54.2741	6.67343	3.78097	0.0207067	11.8585	11.9676	14.979	72.7568	72.9731	79.6864	3	12.935	1.77097	3	75.1388	3.93985
P0A742	MSCL_ECOLI	b3291	JW3252	mscL	Large-conductance mechanosensitive channel	14957				147.022	166.76	153.689	138.327	180.94	173.529	3	155.824	10.0407	3	164.265	22.7668	1.05417	0.684551	159.048	145.538	166.489	288.44	270.12	288.064	3	157.025	10.621	3	282.208	10.4702	1.79722	0.00221326	319.517	392.192	343.303	389.768	403.346	406.466	3	351.671	37.053	3	399.86	8.87806
P0A744	MSRA_ECOLI	b4219	JW4178	msrA	Peptide methionine sulfoxide reductase MsrA	23315				17.9041	17.1363	16.0552	36.0278	29.4523	28.0637	3	17.0319	0.928864	3	31.1813	4.25426	1.83076	0.0623302	22.5306	22.4089	26.4055	49.9824	48.9634	39.7584	3	23.7817	2.27312	3	46.2347	5.63176	1.94413	0.0293815	35.9501	40.8426	35.564	66.419	73.0546	67.6603	3	37.4522	2.94248	3	69.0446	3.52776
P0A746	MSRB_ECOLI	b1778	JW1767	msrB	Peptide methionine sulfoxide reductase MsrB	15451				21.4373	21.3919	21.5863	10.6194	12.9425	20.0307	3	21.4718	0.101697	3	14.5309	4.90258	0.676741	0.215172	23.9328	4.18527	20.869	22.9847	18.5704	19.1121	3	16.329	10.6278	3	20.2224	2.40751	1.23843	0.663463	42.9163	32.4562	31.2334	38.6559	52.2854	47.0792	3	35.5353	6.42131	3	46.0068	6.87774
P0A749	MURA_ECOLI	b3189	JW3156	murA	UDP-N-acetylglucosamine 1-carboxyvinyltransferase	44818				179.297	184.146	181.391	193.26	183.371	195.363	3	181.611	2.432	3	190.665	6.40342	1.04985	0.200805	152.55	156.095	159.012	145.799	139.617	130.42	3	155.886	3.23608	3	138.612	7.7386	0.88919	0.082727	162.72	149.159	147.927	149.983	139.815	141.36	3	153.269	8.20824	3	143.719	5.47922
P0A752	NADD_ECOLI	b0639	JW0634	nadD	Nicotinate-nucleotide adenylyltransferase	24528				3.72443	1.50012	1.86154			2.23731	3	2.36203	1.19363	1											0			0
P0A759	NAGB_ECOLI	b0678	JW0664	nagB	Glucosamine-6-phosphate deaminase	29774				66.8819	66.675	76.0163	90.2389	69.2413	69.0537	3	69.8577	5.33448	3	76.178	12.1775	1.09047	0.574712	114.52	99.8406	92.6784	85.1773	84.8577	81.9803	3	102.346	11.1343	3	84.0051	1.76079	0.820792	0.154587	145.287	145.632	151.987	136.872	140.597	134.17	3	147.635	3.7726	3	137.213	3.22704
P0A761	NANE_ECOLI	b3223	JW3192	nanE	Putative N-acetylmannosamine-6-phosphate 2-epimerase	24074				8.46521	11.9996	10.1299	4.12088	5.03426	5.33599	3	10.1982	1.76819	3	4.83038	0.632692	0.473648	0.0613207	1.10223	4.33287	4.24217				3	3.22576	1.83959	0											0			0
P0A763	NDK_ECOLI	b2518	JW2502	ndk	Nucleoside diphosphate kinase	15463				525.319	539.237	534.214	333.009	317.168	288.254	3	532.923	7.04819	3	312.81	22.6935	0.586971	0.00971568	193.257	175.491	184.188	88.9199	83.4928	104.31	3	184.312	8.88365	3	92.2409	10.7986	0.500461	0.00389628	416.117	423.294	380.427	234.377	265.896	268.556	3	406.613	22.9596	3	256.276	19.012
P0A776	RPPH_ECOLI	b2830	JW2798	rppH	RNA pyrophosphohydrolase	20795	2			6.57044	6.64767	9.26525	5.99583	7.67191	7.83119	3	7.49445	1.53404	3	7.16631	1.01679	0.956215	0.82543	10.7611	7.18795	6.03769	5.97093	7.17632	8.38873	3	7.99558	2.4631	3	7.17866	1.2089	0.897829	0.705536		7.3485	4.66336	6.167	3.98033		2			2
P0A780	NUSB_ECOLI	b0416	JW0406	nusB	N utilization substance protein B	15689				177.667	193.733	182.002	166.637	191.092	184.693	3	184.467	8.31189	3	180.807	12.6821	0.980159	0.766237	172.398	169.574	145.842	136.993	126.293	137.362	3	162.605	14.5854	3	133.549	6.28688	0.821313	0.100507	174.243	173.658	173.508	137.682	144.918	142.869	3	173.803	0.388362	3	141.823	3.72968
P0A784	ORN_ECOLI	b4162	JW5740	orn	Oligoribonuclease	20816				63.4401	58.8574	60.7359	63.7241	64.6941	70.8761	3	61.0111	2.30371	3	66.4314	3.87963	1.08884	0.202044	63.7753	64.2507	59.0953	62.9132	62.5726	73.073	3	62.3738	2.84917	3	66.1863	5.96652	1.06112	0.473231	62.7069	63.836	52.1297	61.7321	83.3163	72.2326	3	59.5575	6.45742	3	72.427	10.7934
P0A786	PYRB_ECOLI	b4245	JW4204	pyrB	Aspartate carbamoyltransferase catalytic chain	34427				19.2527	19.6954	18.3098	20.5072	19.6805	18.3219	3	19.086	0.707688	3	19.5032	1.10339	1.02186	0.694759	47.452	43.8382	46.8299	7.83311	4.36673	4.21187	3	46.04	1.93205	3	5.47057	2.04748	0.118822	0.000810786	33.4792	28.2337	30.4297	32.1203	37.9395	34.9152	3	30.7142	2.6343	3	34.9917	2.91035
P0A790	PAND_ECOLI	b0131	JW0127	panD	Aspartate 1-decarboxylase alpha chain	13834				25.866	21.8004	19.0192	26.0485	26.7934	31.1237	3	22.2285	3.44342	3	27.9885	2.74056	1.25913	0.160042	15.4952	13.7599	14.5518	12.57	17.6663	13.3846	3	14.6023	0.868752	3	14.5403	2.73766	0.995754	0.979142	11.0032	10.8893	9.64852	12.569	11.9996	13.8879	3	10.5137	0.751406	3	12.8188	0.968624
P0A794	PDXJ_ECOLI	b2564	JW2548	pdxJ	Pyridoxine 5'-phosphate synthase	26384				23.9834	24.6598	26.4743	23.768	25.8929	30.6571	3	25.0392	1.28805	3	26.7727	3.52781	1.06923	0.589016	25.4407	26.1217	24.0815	26.1425	28.4608	33.4168	3	25.2146	1.03872	3	29.34	3.716	1.16361	0.259685	36.7539	39.4473	38.132	39.011	38.1397	36.4317	3	38.1111	1.34682	3	37.8608	1.31207
P0A796	PFKA_ECOLI	b3916	JW3887	pfkA	ATP-dependent 6-phosphofructokinase isozyme 1	34842				197.232	195.923	203.766	148.443	151.598	142.648	3	198.974	4.20157	3	147.563	4.53943	0.741621	0.00203719	150.69	154.702	157.531	160.74	187.244	159.54	3	154.308	3.43751	3	169.175	15.66	1.09635	0.314069	191.962	206.598	202.644	188.2	187.148	193.379	3	200.401	7.57135	3	189.576	3.33552
P0A799	PGK_ECOLI	b2926	JW2893	pgk	Phosphoglycerate kinase	41118	1			1815.13	1848.48	1855.03	2158.03	2217.2	2128.79	3	1839.55	21.3976	3	2168.01	45.0415	1.17855	0.00989538	1926.58	1805.96	1865.65	1706.75	1621.07	1702.63	3	1866.06	60.3111	3	1676.82	48.322	0.898585	0.0348084	2783.28	2809.85	2825.24	2739.37	2813.7	2784.11	3	2806.12	21.2268	3	2779.06	37.4214
P0A7A2	GPMB_ECOLI	b4395	JW4358	gpmB	Probable phosphoglycerate mutase GpmB	24065				25.2895	27.2717	30.9259	24.5707	24.7759	23.2653	3	27.829	2.85923	3	24.204	0.819358	0.869738	0.235033	22.8151	20.7409	17.3172	18.9289	18.4366	20.3517	3	20.2911	2.77642	3	19.2391	0.994512	0.948155	0.659967	19.2869	21.1375	19.4404	22.3699	21.0247	21.7948	3	19.9549	1.027	3	21.7298	0.674951
P0A7A5	PIMT_ECOLI	b2743	JW2713	pcm	Protein-L-isoaspartate O-methyltransferase	23258			obscure	7.4496	7.56932	6.8947	8.97908	9.85359	12.8284	3	7.30454	0.359944	3	10.5537	2.0179	1.44481	0.179385	9.80703	9.92133	9.10178	8.78157	5.07455	6.55426	3	9.61005	0.443866	3	6.80346	1.86603	0.707953	0.172007	13.5025	16.1126		23.4004		14.856	2			2
P0A7A7	PLSB_ECOLI	b4041	JW4001	plsB	Glycerol-3-phosphate acyltransferase	91381				105.765	109.363	103.529	110.836	116.774	120.658	3	106.219	2.94338	3	116.089	4.94667	1.09292	0.109927	144.292	148.35	143.914	119.293	114.324	117.665	3	145.519	2.45928	3	117.094	2.53323	0.804667	0.00233644	117.094	121.064	123.888	122.344	115.85	118.199	3	120.682	3.41307	3	118.798	3.28813
P0A7A9	IPYR_ECOLI	b4226	JW4185	ppa	Inorganic pyrophosphatase	19704	1			1672.73	1675.73	1624.17	1683.05	1660.46	1711.67	3	1657.54	28.9411	3	1685.06	25.6641	1.0166	0.384577	1589.75	1549.01	1583.5	1423.59	1435.23	1444.4	3	1574.09	21.9407	3	1434.41	10.4294	0.911263	0.0113365	1846.82	1838.2	1844.84	1623.55	1745.04	1743.2	3	1843.29	4.51506	3	1703.93	69.6172
P0A7B1	PPK_ECOLI	b2501	JW2486	ppk	Polyphosphate kinase	80432				11.2366	10.9049	11.8879	18.2463	20.9336	18.2025	3	11.3431	0.500084	3	19.1275	1.56431	1.68626	0.0285892	22.2003	20.4929	19.6993	33.5742	32.606	33.7511	3	20.7975	1.27802	3	33.3104	0.616436	1.60166	0.0056618	17.1626	16.5483	17.6115	26.808	20.609	27.427	3	17.1075	0.53374	3	24.948	3.77041
P0A7B3	NADK_ECOLI	b2615	JW2596	nadK	NAD kinase	32566										0			0											0			0					6.24674	1.65132					2			0
P0A7B5	PROB_ECOLI	b0242	JW0232	proB	Glutamate 5-kinase	39057				69.6541	66.8811	71.7127	83.7492	84.2567	86.0061	3	69.416	2.42459	3	84.6707	1.18403	1.21976	0.0123276	66.2712	70.0437	74.6345	97.6228	93.4429	88.5722	3	70.3165	4.18832	3	93.2126	4.52969	1.32562	0.0126139	51.4482	55.3616	53.7986	61.2285	57.0846	58.0298	3	53.5361	1.96986	3	58.781	2.17167
P0A7B8	HSLV_ECOLI	b3932	JW3903	hslV	ATP-dependent protease subunit HslV	19093				161.21	186.033	186.255	333.486	285.518	325.915	3	177.833	14.3961	3	314.973	25.7881	1.77118	0.0152381	193.735	252.759	182.071	402.06	369.528	336.255	3	209.522	37.8961	3	369.281	32.9032	1.7625	0.0179988	287.854	212.844	239.988	444.045	423.683	338.32	3	246.895	37.9791	3	402.016	56.094
P0A7C2	LEXA_ECOLI	b4043	JW4003	lexA	LexA repressor	22358				32.4963	33.534	32.2995	43.6671	45.4258	39.9104	3	32.7766	0.663267	3	43.0011	2.81737	1.31195	0.0529522	37.8672	35.4397	33.7697	29.4839	26.5008	25.1069	3	35.6922	2.06039	3	27.0305	2.23607	0.757323	0.0233122	60.1647	62.3301	58.9757	58.843	60.2194	50.7569	3	60.4902	1.70072	3	56.6064	5.11238
P0A7C6	PEPE_ECOLI	b4021	JW3981	pepE	Peptidase E	24570				13.5083	20.6556	16.3564	15.0843	11.6703		3	16.8401	3.59812	2					13.1287	12.2371	9.81341				3	11.7264	1.71563	0					10.3821	7.7084					2			0
P0A7D1	PTH_ECOLI	b1204	JW1195	pth	Peptidyl-tRNA hydrolase	21082	2			56.94	61.6889	62.4894	43.543	45.7927	49.4393	3	60.3728	2.99969	3	46.2583	2.9756	0.766212	0.0187309	47.6004	44.6711	40.7992	33.2915	38.8904	42.2408	3	44.3569	3.41147	3	38.1409	4.52148	0.859864	0.19738	38.5016	40.4353	43.8871	39.5026	37.9124	40.7229	3	40.9413	2.72818	3	39.3793	1.4093
P0A7D4	PURA_ECOLI	b4177	JW4135	purA	Adenylosuccinate synthetase	47345	1			883.377	896.673	899.006	753.656	723.847	744.2	3	893.019	8.43102	3	740.568	15.2328	0.829286	0.00435952	826.585	821.659	841.092	679.518	651.103	659.53	3	829.779	10.1025	3	663.384	14.5942	0.799471	0.00252416	800.574	824.886	814.996	638.25	668.34	662.924	3	813.485	12.2262	3	656.505	16.0393
P0A7D7	PUR7_ECOLI	b2476	JW2461	purC	Phosphoribosylaminoimidazole-succinocarboxamide synthase	26995				89.0893	95.0286	90.5657	69.0563	70.4232	72.9404	3	91.5612	3.09226	3	70.8066	1.97023	0.773326	0.00793544	93.6183	97.2694	89.4565	41.9197	24.9806	35.3651	3	93.4481	3.90923	3	34.0885	8.54141	0.364785	0.0104375	85.884	87.2428	90.7785	62.1444	58.4067	60.622	3	87.9684	2.52665	3	60.391	1.87952
P0A7E1	PYRD_ECOLI	b0945	JW0928	pyrD	Dihydroorotate dehydrogenase (quinone)	36775		4		52.1488	48.568	53.3751	6.50433	8.0061	7.76048	3	51.364	2.4978	3	7.42364	0.805559	0.14453	0.00380716	60.2751	51.7324	56.8085	10.3635	9.35356	10.0718	3	56.272	4.29655	3	9.92962	0.519765	0.176458	0.0111526	45.0337	37.2697	43.2681	7.38028	2.37119		3	41.8572	4.06976	2
P0A7E3	PYRE_ECOLI	b3642	JW3617	pyrE	Orotate phosphoribosyltransferase	23567				13.4893	11.6779	13.1458	7.86463	6.85009		3	12.771	0.962106	2					7.72544	9.84251	9.56741				3	9.04512	1.15112	0											0			0
P0A7E5	PYRG_ECOLI	b2780	JW2751	pyrG	CTP synthase	60374				621.299	631.227	626.746	468.362	474.276	472.462	3	626.424	4.97183	3	471.7	3.02974	0.753004	0.000469192	631.334	611.718	642.307	272.337	286.161	270.556	3	628.453	15.4967	3	276.351	8.54196	0.439733	0.00110248	439.823	444.907	431.299	283.689	289.061	296.168	3	438.676	6.87609	3	289.639	6.25957
P0A7E9	PYRH_ECOLI	b0171	JW0166	pyrH	Uridylate kinase	25970				168.939	172.02	159.365	124.634	117.999	136.196	3	166.775	6.59928	3	126.276	9.209	0.757167	0.0196543	152.206	131.065	140.141	83.7546	53.5793	65.8999	3	141.137	10.6057	3	67.7446	15.172	0.479991	0.0135454	132.505	133.479	135.521	88.333	81.5745	83.9965	3	133.835	1.53919	3	84.6347	3.42415
P0A7F3	PYRI_ECOLI	b4244	JW4203	pyrI	Aspartate carbamoyltransferase regulatory chain	17121				29.2214	29.1592	32.9481	20.9971	21.4576	25.3983	3	30.4429	2.16979	3	22.6177	2.41908	0.742954	0.0427135	48.7132	41.3929	48.8651				3	46.3237	4.2709	0					26.5218	30.22	28.0825	33.32	29.4275	40.7012	3	28.2748	1.85658	3	34.4829	5.72611
P0A7F6	SPED_ECOLI	b0120	JW0116	speD	S-adenosylmethionine decarboxylase alpha chain	30385				33.3931	27.2061	27.3919	21.3509	26.9974	32.9492	3	29.3304	3.51966	3	27.0992	5.79982	0.923929	0.686736	29.3054	30.6623	21.7982	11.3226	16.5239	13.0548	3	27.2553	4.77444	3	13.6338	2.64854	0.500224	0.0454575	36.8042	42.3103	38.291	24.9957	20.1992	27.1642	3	39.1352	2.84846	3	24.1197	3.56417
P0A7F9	QUEA_ECOLI	b0405	JW0395	queA	S-adenosylmethionine:tRNA ribosyltransferase-isomerase	39431				53.2883	61.8974	58.4161	66.9551	62.0641	58.6091	3	57.8673	4.33071	3	62.5428	4.19354	1.0808	0.34481	60.2059	65.8179	57.2133	53.8694	49.0242	53.0721	3	61.079	4.36824	3	51.9886	2.59798	0.851169	0.0865102	70.6998	70.3445	75.3168	55.7656	63.3113	67.4983	3	72.1204	2.77389	3	62.1917	5.94593
P0A7G2	RBFA_ECOLI	b3167	JW3136	rbfA	Ribosome-binding factor A	15154				221.665	234.721	225.837	197.983	196.741	200.863	3	227.408	6.66821	3	198.529	2.11455	0.873009	0.0358131	166.696	154.829	153.725	166.494	139.946	163.322	3	158.417	7.19133	3	156.587	14.4988	0.988452	0.882145	234.259	235.511	233.963	232.523	231.066	227.65	3	234.578	0.821728	3	230.413	2.50127
P0A7G6	RECA_ECOLI	b2699	JW2669	recA	Protein RecA	37973				216.317	219.257	216.494	264.151	242.864	242.997	3	217.356	1.64869	3	250.004	12.2518	1.15021	0.0924636	332.588	344.565	328.913	350.331	322.901	314.661	3	335.355	8.18473	3	329.298	18.6755	0.981937	0.707515	409.605	395.417	383.158	365.859	375.481	377.675	3	396.06	13.2352	3	373.005	6.28509
P0A7H6	RECR_ECOLI	b0472	JW0461	recR	Recombination protein RecR	21963				14.0171	10.2849	11.3879			5.30431	3	11.8966	1.9174	1											0			0						1.93764	3.17065			6.22817	2			1
P0A7I0	RF1_ECOLI	b1211	JW1202	prfA	Peptide chain release factor 1	40517				28.39	32.3153	32.2269	29.347	35.9129	27.5615	3	30.9774	2.24119	3	30.9405	4.39782	0.998808	0.992643	39.7565	43.0389	42.3038	41.8181	42.7076	30.4836	3	41.6997	1.72256	3	38.3364	6.81528	0.919345	0.560784	40.0046	38.27	38.0877	32.8318	30.3517	29.0902	3	38.7874	1.05803	3	30.7579	1.90359
P0A7I4	RF3_ECOLI	b4375	JW5873	prfC	Peptide chain release factor 3	59574				239.71	241.067	226.324	193.459	191.079	179.005	3	235.7	8.14844	3	187.848	7.74988	0.796977	0.00996452	188.197	182.14	176.834	141.875	125.982	124.846	3	182.39	5.68563	3	130.901	9.52072	0.717697	0.0122814	183.3	176.105	168.24	129.662	134.471	133.372	3	175.882	7.53248	3	132.502	2.51987
P0A7I7	RIBA_ECOLI	b1277	JW1269	ribA	GTP cyclohydrolase-2	21836				93.6666	91.1422	96.9672	62.6155	116.303	97.41	3	93.9253	2.92111	3	92.1095	27.2334	0.980667	0.935851	145.559	139.59	128.788	143.572	163.748	99.8467	3	137.979	8.50077	3	135.722	32.6659	0.983644	0.931724	112.616	121.442	123.285	118.764	117.009	101.931	3	119.114	5.70267	3	112.568	9.25361
P0A7J0	RIBB_ECOLI	b3041	JW3009	ribB	3,4-dihydroxy-2-butanone 4-phosphate synthase	23353				70.7235	80.2128	85.4019	150.755	138.909	149.201	3	78.7794	7.44344	3	146.288	6.43775	1.85694	0.00336565	65.0771	86.536	81.8916	68.1394	66.0548	72.878	3	77.8349	11.29	3	69.0241	3.49657	0.886801	0.386727	85.9174	86.6052	78.2932	159.202	158.199	150.02	3	83.6053	4.61322	3	155.807	5.03672
P0A7J3	RL10_ECOLI	b3985	JW3948	rplJ	50S ribosomal protein L10	17712				5539.76	5325.55	5379.32	5157.88	4979.48	5117.8	3	5414.88	111.444	3	5085.05	93.5997	0.939089	0.0496305	4300.35	4184.1	4317.63	4047.17	3808.5	3906.9	3	4267.36	72.6211	3	3920.86	119.946	0.918801	0.0430274	4899.52	4911.33	5042.13	4007.07	4171.63	4122.95	3	4950.99	79.1473	3	4100.55	84.5359
P0A7J7	RL11_ECOLI	b3983	JW3946	rplK	50S ribosomal protein L11	14875				4581.86	4477.48	4442.14	3504.95	3087.32	3427.99	3	4500.49	72.6473	3	3340.09	222.259	0.74216	0.0263019	3133.57	3110.58	3237.46	2863.62	2824.35	2985.25	3	3160.54	67.602	3	2891.07	83.8896	0.914741	0.0331343	3815.4	3837.33	3834.84	3188.84	3362.91	3378.12	3	3829.19	12.0072	3	3309.96	105.165
P0A7K2	RL7_ECOLI	b3986	JW3949	rplL	50S ribosomal protein L7/L12	12295				7251.74	7147.25	7082.21	5578.35	5796.97	5939.09	3	7160.4	85.5266	3	5771.47	181.717	0.806026	0.00918068	4822.89	4321.84	4796.9	4506.16	4056.57	4210.32	3	4647.21	282.078	3	4257.68	228.507	0.916181	0.20264	6919.89	6413.76	6664.55	5161.39	5370.07	5236.5	3	6666.07	253.068	3	5255.99	105.696
P0A7K6	RL19_ECOLI	b2606	JW2587	rplS	50S ribosomal protein L19	13133				1530.59	1664.85	1479.23	1232.97	1201.56	1336.21	3	1558.22	95.8457	3	1256.91	70.4459	0.806632	0.0425322	1436.62	1489.37	1443.01	1321.64	1310.48	1260.76	3	1456.33	28.7884	3	1297.63	32.4114	0.891023	0.0132756	1936.49	2004.25	1977.82	1638.14	1632.07	1697.38	3	1972.85	34.1519	3	1655.86	36.0824
P0A7L0	RL1_ECOLI	b3984	JW3947	rplA	50S ribosomal protein L1	24730				5052.27	5235.31	4946.19	4775.28	4752.04	4621.07	3	5077.92	146.257	3	4716.13	83.1404	0.928752	0.0738681	4417.84	4224.92	4212	4130.62	3919.29	3983.58	3	4284.92	115.293	3	4011.16	108.332	0.936112	0.0758777	4977.15	5051.85	5115.92	4056.03	4174.97	4165.65	3	5048.31	69.4528	3	4132.22	66.1439
P0A7L3	RL20_ECOLI	b1716	JW1706	rplT	50S ribosomal protein L20	13497				2900.91	2880.57	2869.15	2955.13	2866.89	2978.48	3	2883.54	16.0874	3	2933.5	58.8555	1.01732	0.374585	3173.01	3041.33	3207.3	2817.77	2899.75	3026.44	3	3140.55	87.618	3	2914.65	105.13	0.928072	0.0865102	2951.85	2932.01	3134.52	2374.48	2427.09	2543.69	3	3006.13	111.634	3	2448.42	86.5981
P0A7L8	RL27_ECOLI	b3185	JW3152	rpmA	50S ribosomal protein L27	9124				372.504	319.73	481.311	377.982	428.02	420.883	3	391.182	82.3938	3	408.962	27.0655	1.04545	0.807354	294.504	317.977	299.653	264.063	270.114	315.11	3	304.045	12.3374	3	283.096	27.8898	0.931099	0.405563	1126.01	1189.7	1172.83	949.536	996.265	1012.1	3	1162.85	32.9978	3	985.967	32.5285
P0A7M2	RL28_ECOLI	b3637	JW3612	rpmB	50S ribosomal protein L28	9006				2682.16	3041.8	2855.16	3090.85	3010.26	3053.18	3	2859.71	179.863	3	3051.43	40.3235	1.06704	0.29433	2886.79	2889.81	2765.63	2502.08	2421.54	2391.5	3	2847.41	70.8397	3	2438.37	57.1796	0.856348	0.00918654	2406.29	2370.29	2404.67	1896.53	1938.17	1933.31	3	2393.75	20.3331	3	1922.67	22.768
P0A7M6	RL29_ECOLI	b3312	JW3274	rpmC	50S ribosomal protein L29	7273				1618.69	1730.52	1692.16	1019.49	942.763	1040.93	3	1680.46	56.8262	3	1001.06	51.6131	0.595708	0.00176494	761.614	716.622	732.498	832.953	781.546	447.439	3	736.911	22.8184	3	687.313	209.321	0.932694	0.771088	1513.08	1488.51	1426.27	1218.48	1422.38	1295.01	3	1475.95	44.7465	3	1311.96	103.001
P0A7M9	RL31_ECOLI	b3936	JW3907	rpmE	50S ribosomal protein L31	7871				779.576	819.326	810.164	720.131	676.833	711.965	3	803.022	20.8152	3	702.976	23.006	0.875414	0.0210803	594.1	564.529	534.09	532.983	541.004	512.538	3	564.24	30.006	3	528.842	14.6779	0.937264	0.233728	841.77	838.541	818.175	675.097	685.438	683.623	3	832.829	12.7927	3	681.386	5.52152
P0A7N4	RL32_ECOLI	b1089	JW1075	rpmF	50S ribosomal protein L32	6446				771.959	852.9	778.992	809.659	912.872	832.822	3	801.284	44.8392	3	851.784	54.1563	1.06302	0.381784	671.144	612.348	594.669	648.93	522.196	571.853	3	626.054	40.0374	3	580.993	63.8595	0.928024	0.448066	931.763	900.195	882.802	913.008	957.923	939.682	3	904.92	24.8201	3	936.871	22.5891
P0A7N9	RL33_ECOLI	b3636	JW3611	rpmG	50S ribosomal protein L33	6372				729.316	706.449	715.499	700.321	697.82	713.125	3	717.088	11.516	3	703.755	8.21016	0.981407	0.275419	531.286	562.885	553.638	464.226	480.363	488.27	3	549.27	16.2461	3	477.62	12.2545	0.869554	0.0161237	645.315	635.613	642.101	536.539	541.175	500.724	3	641.01	4.94221	3	526.146	22.1378
P0A7P5	RL34_ECOLI	b3703	JW3680	rpmH	50S ribosomal protein L34	5380				231.799	236.008	236.16	184.131	175.892	188.522	3	234.656	2.47511	3	182.848	6.41195	0.77922	0.0105058	240.443	255.236	238.45	164.695	154.719		3	244.71	9.17038	2					274.723	261.525	283.143	222.548	237.746	234.045	3	273.13	10.8966	3	231.446	7.92525
P0A7Q1	RL35_ECOLI	b1717	JW1707	rpmI	50S ribosomal protein L35	7289				491.395	472.133	408.138	244.313	264.597	275.483	3	457.222	43.5854	3	261.464	15.8194	0.571854	0.0311119	355.31	331.996	335.844	261.454	256.037	178.004	3	341.05	12.4985	3	231.832	46.6947	0.679759	0.0865102	325.594	330.793	376.671	203.624	164.418	244.83	3	344.353	28.109	3	204.291	40.2101
P0A7Q6	RL36_ECOLI	b3299	JW3261	rpmJ	50S ribosomal protein L36	4364				818.293	784.075	745.913	781.859	770.459	671.338	3	782.76	36.2079	3	741.219	60.7863	0.946929	0.477408	391.198	534.829	453.732	566.29	587.184	562.576	3	459.92	72.0151	3	572.017	13.2659	1.24373	0.165986	565.14	540.349	489.911	424.204	582.962	442.772	3	531.8	38.3362	3	483.313	86.7968
P0A7R1	RL9_ECOLI	b4203	JW4161	rplI	50S ribosomal protein L9	15769				3385.92	3509.94	3416.34	3605.45	3576.85	3418.92	3	3437.4	64.6365	3	3533.74	100.46	1.02803	0.34192	3078.48	2740.5	3103.24	2698.78	2630.79	2711.78	3	2974.07	202.659	3	2680.45	43.4952	0.901272	0.18241	3349.71	3428.26	3525.89	2747.73	2944.33	2898.07	3	3434.62	88.262	3	2863.38	102.789
P0A7R5	RS10_ECOLI	b3321	JW3283	rpsJ	30S ribosomal protein S10	11736				3921.44	4324.65	3907.1	3793.5	3830.03	3792.15	3	4051.06	237.041	3	3805.23	21.4909	0.939316	0.306842	3056.53	3136.2	3125.62	2846.83	3106.21	3076	3	3106.12	43.2679	3	3009.68	141.839	0.968953	0.440423	3923.74	4020.25	4007.44	3262.93	3365.06	3453.23	3	3983.81	52.415	3	3360.41	95.2353
P0A7R9	RS11_ECOLI	b3297	JW3259	rpsK	30S ribosomal protein S11	13845				2292.35	2346.39	2295.81	2007.71	2002.33	2028.79	3	2311.52	30.2507	3	2012.94	13.9848	0.870832	0.00579794	1891.06	1811.91	1905.77	1698.14	1740.22	1745.54	3	1869.58	50.4824	3	1727.97	25.9673	0.924254	0.0483606	2796.7	2647.59	2769.65	2189.11	2183.95	2268.91	3	2737.98	79.4398	3	2213.99	47.632
P0A7S3	RS12_ECOLI	b3342	JW3304	rpsL	30S ribosomal protein S12	13737				1729.29	1744.41	1672.95	1272.72	1357.02	1405.08	3	1715.55	37.6593	3	1344.94	67.0018	0.78397	0.0135168	1561.71	1485.02	1474.68	1197.51	1173.8	1126.8	3	1507.14	47.5438	3	1166.04	35.9886	0.773677	0.00586585	1826.62	1855.99	1839.61	1505.07	1552.13	1528.97	3	1840.74	14.7176	3	1528.72	23.531
P0A7S9	RS13_ECOLI	b3298	JW3260	rpsM	30S ribosomal protein S13	13099				2124.75	2182.21	2023.77	1770.34	1815.86	1758.53	3	2110.24	80.21	3	1781.58	30.2718	0.844252	0.0355386	1641.86	1598.92	1554.78	1692.19	1586.31	1399.47	3	1598.52	43.5414	3	1559.32	148.214	0.975479	0.751249	2071.85	2113.15	2064.23	1684.42	1741.41	1707.36	3	2083.08	26.3215	3	1711.06	28.6749
P0A7T3	RS16_ECOLI	b2609	JW2590	rpsP	30S ribosomal protein S16	9191				3312.51	3323.82	3237.67	2943.66	2852.66	3005.26	3	3291.33	46.8166	3	2933.86	76.7706	0.89139	0.0191081	2676.44	2591.91	2721.02	2322.55	2403.05	2284.61	3	2663.12	65.577	3	2336.74	60.481	0.877442	0.0130225	3653.4	3643.69	3681.07	3061.83	3231.2	3177.14	3	3659.39	19.3958	3	3156.72	86.5112
P0A7T7	RS18_ECOLI	b4202	JW4160	rpsR	30S ribosomal protein S18	8986				4984.27	4687.79	4387.29	4981.42	4618.91	4558.14	3	4686.45	298.492	3	4719.49	228.864	1.00705	0.910039	3173.47	3460.7	3010.74	3829.79	3723.27	4009.88	3	3214.97	227.833	3	3854.31	144.87	1.19886	0.0451367	4467.75	4381.84	4308.81	3592.58	3637.35	3592.21	3	4386.13	79.5569	3	3607.38	25.9554
P0A7U3	RS19_ECOLI	b3316	JW3278	rpsS	30S ribosomal protein S19	10430				2064.82	2422.12	2513.95	1368.71	1432.36	1538.54	3	2333.63	237.281	3	1446.54	85.798	0.619865	0.0429425	783.26	805.697	780.102	704.479	752.417	642.746	3	789.686	13.9553	3	699.881	54.9799	0.886277	0.15125	2112.32	2076.61	2081.88	1658.88	1655.76	1639.36	3	2090.27	19.2768	3	1651.33	10.4859
P0A7U7	RS20_ECOLI	b0023	JW0022	rpsT	30S ribosomal protein S20	9684				1845.62	1769.2	2277.93	1175.69	1063.89	1099.2	3	1964.25	274.329	3	1112.93	57.15	0.566591	0.0700113	701.896	878.539	934.865	694.289	692.956	662.507	3	838.433	121.552	3	683.251	17.9769	0.814914	0.220032	1413	1443.29	1405.14	1182.35	1211.84	1124.4	3	1420.48	20.144	3	1172.86	44.4852
P0A7V0	RS2_ECOLI	b0169	JW0164	rpsB	30S ribosomal protein S2	26744				1495.34	1431.22	1451.24	1296.51	1233.22	1263.84	3	1459.27	32.8049	3	1264.52	31.6505	0.866547	0.00988827	1044.23	978.285	1009.83	938.208	866.232	832.931	3	1010.78	32.9828	3	879.124	53.8095	0.869746	0.0611325	1658.67	1665.72	1689.6	1468.55	1446.15	1450.2	3	1671.33	16.2102	3	1454.97	11.9365
P0A7V3	RS3_ECOLI	b3314	JW3276	rpsC	30S ribosomal protein S3	25983				4474.25	4755.67	4554.29	4058.56	4115.75	4218.17	3	4594.74	145.004	3	4130.83	80.866	0.899034	0.0438762	4524.73	4540.98	4591.2	3559.78	3324.98	3480.68	3	4552.3	34.6515	3	3455.15	119.464	0.758989	0.0103951	4318.93	4196.56	4256.53	3462.64	3530.04	3530.13	3	4257.34	61.189	3	3507.6	38.9394
P0A7V8	RS4_ECOLI	b3296	JW3258	rpsD	30S ribosomal protein S4	23469				2854.07	2926.61	2873.08	2701.03	2609.08	2556.79	3	2884.59	37.614	3	2622.3	73.0231	0.909073	0.0365608	2687.66	2718.11	2746.1	2301.23	2255.25	2322.17	3	2717.29	29.2286	3	2292.88	34.2319	0.843813	0.00195481	3276.56	3257.43	3280.61	2691.85	2770.16	2713.36	3	3271.53	12.3806	3	2725.12	40.4586
P0A7W1	RS5_ECOLI	b3303	JW3265	rpsE	30S ribosomal protein S5	17603				2743.1	3360.99	3194.89	1845.68	1932.36	1861.77	3	3099.66	319.763	3	1879.94	46.1072	0.606498	0.0540396	1949.43	1969.22	1699.37	1949.79	1738.96	1713.67	3	1872.67	150.411	3	1800.81	129.642	0.961623	0.636066	3272.61	3216.84	3280.79	2671.93	2809.42	2837.34	3	3256.75	34.8014	3	2772.9	88.5471
P0A7W7	RS8_ECOLI	b3306	JW3268	rpsH	30S ribosomal protein S8	14127				3920.54	4322.88	4413.71	3596.65	3709.72	3705.24	3	4219.04	262.47	3	3670.54	64.0269	0.869993	0.121388	3258.01	3026.17	3125.82	2952.87	2890.24	2975.55	3	3136.67	116.3	3	2939.55	44.1865	0.937158	0.13432	3575.71	3521.51	3539.61	2809.17	2836.22	2828.07	3	3545.61	27.5937	3	2824.49	13.8764
P0A7X3	RS9_ECOLI	b3230	JW3199	rpsI	30S ribosomal protein S9	14856				3001.31	2787.06	2901.49	1759.93	1707.27	1793.98	3	2896.62	107.208	3	1753.73	43.6866	0.605439	0.00603525	1513.69	1400.99	1145.91	1207.54	1187.61	1385.4	3	1353.53	188.427	3	1260.18	108.898	0.931035	0.581937	2437.79	2401.12	2352.24	1916.72	1916.9	1953.18	3	2397.05	42.92	3	1928.93	20.9984
P0A7X6	RIMM_ECOLI	b2608	JW5413	rimM	Ribosome maturation factor RimM	20605	2			248.907	221.792	218.642	162.851	144.151	170.84	3	229.78	16.6389	3	159.281	13.698	0.693187	0.0215362	167.919	164.606	184.131	129.744	128.658	151.092	3	172.219	10.4485	3	136.498	12.6504	0.792585	0.0453385	135.286	128.35	156.143	109.997	95.5856	97.5303	3	139.926	14.4659	3	101.038	7.81973
P0A7Y0	RNC_ECOLI	b2567	JW2551	rnc	Ribonuclease 3	25550				97.5972	94.4141	89.6992	76.7175	74.0645	80.5907	3	93.9035	3.97368	3	77.1242	3.28206	0.821314	0.0216322	82.9899	83.656	82.0535	68.4809	70.8535	77.6953	3	82.8998	0.80504	3	72.3432	4.78443	0.872659	0.101197	71.784	78.4757	79.6646	67.8856	63.9181	62.6297	3	76.6414	4.24845	3	64.8111	2.73939
P0A7Y4	RNH_ECOLI	b0214	JW0204	rnhA	Ribonuclease HI	17597					2.46503	2.77417	3.30179		3.55172	2			2					3.90137			9.96825	6.39224	4.48905	1			3	6.94985	2.78183				4.5684	4.42435	8.29369	6.30827		2			2
P0A7Y8	RNPA_ECOLI	b3704	JW3681	rnpA	Ribonuclease P protein component	13789				29.7372	29.5434	27.1889	21.9778	23.726	26.9961	3	28.8232	1.41863	3	24.2333	2.54732	0.840758	0.133124	24.2251	28.2616	25.2605	16.5966	10.7888	14.5083	3	25.9157	2.0965	3	13.9646	2.94183	0.538845	0.0195406	37.0924	21.0317	25.7141	19.0657	25.0406	15.6214	3	27.9461	8.25971	3	19.9092	4.76592
P0A7Z0	RPIA_ECOLI	b2914	JW5475	rpiA	Ribose-5-phosphate isomerase A	22860				253.642	243.328	236.427	230.157	231.113	229.066	3	244.466	8.6637	3	230.112	1.02424	0.941286	0.175209	201.388	204.439	210.758	240.277	202.678	200.999	3	205.528	4.77904	3	214.651	22.2084	1.04439	0.625105	303.692	286.221	289.27	306.598	349.017	307.933	3	293.061	9.33208	3	321.183	24.1145
P0A7Z4	RPOA_ECOLI	b3295	JW3257	rpoA	DNA-directed RNA polymerase subunit alpha	36512	1			1222.21	1310.22	1230.5	1234.39	1262.12	1250.74	3	1254.31	48.5966	3	1249.08	13.939	0.995833	0.899063	1169.45	1134.29	1119.27	1124.91	1071.8	1060.02	3	1141	25.7548	3	1085.58	34.5691	0.951423	0.148803	1433.05	1411.21	1462.51	1248.49	1326.1	1315.39	3	1435.59	25.7441	3	1296.66	42.0587
P0A800	RPOZ_ECOLI	b3649	JW3624	rpoZ	DNA-directed RNA polymerase subunit omega	10237				389.308	386.997	405.725	397.613	407.972	419.922	3	394.01	10.2111	3	408.502	11.164	1.03678	0.261488	394.891	397.362	376.327	330.705	325.72	290.571	3	389.527	11.4978	3	315.665	21.8748	0.810382	0.0331343	550.022	573.158	569.486	491.612	489.85	510.573	3	564.222	12.4339	3	497.345	11.4896
P0A805	RRF_ECOLI	b0172	JW0167	frr	Ribosome-recycling factor	20639	1			1092.36	1057.26	1078.81	1004.93	1039.06	1051.29	3	1076.14	17.7013	3	1031.76	24.0266	0.958757	0.130545	787.116	758.995	778.374	843.495	739.117	907.256	3	774.828	14.3919	3	829.956	84.8832	1.07115	0.45662	946.768	944.357	1003.25	1105.61	1115.71	1133.91	3	964.792	33.3277	3	1118.41	14.3419
P0A809	RUVA_ECOLI	b1861	JW1850	ruvA	Holliday junction ATP-dependent DNA helicase RuvA	22086				7.80669	9.34086	8.39685	5.28395	8.20884	8.1003	3	8.5148	0.773856	3	7.1977	1.65824	0.845316	0.402048	13.1451	11.2257	9.41739	17.8543	19.9894	19.4679	3	11.2627	1.86413	3	19.1039	1.11313	1.6962	0.0198781	14.2548	14.3481	11.3939	14.7382	16.6209	20.1827	3	13.3323	1.67932	3	17.1806	2.76507
P0A812	RUVB_ECOLI	b1860	JW1849	ruvB	Holliday junction ATP-dependent DNA helicase RuvB	37174				8.49324	10.353	13.2588	8.25302	9.84535	8.87989	3	10.7017	2.40184	3	8.99275	0.802142	0.840312	0.442944	15.6594	15.8129	16.0293	23.2595	16.4512	23.9797	3	15.8339	0.185839	3	21.2301	4.15431	1.34081	0.218377	18.8593	12.7071	8.60336	11.1498		10.2264	3	13.3899	5.16195	2
P0A817	METK_ECOLI	b2942	JW2909	metK	S-adenosylmethionine synthase	41952	3	4		462.222	455.596	434.354	193.804	197.543	194.235	3	450.724	14.5588	3	195.194	2.04568	0.433068	0.00604007	432.618	430.859	429.322	879.064	879.365	700.18	3	430.933	1.64925	3	819.536	103.366	1.90177	0.048008	513.883	544.724	504.812	260.867	279.967	261.046	3	521.14	20.9221	3	267.293	10.9761
P0A821	SELA_ECOLI	b3591	JW3564	selA	L-seryl-tRNA(Sec) selenium transferase	50607				8.87977	6.91428	9.16744	4.3938	10.2988	7.62548	3	8.3205	1.22628	3	7.43936	2.9569	0.8941	0.738903	8.62678	12.348	9.4037	3.48674	3.21019		3	10.1262	1.96299	2					9.72156	9.84154	9.10391	10.357	8.10302	11.9242	3	9.55567	0.395808	3	10.1281	1.92085
P0A823	SFSA_ECOLI	b0146	JW0142	sfsA	Sugar fermentation stimulation protein A	26229				3.50734	5.38763			3.63753		2			1					4.98849		6.75466			4.30843	2			1
P0A825	GLYA_ECOLI	b2551	JW2535	glyA	Serine hydroxymethyltransferase	45317	1			359.056	360.713	352.374	828.417	809.5	811.885	3	357.381	4.41463	3	816.601	10.3025	2.28496	0.000533782	447.099	438.604	429.472	1893.39	1783.6	1612.85	3	438.392	8.81542	3	1763.28	141.37	4.02216	0.0138295	712.582	698.739	713.8	2818.49	2913.51	2858.85	3	708.374	8.36606	3	2863.62	47.689
P0A830	DCTA_ECOLI	b3528	JW3496	dctA	Aerobic C4-dicarboxylate transport protein	45436				9.3699	12.222	14.1831				3	11.925	2.42031	0											0			0
P0A832	SSRP_ECOLI	b2620	JW2601	smpB	SsrA-binding protein	18269	3	3		90.7278	101.705	103.521	106.829	86.234	111.393	3	98.6513	6.92174	3	101.485	13.4037	1.02873	0.818596	113.006	120.405	125.401	86.5052	86.2224	86.9549	3	119.604	6.2362	3	86.5608	0.369405	0.723729	0.0296713	123.554	146.72	128.214	113.426	121.015	105.599	3	132.829	12.2532	3	113.347	7.70831
P0A836	SUCC_ECOLI	b0728	JW0717	sucC	Succinate--CoA ligase [ADP-forming] subunit beta	41393				321.54	342.363	329.036	147.701	156.46	158.779	3	330.98	10.5467	3	154.313	5.84266	0.466232	0.00167811	143.309	142.949	153.035	92.1221	91.68	84.4919	3	146.431	5.72206	3	89.4313	4.28338	0.61074	0.00288235	212.062	216.422	212.398	137.762	132.761	137.115	3	213.627	2.42608	3	135.879	2.71986
P0A840	SURE_ECOLI	b2744	JW2714	surE	5'/3'-nucleotidase SurE	26900				10.2358	11.8571	12.3486	11.8982	11.3585	12.2764	3	11.4805	1.1056	3	11.8444	0.461312	1.03169	0.713359	15.8801	13.7258	11.0942	8.90607	9.25897	11.6079	3	13.5667	2.39691	3	9.92431	1.46867	0.73152	0.156448	20.1206	11.5582	7.63832	11.5778	5.66531	13.6969	3	13.1057	6.38341	3	10.3133	4.16242
P0A843	TATE_ECOLI	b0627	JW0622	tatE	Sec-independent protein translocase protein TatE	7024				40.399	54.7582	52.7482	50.447	56.7468	63.3568	3	49.3018	7.77528	3	56.8502	6.45552	1.15311	0.364096		46.6278		81.388	57.4095	75.0098	1			3	71.2691	12.4192				46.7095	39.654	83.9591	89.1634	103.023	2			3	92.0485	9.85398
P0A847	TGT_ECOLI	b0406	JW0396	tgt	Queuine tRNA-ribosyltransferase	42594				47.4638	52.9507	54.9644	44.9241	52.8662	47.2666	3	51.793	3.88201	3	48.3523	4.08085	0.933569	0.44852	43.2732	41.4788	45.5467	60.9443	59.3018	48.6995	3	43.4329	2.03865	3	56.3152	6.64632	1.2966	0.112403	54.8283	52.0881	55.9862	75.8334	71.5289	76.3954	3	54.3009	2.00186	3	74.5859	2.66231
P0A850	TIG_ECOLI	b0436	JW0426	tig	Trigger factor	48193	1			1615.18	1669.9	1615.42	1572.5	1566.65	1653.74	3	1633.5	31.5236	3	1597.63	48.6806	0.978041	0.451725	1314.85	1287.77	1356.84	1448.82	1400.53	1458.56	3	1319.82	34.8022	3	1435.97	31.0759	1.088	0.0318956	1416.43	1467.46	1461.55	1276.33	1310.41	1316.58	3	1448.48	27.913	3	1301.11	21.6779
P0A853	TNAA_ECOLI	b3708	JW3686	tnaA	Tryptophanase	52773	2			28.0934	25.8429	28.9051	2.46607			3	27.6138	1.58644	1					66.9779	64.3008	71.807				3	67.6952	3.80417	0					101.413	101.669	107.023				3	103.368	3.16762	0
P0A855	TOLB_ECOLI	b0740	JW5100	tolB	Protein TolB	45956				154.258	149.537	148.233	164.991	154.808	155.816	3	150.676	3.16988	3	158.538	5.61086	1.05218	0.200285	123.223	116.661	121.088	166.421	164.174	131.68	3	120.324	3.34705	3	154.092	19.4416	1.28064	0.142869	145.904	143.134	147.635	183.193	161.584	182.699	3	145.558	2.2704	3	175.825	12.3358
P0A858	TPIS_ECOLI	b3919	JW3890	tpiA	Triosephosphate isomerase	26972				376.361	354.359	362.848	333.41	335.68	386.883	3	364.523	11.0962	3	351.991	30.2387	0.965622	0.646456	319.467	288.911	304.459	266.376	269.521	291.368	3	304.279	15.2788	3	275.755	13.6124	0.906257	0.121197	589.753	574.93	586.216	619.192	611.507	623.764	3	583.633	7.74172	3	618.154	6.19404
P0A862	TPX_ECOLI	b1324	JW1317	tpx	Thiol peroxidase	17835	1			813.798	782.722	763.723	984.89	941.659	913	3	786.748	25.2791	3	946.516	36.1903	1.20307	0.0196543	606.833	577.956	633.327	1101.99	1060.11	1032.82	3	606.039	27.694	3	1064.97	34.8405	1.75727	0.00170856	831.817	781.351	832.928	1107.43	1140.29	1133.6	3	815.365	29.4625	3	1127.11	17.3657
P0A867	TALA_ECOLI	b2464	JW2448	talA	Transaldolase A	35659				133.514	145.145	103.238	264.185	258.102	280.801	3	127.299	21.6337	3	267.696	11.7497	2.10289	0.0104496	132.912	153.041	171.111	717.767	679.539	681.617	3	152.355	19.1087	3	692.974	21.4962	4.54843	0.000649008	197.685	197.843	199.815	422.881	464.894	466.149	3	198.448	1.18678	3	451.308	24.6265
P0A870	TALB_ECOLI	b0008	JW0007	talB	Transaldolase B	35219				1927.13	1901	1862.12	1067.23	1040.01	1029.45	3	1896.75	32.7127	3	1045.56	19.4926	0.551239	0.000582505	1893.21	1831.11	1888.11	1125.1	1070.42	1137.34	3	1870.81	34.4756	3	1110.95	35.6324	0.593835	0.000751503	2013.46	2065.5	2081.25	1114.13	1149.06	1154.16	3	2053.4	35.477	3	1139.12	21.7888
P0A873	TRMD_ECOLI	b2607	JW2588	trmD	tRNA (guanine-N(1)-)-methyltransferase	28422	3	3		63.8833	62.3607	72.2237	63.6945	64.6424	67.2117	3	66.1559	5.30973	3	65.1829	1.81982	0.985292	0.83605	59.7024	59.992	59.9642	57.1473	54.4389	72.8429	3	59.8862	0.159781	3	61.4764	9.93642	1.02655	0.842332	62.1438	63.4351	68.2854	51.4247	61.4853	47.9905	3	64.6214	3.23811	3	53.6335	7.01331
P0A877	TRPA_ECOLI	b1260	JW1252	trpA	Tryptophan synthase alpha chain	28724				12.7882	13.0045	11.9678	23.555	24.9182	24.4164	3	12.5868	0.546899	3	24.2965	0.68946	1.93031	0.000786882	18.4222	10.9702	10.5828	116.885	103.691	125.519	3	13.3251	4.41849	3	115.365	10.9931	8.65774	0.00738549	22.6802	19.6453	24.96	103.949	80.7817	91.2347	3	22.4285	2.66628	3	91.9885	11.602
P0A879	TRPB_ECOLI	b1261	JW1253	trpB	Tryptophan synthase beta chain	42983				10.3258	13.2136	11.6003	18.2591	17.0636	17.9943	3	11.7132	1.44721	3	17.7723	0.627899	1.51729	0.0311119	10.3958	11.1717	12.5722	143.581	124.152	98.8442	3	11.3799	1.10304	3	122.192	22.4327	10.7376	0.0325038	12.3368	11.4307	17.0056	53.5867	50.2405	55.3044	3	13.591	2.99161	3	53.0439	2.57522
P0A881	TRPR_ECOLI	b4393	JW4356	trpR	Trp operon repressor	12355				13.6226	18.6673	16.1159	19.4115	27.2294	17.3504	3	16.1353	2.52241	3	21.3304	5.21156	1.32198	0.314976	19.4374	18.7056	17.8986	17.0882	10.3599	10.2806	3	18.6805	0.769706	3	12.5762	3.90768	0.673227	0.164854	15.1195	10.5436	14.9423	16.7044	15.7425	15.4965	3	13.5351	2.59226	3	15.9811	0.63833
P0A884	TYSY_ECOLI	b2827	JW2795	thyA	Thymidylate synthase	30480				49.4024	50.5283	46.7697	44.8308	47.0993	46.2792	3	48.9001	1.92898	3	46.0698	1.14866	0.942119	0.1864	48.9309	51.7345	54.8607	31.0683	30.5555	21.0989	3	51.842	2.96636	3	27.5742	5.61366	0.53189	0.0207067	62.1945	55.7156	52.7499	42.3106	46.2736	42.7926	3	56.8867	4.82998	3	43.7923	2.16237
P0A887	UBIE_ECOLI	b3833	JW5581	ubiE	Ubiquinone/menaquinone biosynthesis C-methyltransferase UbiE	28073				66.9366	65.6265	65.5948	35.9394	36.9995	33.5892	3	66.0526	0.765702	3	35.5094	1.74535	0.537592	0.00246462	87.1288	83.4372	81.5268	23.815	26.3754	28.1412	3	84.0309	2.8478	3	26.1105	2.17523	0.310725	0.000820149	80.5678	79.7653	76.595	34.8845	34.6203	37.5037	3	78.976	2.10071	3	35.6695	1.59395
P0A890	TUSA_ECOLI	b3470	JW3435	tusA	Sulfurtransferase TusA	9095				2.74464	3.94414	5.10456	6.12791	4.58377	5.89953	3	3.93111	1.18001	3	5.53707	0.833442	1.40852	0.215778	8.08649	10.4874	6.73277		7.20378	5.97646	3	8.43555	1.9015	2					5.48742	8.93245	7.68839	5.69311	6.13656	8.31204	3	7.36942	1.74452	3	6.7139	1.40167
P0A894	RAPZ_ECOLI	b3205	JW3172	rapZ	RNase adapter protein RapZ	32492	3	3		31.1831	27.3831	28.9017	35.2008	42.9859	38.7836	3	29.156	1.91272	3	38.9901	3.89666	1.33729	0.0743481	35.1753	39.5143	40.7717	42.3517	43.5464	43.914	3	38.4871	2.9362	3	43.2707	0.816825	1.12429	0.150684	37.0067	38.3378	34.4487	44.5224	46.0274	39.5968	3	36.5977	1.97654	3	43.3822	3.36351
P0A898	YBEY_ECOLI	b0659	JW0656	ybeY	Endoribonuclease YbeY	17526				10.4075	13.3567	10.9767	22.6617	25.6395	24.548	3	11.5803	1.56451	3	24.2831	1.50647	2.09693	0.00451289	15.4776	12.5218	12.3899	16.8662	21.2948	24.3087	3	13.4631	1.74585	3	20.8232	3.74359	1.54669	0.100835	16.4939	27.6541	20.6681	44.0363	38.8023	40.5888	3	21.6054	5.63883	3	41.1425	2.66056
P0A8A0	YEBC_ECOLI	b1864	JW1853	yebC	Probable transcriptional regulatory protein YebC	26423				203.214	181.215	198.236	155.771	154.055	154.29	3	194.222	11.5358	3	154.705	0.930344	0.79654	0.0662418	137.514	127.978	129.064	114.942	69.6646	123.147	3	131.519	5.22043	3	102.585	28.8032	0.78	0.297502	102.765	94.1974	97.4961	91.5704	94.8358	87.7135	3	98.1528	4.32139	3	91.3732	3.56524
P0A8A2	YEEN_ECOLI	b1983	JW1964	yeeN	Probable transcriptional regulatory protein YeeN	25867				59.7272	57.4755	62.7842	86.0622	90.0511	94.3611	3	59.9956	2.66451	3	90.1581	4.15049	1.50274	0.00646004	54.3064	52.1538	48.6898	79.7429	89.8208	86.8613	3	51.7167	2.8337	3	85.475	5.18	1.65276	0.00969805	98.7394	97.8688	92.5019	171.359	176.435	161.256	3	96.37	3.37807	3	169.683	7.72699
P0A8A4	PSRP_ECOLI	b1703	JW1693	ppsR	Phosphoenolpyruvate synthase regulatory protein	31211				16.4028	11.4163	14.9622	15.6349	16.1915	21.8999	3	14.2604	2.56625	3	17.9088	3.46761	1.25584	0.316104	20.3683	21.3539	17.1395	25.0559	37.7746	33.2978	3	19.6206	2.20445	3	32.0428	6.45156	1.63312	0.111263	10.0276	9.68499	10.6398	22.896	21.7434	24.6047	3	10.1175	0.483707	3	23.0814	1.43963
P0A8A8	RIMP_ECOLI	b3170	JW5533	rimP	Ribosome maturation factor RimP	16651				37.9316	57.8008	65.7155	34.9245	56.4595	56.6332	3	53.816	14.3142	3	49.3391	12.4837	0.916811	0.769149	36.1519	36.4377	30.4602	43.5903	31.8661	44.9563	3	34.3499	3.37164	3	40.1376	7.19579	1.16849	0.380283	237.57	219.814	225.619	172.482	199.785	207.179	3	227.668	9.05354	3	193.149	18.2757
P0A8B2	YFCN_ECOLI	b2331	JW2328	yfcN	UPF0115 protein YfcN	21013					3.9731	3.75323				2			0						1.73734	2.27403				2			0					9.06549	9.30855	4.79462	6.13113	5.35692	8.78881	3	7.72289	2.53886	3	6.75895	1.80002
P0A8B5	YBAB_ECOLI	b0471	JW0460	ybaB	Nucleoid-associated protein YbaB	12015				40.5943	47.5379	52.2599	32.1747	19.554	26.699	3	46.7974	5.86795	3	26.1426	6.32872	0.558633	0.0428938	21.047	15.7328	14.6406	47.1391			3	17.1401	3.42723	1					32.707	30.5433	23.9694	28.6486	28.197	27.1403	3	29.0732	4.55052	3	27.9953	0.774115
P0A8C1	YBJQ_ECOLI	b0866	JW0850	ybjQ	UPF0145 protein YbjQ	11437				13.8288	11.7499	13.24	12.3689	16.8111	21.5287	3	12.9396	1.07152	3	16.9029	4.58059	1.3063	0.367239	27.1481	10.1895	21.3257	32.9755	33.5582	31.127	3	19.5544	8.61693	3	32.5536	1.26933	1.66477	0.175716	10.0415	14.1868	13.1053	20.5186	20.1065	11.6218	3	12.4445	2.15019	3	17.4156	5.02184
P0A8C4	YGFB_ECOLI	b2909	JW5473	ygfB	UPF0149 protein YgfB	21230				45.4441	38.2664	39.3184	23.0346	31.5554	43.7546	3	41.0096	3.87622	3	32.7815	10.4143	0.799362	0.401043	38.8923	42.7048	43.1801	35.6229	58.513	47.2538	3	41.5924	2.3504	3	47.1299	11.4456	1.13314	0.566473	51.6706	50.869	53.0912	64.9764	64.3982	81.2118	3	51.8769	1.12538	3	70.1955	9.5448
P0A8D0	NRDR_ECOLI	b0413	JW0403	nrdR	Transcriptional repressor NrdR	17229				39.2293	48.4281	48.2361	34.5415	30.227	42.4797	3	45.2978	5.25638	3	35.7494	6.21502	0.789208	0.192231	32.4027	26.9407		48.5916			2			1					26.1091	29.3649	24.7802	36.1958	31.1777	28.6456	3	26.7514	2.35887	3	32.0064	3.84271
P0A8D3	YAII_ECOLI	b0387	JW0378	yaiI	UPF0178 protein YaiI	16969				3.291	2.58051	2.83749	2.81283			3	2.903	0.359747	1					4.94907	2.36488			3.61308		2			1					1.95901	1.55595	3.68825	3.16843	3.76659		3	2.40107	1.1328	2
P0A8D6	YMDB_ECOLI	b1045	JW1032	ymdB	O-acetyl-ADP-ribose deacetylase	18880								5.54328	7.85591	0			2								19.9837	14.347	12.3715	0			3	15.5674	3.95012			10.6985	9.41765	7.92929	27.2434	22.5435	25.6316	3	9.34848	1.3859	3	25.1395	2.38828
P0A8E1	YCFP_ECOLI	b1108	JW5158	ycfP	UPF0227 protein YcfP	21226	3	3		58.8238	70.9939	57.9056	92.561	88.3327	95.7835	3	62.5744	7.30591	3	92.2257	3.7367	1.47386	0.0289967	79.7831	78.664	82.5363	107.927	108.162	114.114	3	80.3278	1.99279	3	110.068	3.5062	1.37023	0.00573634	116.766	118.02	105.508	154.84	166.485	150.615	3	113.431	6.89039	3	157.313	8.21902
P0A8E5	YACL_ECOLI	b0119	JW0115	yacL	UPF0231 protein YacL	13942				5.97581	8.69732	5.68976	7.03424	13.3223	12.7537	3	6.78763	1.66001	3	11.0367	3.47791	1.62601	0.242041	8.59931	7.97873	12.0216	14.4836	9.44487	9.34315	3	9.53321	2.17723	3	11.0905	2.93892	1.16336	0.578675	16.3117	6.54221	9.35078	19.1173	18.7316	16.1195	3	10.7349	5.02967	3	17.9895	1.63088
P0A8E7	YAJQ_ECOLI	b0426	JW5058	yajQ	UPF0234 protein YajQ	18344				197.067	218.391	198.449	236.971	248.578	230.972	3	204.636	11.9325	3	238.84	8.95062	1.16715	0.0512075	201.686	181.813	205.611	406.674	383.743	384.659	3	196.37	12.7586	3	391.692	12.9829	1.99466	0.0012246	267.719	280.834	276.226	370.092	382.117	380.106	3	274.926	6.65339	3	377.438	6.44108
P0A8F0	UPP_ECOLI	b2498	JW2483	upp	Uracil phosphoribosyltransferase	22533				688.006	644.355	662.258	480.464	441.811	461.593	3	664.873	21.9427	3	461.289	19.3283	0.693801	0.00319209	636.533	615.881	677.45	423.362	423.279	438.372	3	643.288	31.3354	3	428.338	8.69009	0.665857	0.0156073	542.778	547.718	576.735	374.872	369.804	390.066	3	555.744	18.3461	3	378.247	10.5443
P0A8F4	URK_ECOLI	b2066	JW2051	udk	Uridine kinase	24353				117.22	100.278	116.607	99.8931	84.5522	87.9361	3	111.368	9.6094	3	90.7938	8.05982	0.815257	0.102548	123.164	116.656	96.4252	83.7359	70.2045	67.6484	3	112.082	13.944	3	73.8629	8.64523	0.65901	0.0476054	84.8924	83.3467	91.1474	60.9515	62.299	56.6083	3	86.4622	4.13048	3	59.9529	2.97386
P0A8F8	UVRB_ECOLI	b0779	JW0762	uvrB	UvrABC system protein B	76226				8.71827	9.16256	8.04597	13.7824	11.403	16.0935	3	8.64227	0.562162	3	13.7596	2.34533	1.59213	0.114017	18.8687	14.7563	17.8496	25.9117	24.1382	21.6937	3	17.1582	2.14161	3	23.9145	2.11788	1.39377	0.0404993	18.9621	15.9796	16.1938	31.0326	26.594	26.2325	3	17.0452	1.66356	3	27.953	2.6731
P0A8G0	UVRC_ECOLI	b1913	JW1898	uvrC	UvrABC system protein C	68188				5.861	5.02185	4.54115		4.18205		3	5.14133	0.667988	1					10.1151	9.44679	10.416	7.42693			3	9.99263	0.496076	1								3.1056		8.60696	0			2
P0A8G3	UXAC_ECOLI	b3092	JW3063	uxaC	Uronate isomerase	53987	3	4																																				0			0
P0A8G6	NQOR_ECOLI	b1004	JW0989	wrbA	NAD(P)H dehydrogenase (quinone)	20846				11.9029	10.8136	13.0757	54.8429	51.5857	52.0459	3	11.9307	1.13131	3	52.8248	1.76278	4.42763	0.000607702	19.8853	24.976	21.9967	234.059	240.061	256.214	3	22.286	2.55765	3	243.445	11.4585	10.9237	0.00455363	130.568	133.68	120.631	472.7	465.274	462.458	3	128.293	6.81548	3	466.811	5.29109
P0A8G9	EX7S_ECOLI	b0422	JW0412	xseB	Exodeoxyribonuclease 7 small subunit	8952				74.1438	73.1266	68.9796	76.9004	81.6017	84.3977	3	72.0833	2.73561	3	80.9666	3.78878	1.12324	0.0803233	80.7637	77.3893	76.305	65.8427	62.2541	77.0875	3	78.1527	2.32531	3	68.3948	7.73901	0.875143	0.21707	62.057	62.3068	50.9333	57.9328	71.0663	57.6056	3	58.4324	6.49558	3	62.2016	7.67883
P0A8H6	YIHI_ECOLI	b3866	JW3837	yihI	Der GTPase-activating protein YihI	19059				92.8016	135.017	83.957	93.558	104.311	99.7482	3	103.925	27.287	3	99.2057	5.39699	0.954588	0.841179	58.8933	82.2187	81.6763	61.4334	62.9508	61.0183	3	74.2628	13.3131	3	61.8008	1.0173	0.832191	0.321916	95.4002	98.4689	107.729	89.7107	76.6991	88.1988	3	100.533	6.41828	3	84.8695	7.11607
P0A8H8	YACG_ECOLI	b0101	JW5008	yacG	DNA gyrase inhibitor YacG	7306				11.1314	9.81909	13.0865	7.13362	9.34005	8.97302	3	11.3457	1.64421	3	8.48223	1.18226	0.747619	0.144157	12.8244	10.2451	9.4492	9.37621	12.6699	7.94038	3	10.8396	1.76438	3	9.9955	2.42481	0.922131	0.71411	16.7802	16.7559	16.5974	20.0585	19.1503	15.9366	3	16.7112	0.0992712	3	18.3818	2.16575
P0A8I1	YQGF_ECOLI	b2949	JW2916	yqgF	Putative pre-16S rRNA nuclease	15186					6.11203	5.79936				2			0					7.75547	7.63563	7.36176			7.38828	3	7.58429	0.201814	1						8.15023	9.30828		11.2811		2			1
P0A8I3	YAAA_ECOLI	b0006	JW0005	yaaA	UPF0246 protein YaaA	29586				29.5894	27.3389	30.2768	27.5196	17.3469	22.6461	3	29.0684	1.53669	3	22.5042	5.08783	0.774182	0.228958	30.1166	27.8997	28.6937	24.4969	24.1543	16.7465	3	28.9033	1.12322	3	21.7992	4.37915	0.754212	0.152549	24.0535	16.7459	15.5832	13.8722	13.3168	15.9678	3	18.7942	4.59164	3	14.3856	1.39808
P0A8I5	TRMB_ECOLI	b2960	JW2927	trmB	tRNA (guanine-N(7)-)-methyltransferase	27307	3	3		223.897	200.981	202.302	134.122	144.894	145.55	3	209.06	12.8662	3	141.522	6.41698	0.676944	0.0177747	157.452	141.547	158.145	116.534	97.6221	84.9813	3	152.381	9.3892	3	99.7125	15.8799	0.654361	0.0323592	127.379	145.305	136.703	97.6281	129.811	87.9706	3	136.462	8.96542	3	105.137	21.9075
P0A8I8	RLMH_ECOLI	b0636	JW0631	rlmH	Ribosomal RNA large subunit methyltransferase H	17341				30.129	28.1224	28.6287	18.5433	16.9067	20.2268	3	28.96	1.04353	3	18.5589	1.66011	0.640846	0.00949445	31.7488	29.0053	31.5578	23.4138	23.5571	27.1635	3	30.7706	1.5318	3	24.7115	2.12473	0.803086	0.042996	22.0701	14.1344	14.7948	11.3302	10.8331	7.2532	3	16.9998	4.40344	3	9.8055	2.22429
P0A8J2	DNAT_ECOLI	b4362	JW4326	dnaT	Primosomal protein 1	19455				7.55995	8.68185					2			0						8.70253	6.79384				2			0					6.18511	7.25754	8.97701	5.96383	6.81821	5.52174	3	7.47322	1.40839	3	6.10126	0.65907
P0A8J4	YBED_ECOLI	b0631	JW0626	ybeD	UPF0250 protein YbeD	9827				137.463	141.329	167.115	291.92	301.269	286.615	3	148.636	16.1199	3	293.268	7.41942	1.97307	0.00677911	159.843	148.223	162.537	314.485	262.029	301.438	3	156.868	7.60671	3	292.651	27.3097	1.86559	0.0255899	76.3315	90.7147	104.543	195.173	210.582	205.122	3	90.5297	14.1067	3	203.626	7.81272
P0A8J8	RHLB_ECOLI	b3780	JW3753	rhlB	ATP-dependent RNA helicase RhlB	47126	2			98.2033	105.116	106.126	99.5408	97.637	105.434	3	103.148	4.31228	3	100.871	4.06504	0.977917	0.634244	105.093	95.5577	107.436	84.2323	70.7103	71.0028	3	102.696	6.2916	3	75.3151	7.72388	0.733383	0.0267318	106.019	111.45	99.1475	110.402	110.999	96.3326	3	105.539	6.16529	3	105.911	8.30068
P0A8K1	PSD_ECOLI	b4160	JW4121	psd	Phosphatidylserine decarboxylase beta chain	35934				40.802	46.669	43.27	49.7384	54.2575	48.1401	3	43.5803	2.94579	3	50.712	3.17279	1.16364	0.099996	47.3019	50.3849	49.479	51.4151	51.3974	55.1496	3	49.0553	1.58458	3	52.654	2.16124	1.07336	0.137294	47.811	46.978	44.7082	51.3579	49.3667	46.6475	3	46.4991	1.60589	3	49.124	2.36456
P0A8K5	YAEP_ECOLI	b4406	JW0185	yaeP	UPF0253 protein YaeP	7214				14.5575	9.56323	15.6908	8.85821	9.51683	11.6677	3	13.2705	3.26022	3	10.0142	1.46931	0.754624	0.313476	6.17414	7.98874		8.30318	4.74598	5.98302	2			3	6.34406	1.80587			19.1041	4.44388	17.2947	17.9039	17.4915	18.4545	3	13.6142	7.99312	3	17.95	0.48315
P0A8L1	SYS_ECOLI	b0893	JW0876	serS	Serine--tRNA ligase	48414				428.391	415.122	417.361	421.151	444.856	431.214	3	420.291	7.10329	3	432.407	11.8974	1.02883	0.313476	435.537	424.164	407.109	374.286	367.014	354.663	3	422.27	14.3083	3	365.321	9.92044	0.865136	0.0207067	314.289	329.009	327.255	338.776	357.274	343.695	3	323.518	8.04023	3	346.582	9.5809
P0A8L5	YCGN_ECOLI	b1181	JW5180	ycgN	UPF0260 protein YcgN	17910										0			0						7.78518					1			0									4.06204	7.10414	0			2
P0A8M0	SYN_ECOLI	b0930	JW0913	asnS	Asparagine--tRNA ligase	52570	1			562.821	562.594	563.7	521.065	501.52	547.864	3	563.038	0.584153	3	523.483	23.2664	0.929747	0.171648	551.449	561.266	583.658	490.377	496.565	473.482	3	565.458	16.5086	3	486.808	11.9482	0.86091	0.0137437	554.302	556.321	550.924	549.026	556.504	564.533	3	553.849	2.72687	3	556.688	7.75513
P0A8M3	SYT_ECOLI	b1719	JW1709	thrS	Threonine--tRNA ligase	74014	2			310.048	335.968	319.235	239.749	235.193	239.631	3	321.75	13.1418	3	238.191	2.59701	0.740298	0.0243494	276.977	271.984	266.086	310.963	294.752	301.863	3	271.682	5.45176	3	302.526	8.12581	1.11353	0.0233122	280.978	270.938	283.871	239.718	244.684	237.442	3	278.596	6.78765	3	240.615	3.70333
P0A8M6	YEEX_ECOLI	b2007	JW1989	yeeX	UPF0265 protein YeeX	12778				207.84	217.96	189.017	190.585	175.266	168.558	3	204.939	14.688	3	178.136	11.2905	0.869216	0.135232	96.7172	111.475	118.042	181.548	176.185	147.414	3	108.745	10.9214	3	168.382	18.356	1.54842	0.0334051	129.977	136.312	126.99	145.83	129.746	138.432	3	131.093	4.76015	3	138.003	8.05059
P0A8N0	MATP_ECOLI	b0956	JW0939	matP	Macrodomain Ter protein	17693				4.95509	5.91266	4.48223	4.93502	4.35278	4.55477	3	5.11666	0.728774	3	4.61419	0.295633	0.901797	0.457701	3.7265	1.73094	7.02952	10.4118	2.05182	2.97901	3	4.16232	2.67604	3	5.14754	4.58249	1.2367	0.809639	4.12647	6.56647				6.76063	2			1
P0A8N3	SYK1_ECOLI	b2890	JW2858	lysS	Lysine--tRNA ligase	57603				371.872	354.466	361.754	346.508	339.94	337.233	3	362.697	8.74126	3	341.227	4.76956	0.940804	0.075243	380.463	380.199	381.011	310.015	277.467	266.06	3	380.558	0.414195	3	284.514	22.8091	0.747624	0.0412588	371.838	377.096	379.367	326.251	345.707	317.629	3	376.1	3.86199	3	329.862	14.3831
P0A8N5	SYK2_ECOLI	b4129	JW4090	lysU	Lysine--tRNA ligase, heat inducible	57827				148.786	148.54	147.392	176.768	164.49	177.436	3	148.239	0.744049	3	172.898	7.2892	1.16634	0.0666757	439.51	412.77	420.617	535.839	515.333	519.127	3	424.299	13.745	3	523.433	10.9101	1.23364	0.00573634	328.722	327.319	331.514	423.75	429.866	446.184	3	329.185	2.13548	3	433.267	11.5972
P0A8N7	EPMA_ECOLI	b4155	JW4116	epmA	Elongation factor P--(R)-beta-lysine ligase	36976				29.4486	34.4173	29.11	22.3624	23.7226	27.1355	3	30.992	2.97125	3	24.4068	2.45901	0.787521	0.0950597	23.0146	27.0799	23.2651	13.4407			3	24.4532	2.27823	1					14.5906	15.5343		6.41367		7.47597	2			2
P0A8P3	FETP_ECOLI	b2962	JW2929	yggX	Probable Fe(2+)-trafficking protein	10953				168.706	172.591	174.011	203.381	199.578	187.98	3	171.769	2.74629	3	196.98	8.02254	1.14677	0.0587883	152.614	151.08	160.174	262.672	257.533	275.872	3	154.623	4.86839	3	265.359	9.46016	1.71617	0.00376337	228.949	199.705	221.572	280.931	278.522	291.711	3	216.742	15.2085	3	283.721	7.02331
P0A8P6	XERC_ECOLI	b3811	JW3784	xerC	Tyrosine recombinase XerC	33868					7.02625	8.01856	10.9346	10.0393	8.2378	2			3	9.73723	1.37354			20.3149	16.8992		6.83527		5.04375	2			2							6.34821			6.11138	1			1
P0A8P8	XERD_ECOLI	b2894	JW2862	xerD	Tyrosine recombinase XerD	34246					2.74376			7.34758	8.30929	1			2					6.98922	6.86575	2.50649				3	5.45382	2.55321	0
P0A8Q0	FRDC_ECOLI	b4152	JW4113	frdC	Fumarate reductase subunit C	15015				2.85083						1			0											0			0
P0A8Q6	CLPS_ECOLI	b0881	JW0865	clpS	ATP-dependent Clp protease adapter protein ClpS	12179				15.0036	10.8992	12.8423	19.5323	15.731	21.8584	3	12.915	2.05317	3	19.0406	3.09316	1.47429	0.111182				13.8889		11.4735	0			2
P0A8R0	RRAA_ECOLI	b3929	JW3900	rraA	Regulator of ribonuclease activity A	17360				136.618	125.217	136.483	175.469	183.658	174.615	3	132.773	6.54375	3	177.914	4.99274	1.33999	0.00618612	154.605	159.557	162.434	189.439	188.483	200.073	3	158.865	3.96006	3	192.665	6.4333	1.21276	0.0126139	159.529	148.154	143.543	187.21	209.7	172.701	3	150.409	8.22804	3	189.87	18.6424
P0A8R4	SLYX_ECOLI	b3348	JW3310	slyX	Protein SlyX	8214																																				13.0183		0			1
P0A8R7	YCJF_ECOLI	b1322	JW1315	ycjF	UPF0283 membrane protein YcjF	39392				4.71108	5.51405	5.98627	15.5935	21.8724	18.9565	3	5.4038	0.644704	3	18.8075	3.1421	3.48042	0.0435642	14.4289	9.84506	11.7184	30.9073	24.0756	22.3748	3	11.9975	2.30463	3	25.7859	4.51605	2.14928	0.0414652	9.97376	10.8786	11.362	25.5048	23.4234	24.688	3	10.7381	0.704701	3	24.5387	1.0487
P0A8R9	HDFR_ECOLI	b4480	JW5607	hdfR	HTH-type transcriptional regulator HdfR	31746				3.44261	4.6937	4.22173		3.47321	3.73822	3	4.11935	0.631798	2					5.9781	7.30452	4.65043				3	5.97768	1.32705	0
P0A8S1	ARGP_ECOLI	b2916	JW2883	argP	HTH-type transcriptional regulator ArgP	33472	3	4		8.05209	9.2815	8.43148	10.347	9.92935	10.4125	3	8.58836	0.629539	3	10.2296	0.262093	1.1911	0.0748549	14.12	11.5075	12.9773	18.7477	18.0823	17.4954	3	12.8683	1.30966	3	18.1085	0.62656	1.40722	0.0259888	8.37081	13.6883	9.52579	11.3994	11.5286	9.68893	3	10.5283	2.79691	3	10.8723	1.02687
P0A8T1	PRMA_ECOLI	b3259	JW3227	prmA	Ribosomal protein L11 methyltransferase	31877				62.9804	73.6031	70.9945	54.941	64.1	61.406	3	69.1927	5.53583	3	60.149	4.70711	0.869297	0.172574	52.0284	61.5697	51.3295	44.4989	45.5128	19.3247	3	54.9759	5.72111	3	36.4455	14.8357	0.662936	0.216959	52.2964	53.0577	56.8795	52.4797	44.2812	43.7562	3	54.0779	2.45596	3	46.839	4.89201
P0A8T7	RPOC_ECOLI	b3988	JW3951	rpoC	DNA-directed RNA polymerase subunit beta'	155160	2			889.189	901.685	878.819	844.65	813.866	820.786	3	889.898	11.4495	3	826.434	16.1505	0.928684	0.0258207	978.307	967.73	963.82	695.594	686.476	668.739	3	969.952	7.49482	3	683.603	13.6561	0.70478	0.00125532	847.391	848.217	836.975	776.613	780.747	789.087	3	844.194	6.26575	3	782.149	6.35408
P0A8U0	SYDP_ECOLI	b2793	JW2764	syd	Protein Syd	20708				5.43966	5.74378	3.50324				3	4.89556	1.21533	0											0			0
P0A8U2	YAFD_ECOLI	b0209	JW5017	yafD	UPF0294 protein YafD	29992	3	4								0			0							4.79016	5.93075	8.09939	31.282	1			3	15.104	14.0524
P0A8U6	METJ_ECOLI	b3938	JW3909	metJ	Met repressor	12141				46.005	45.0891	53.714	102.614	97.6309	109.47	3	48.2694	4.73738	3	103.238	5.94419	2.1388	0.00327833	49.5165	48.2214	48.9161	177.421	181.793	197.9	3	48.8847	0.648122	3	185.705	10.7853	3.79883	0.00991113	45.8782	42.8288	53.4593	183.006	195.493	188.099	3	47.3888	5.47387	3	188.866	6.27873
P0A8V0	RBN_ECOLI	b2268	JW2263	rbn	Ribonuclease BN	32930					13.1002	8.12296	11.0716	8.87187	10.4651	2			3	10.1362	1.13615			9.56197				9.15119	6.03135	1			2					10.3964		12.7008				2			0
P0A8V2	RPOB_ECOLI	b3987	JW3950	rpoB	DNA-directed RNA polymerase subunit beta	150632	2			1104.2	1128.16	1090.96	1027.01	998.498	1027.28	3	1107.77	18.8557	3	1017.6	16.5399	0.918596	0.0158548	1196.49	1189.57	1223.57	870.262	813.424	839.219	3	1203.21	17.9686	3	840.968	28.4594	0.698937	0.00233644	1138.76	1130.76	1136.43	1019.86	1055.3	1025.95	3	1135.32	4.11456	3	1033.7	18.9495
P0A8V6	FADR_ECOLI	b1187	JW1176	fadR	Fatty acid metabolism regulator protein	26969				29.2648	29.3523	34.3271	33.2603	36.2374	30.8198	3	30.9814	2.89779	3	33.4392	2.71323	1.07933	0.442944	35.4913	36.2217	37.5571	33.9611	40.9491	42.4449	3	36.4234	1.04756	3	39.1184	4.52851	1.07399	0.48883	33.0492	30.3523	35.5028	33.4745	37.9421	36.4128	3	32.9681	2.57621	3	35.9431	2.27053
P0A8W0	NANR_ECOLI	b3226	JW3195	nanR	Transcriptional regulator NanR	29524				22.0805	22.4096	22.233	29.5463	28.206	27.5143	3	22.241	0.164697	3	28.4222	1.03311	1.27792	0.0279739	29.6486	28.3779	29.4011	23.6668	29.9651	26.2874	3	29.1425	0.673656	3	26.6398	3.1639	0.91412	0.381909	14.9618	9.80193	17.9111	22.6019	21.2539	15.5029	3	14.2249	4.10449	3	19.7862	3.77021
P0A8W2	SLYA_ECOLI	b1642	JW5267	slyA	Transcriptional regulator SlyA	16353				48.6962	54.1504	50.5838	51.0088	57.9697	58.3532	3	51.1435	2.76984	3	55.7772	4.13403	1.0906	0.282797	55.2222	50.0882	49.3061	67.6798	80.7842	69.122	3	51.5388	3.21377	3	72.5287	7.18577	1.40726	0.048008	58.505	63.0138	66.8556	72.8186	92.441	76.5389	3	62.7915	4.17974	3	80.5995	10.4224
P0A8W5	YQGE_ECOLI	b2948	JW2915	yqgE	UPF0301 protein YqgE	20686				41.8379	42.8862	34.3195	26.2918	31.9062	23.8392	3	39.6812	4.67286	3	27.3457	4.13548	0.689136	0.0674123	37.2671	42.3219	45.6716	42.4814	26.5159	35.3099	3	41.7535	4.23098	3	34.7691	7.99648	0.832722	0.349519	40.7354	37.8407	27.1712	21.0379	31.412	29.5931	3	35.2491	7.14382	3	27.3477	5.53958
P0A8W8	YFBU_ECOLI	b2294	JW2291	yfbU	UPF0304 protein YfbU	19536	2			119.291	114.362	125.249	145.703	151.245	149.248	3	119.634	5.4516	3	148.732	2.8068	1.24323	0.0166682	156.851	158.847	165.803	167.91	178.221	173.23	3	160.5	4.69944	3	173.12	5.15637	1.07863	0.0683309	187.013	187.593	185.281	193.288	208.784	207.37	3	186.629	1.20288	3	203.147	8.56765
P0A8X0	YJGA_ECOLI	b4234	JW4193	yjgA	UPF0307 protein YjgA	21359				117.308	113.509	111.506	108.537	104.572	104.807	3	114.108	2.94696	3	105.972	2.22446	0.928702	0.0565365	90.1616	100.713	98.6346	102.678	107.247	116.891	3	96.5031	5.58933	3	108.939	7.25594	1.12886	0.131865	81.7079	79.6225	70.2203	99.3875	103.481	84.7374	3	77.1836	6.11985	3	95.8686	9.85482
P0A8X2	YCEI_ECOLI	b1056	JW1043	yceI	Protein YceI	20912					5.80559	6.48497	7.20452	6.60425	10.8685	2			3	8.22576	2.30828				5.35222	4.55197	10.5568	12.7939	9.62535	2			3	10.992	1.62849			8.8462	11.4346	5.09421	19.9963	16.1586	15.6385	3	8.45834	3.18794	3	17.2645	2.38009
P0A8Y1	YJJG_ECOLI	b4374	JW4336	yjjG	Pyrimidine 5'-nucleotidase YjjG	25301				5.76687	6.50135	7.00285		5.39167	5.60241	3	6.42369	0.621639	2					7.38174	6.89153	9.28912	7.3816		7.6257	3	7.85413	1.26668	2					10.1015	8.55097	7.76774	5.83508	5.83878	2.01846	3	8.80674	1.18772	3	4.56411	2.2046
P0A8Y3	YIHX_ECOLI	b3885	JW5566	yihX	Alpha-D-glucose 1-phosphate phosphatase YihX	22732	2			17.2472	17.4059	20.4111	20.8817	17.6943	22.1792	3	18.3547	1.78263	3	20.2517	2.30786	1.10335	0.423857	23.9653	21.0545	20.6321	36.1098	37.1902	32.9415	3	21.884	1.81482	3	35.4138	2.2082	1.61825	0.0079301	41.4066	48.5923	49.2749	58.3325	46.6692	46.7657	3	46.4246	4.3591	3	50.5891	6.70613
P0A8Y5	YIDA_ECOLI	b3697	JW3674	yidA	Sugar phosphatase YidA	29721				58.6912	54.8993	50.187	49.0469	54.2041	59.1899	3	54.5925	4.26039	3	54.147	5.07174	0.991839	0.931288	52.1564	50.7051	68.8786	46.8885	43.7106	50.3512	3	57.2467	10.0996	3	46.9834	3.32132	0.820719	0.289356	27.3408	31.9547	32.6092	30.3187	34.2435	27.933	3	30.6349	2.87148	3	30.8317	3.18638
P0A8Z0	YCIA_ECOLI	b1253	JW1245	yciA	Acyl-CoA thioester hydrolase YciA	14231				17.0581	21.6634	20.7843	20.3018	25.3306	20.0038	3	19.8353	2.44493	3	21.8787	2.99312	1.10302	0.510667	17.0056		19.6985	17.0611	19.7715	16.5535	2			3	17.7954	1.7301			20.1567	24.7209	16.737	25.1536	17.9836	25.1474	3	20.5382	4.0056	3	22.7615	4.13781
P0A8Z3	YBGC_ECOLI	b0736	JW0726	ybgC	Acyl-CoA thioester hydrolase YbgC	15562				5.69434	5.48971	6.51838		6.97252	6.07454	3	5.90081	0.54453	2					5.95779	5.67339	7.40345	11.8159	6.20238	5.36768	3	6.34488	0.927714	3	7.79532	3.50685	1.2286	0.6247	7.35105	5.12002	3.87683	6.4195	5.25014		3	5.4493	1.76036	2
P0A901	BLC_ECOLI	b4149	JW4110	blc	Outer membrane lipoprotein Blc	19852										0			0								12.7802			0			1					31.8318	44.9782	29.1724	43.4495	41.1191	44.8518	3	35.3275	8.4629	3	43.1401	1.88548
P0A903	BAMC_ECOLI	b2477	JW2462	bamC	Outer membrane protein assembly factor BamC	36842				136.907	132.899	131.69	120.714	131.537	124.966	3	133.832	2.73078	3	125.739	5.45275	0.939529	0.182919	137.396	124.71	130.922	190.725	183.458	175.2	3	131.009	6.34345	3	183.128	7.76777	1.39782	0.006475	169.206	154.1	152.981	162.603	172.413	170.593	3	158.762	9.06177	3	168.536	5.21837
P0A905	SLYB_ECOLI	b1641	JW1633	slyB	Outer membrane lipoprotein SlyB	15602				883.555	786.38	808.635	661.434	598.737	711.418	3	826.19	50.9105	3	657.196	56.4599	0.795454	0.0503214	470.991	357.711	501.944	1463.62	1310.75	1533.71	3	443.549	75.9316	3	1436.03	114.012	3.23759	0.00440517	1105.06	1065.25	1080.43	1810.23	1921.17	1917.02	3	1083.58	20.0911	3	1882.81	62.8875
P0A908	MIPA_ECOLI	b1782	JW1771	mipA	MltA-interacting protein	27831				261.371	234.731	241.196	157.225	168.641	165.798	3	245.766	13.8955	3	163.888	5.94284	0.666846	0.016703	218.407	207.872	202.679	308.992	310.293	281.278	3	209.653	8.01377	3	300.188	16.3892	1.43183	0.0139709	251.092	257.771	269.418	297.183	307.148	308.122	3	259.427	9.27455	3	304.151	6.05408
P0A910	OMPA_ECOLI	b0957	JW0940	ompA	Outer membrane protein A	37201	1			3575.9	3871.63	3513.13	3282.97	3173.58	3108.04	3	3653.55	191.45	3	3188.2	88.3762	0.872629	0.0810449	3611.21	3497.28	3650.09	3936.62	3932.62	3946.54	3	3586.19	79.4172	3	3938.59	7.16674	1.09827	0.0369825	5551.57	5568.56	5516.78	5154.74	5261.29	5282.09	3	5545.64	26.395	3	5232.71	68.3174
P0A912	PAL_ECOLI	b0741	JW0731	pal	Peptidoglycan-associated lipoprotein	18824				614.772	634.766	625.687	492.44	453.58	482.359	3	625.075	10.011	3	476.126	20.1658	0.761711	0.00913531	384.492	386.424	381.26	420.713	406.41	392.806	3	384.059	2.60913	3	406.643	13.955	1.0588	0.156816	685.207	672.7	633.186	583.221	596.561	607.584	3	663.698	27.1538	3	595.789	12.1998
P0A917	OMPX_ECOLI	b0814	JW0799	ompX	Outer membrane protein X	18603				209.353	206.238	216.663	220.739	205.803	220.368	3	210.751	5.35132	3	215.637	8.51823	1.02318	0.554991	347.254	303.801	359.496	413.042	441.665	475.007	3	336.85	29.2688	3	443.238	31.0124	1.31583	0.0312075	296.645	292.042	281.974	545.284	577.306	535.886	3	290.22	7.50323	3	552.825	21.7154
P0A921	PA1_ECOLI	b3821	JW3794	pldA	Phospholipase A1	33163				10.5409	12.0635	10.1559	10.3736	9.05007	7.96632	3	10.9201	1.00875	3	9.13	1.20563	0.836073	0.202228	10.5633	9.21147	6.45865	9.2747	5.49706	7.4896	3	8.74447	2.09179	3	7.42045	1.88977	0.848588	0.538907	14.0884	8.5184	12.9538	11.6606	9.75791	7.43114	3	11.8535	2.9435	3	9.61655	2.11827
P0A927	TSX_ECOLI	b0411	JW0401	tsx	Nucleoside-specific channel-forming protein tsx	33589				359.093	316.762	328.494	140.111	106.94	125.11	3	334.783	21.855	3	124.054	16.6107	0.370549	0.0030788	136.086	138.36	174.904	56.9191	69.6493	70.3103	3	149.783	21.7848	3	65.6262	7.54784	0.438141	0.0334051	271.973	254.674	276.198	96.5157	92.1175	82.341	3	267.615	11.4046	3	90.3247	7.25541
P0A935	MLTA_ECOLI	b2813	JW2784	mltA	Membrane-bound lytic murein transglycosylase A	40411				24.9284	24.995	25.7745	34.5956	37.4143	36.0034	3	25.2326	0.47045	3	36.0044	1.40935	1.4269	0.0130127	26.3842	25.0943	26.9821	29.2908	27.0258	30.757	3	26.1535	0.964807	3	29.0245	1.8798	1.10977	0.154527	16.3468	24.8459	28.5475	28.3759	31.4162	29.0761	3	23.2467	6.25558	3	29.6227	1.59216
P0A937	BAME_ECOLI	b2617	JW2598	bamE	Outer membrane protein assembly factor BamE	12302				66.3994	52.3401	68.4836	85.1573	64.221	85.699	3	62.4077	8.78085	3	78.3591	12.2469	1.2556	0.231215	68.9393	66.4681	85.3797	116.841	115.262	108.887	3	73.5957	10.2798	3	113.663	4.2111	1.54443	0.0301809	77.4605	89.7138	83.7411	115.68	112.082	117.409	3	83.6385	6.12729	3	115.057	2.7176
P0A940	BAMA_ECOLI	b0177	JW0172	bamA	Outer membrane protein assembly factor BamA	90553				189.256	179.224	185.82	192.865	192.97	204.031	3	184.767	5.09827	3	196.622	6.4166	1.06416	0.133939	171.154	170.299	163.287	197.854	216.134	197.231	3	168.247	4.31642	3	203.74	10.7383	1.21096	0.0409265	252.656	242.325	248.119	249.45	238.557	244.756	3	247.7	5.17823	3	244.254	5.4638
P0A948	RIMJ_ECOLI	b1066	JW1053	rimJ	Ribosomal-protein-alanine acetyltransferase	22688	3	3		6.94978	6.51149	7.75113	6.76261	6.43787	6.1758	3	7.0708	0.628618	3	6.45876	0.293962	0.913441	0.32337	9.57688	9.50942	9.674	13.2149	16.5012	12.3831	3	9.58677	0.0827342	3	14.0331	2.17755	1.4638	0.117547	7.58282	12.6038	10.6397	15.64		10.0204	3	10.2754	2.53023	2
P0A951	ATDA_ECOLI	b1584	JW1576	speG	Spermidine N(1)-acetyltransferase	21887				43.5656	38.2873	50.0487	41.7396	40.5022	45.7877	3	43.9672	5.89098	3	42.6765	2.7645	0.970644	0.809546	49.4912	47.8918	43.8592	55.4668	55.6666	51.1419	3	47.0807	2.90228	3	54.0918	2.55661	1.14892	0.0683799	50.6127	50.3942	55.4862	60.625	55.3991	72.4303	3	52.1644	2.87887	3	62.8181	8.72484
P0A953	FABB_ECOLI	b2323	JW2320	fabB	3-oxoacyl-[acyl-carrier-protein] synthase 1	42613	1			472.58	463.922	454.293	443.424	439.771	436.469	3	463.598	9.1478	3	439.888	3.47898	0.948856	0.0780986	409.198	406.739	393.173	355.997	330.576	325.193	3	403.037	8.63021	3	337.255	16.4524	0.836786	0.024239	551.788	572.258	584.76	411.012	406.854	425.88	3	569.602	16.6457	3	414.582	10.0028
P0A955	ALKH_ECOLI	b1850	JW1839	eda	2-dehydro-3-deoxy-phosphogluconate aldolase	22284				651.613	631.51	670.364	1714.45	1606.15	1647.35	3	651.162	19.4309	3	1655.98	54.6637	2.54312	0.0031769	579.337	541.078	610.812	1371.96	1317.34	1443.68	3	577.076	34.922	3	1377.66	63.3626	2.38731	0.00286183	899.866	922.596	891.976	2342.43	2445.61	2452.14	3	904.813	15.8981	3	2413.39	61.5427
P0A959	ALAA_ECOLI	b2290	JW2287	alaA	Glutamate-pyruvate aminotransferase AlaA	45517	3	4		13.1604	9.59629	14.2041			3.04385	3	12.3203	2.41606	1					14.6015	13.5132	15.1803	6.30192	4.48306	7.30781	3	14.4317	0.846427	3	6.03093	1.43174	0.417896	0.0106217	16.3919	14.3494	14.3274				3	15.0229	1.18564	0
P0A962	ASPG1_ECOLI	b1767	JW1756	ansA	L-asparaginase 1	37127				26.4826	27.6735	23.5329	21.248	26.2181	31.0585	3	25.8963	2.13165	3	26.1749	4.90539	1.01076	0.949504	21.4024	28.4028	24.0736	15.811	22.6539	23.3885	3	24.6263	3.53277	3	20.6178	4.17898	0.837228	0.352209	33.4687	32.0401	34.1792	26.5271	35.4279	38.7716	3	33.2293	1.08945	3	33.5755	6.32893
P0A964	CHEW_ECOLI	b1887	JW1876	cheW	Chemotaxis protein CheW	18084				69.6943	68.8143	59.9512				3	66.1533	5.38914	0											0			0					15.9031		8.637				2			0
P0A968	CSPD_ECOLI	b0880	JW0864	cspD	Cold shock-like protein CspD	7969				12.3941	10.0418	9.55309	10.1903	7.23935	4.69742	3	10.663	1.51896	3	7.37569	2.74898	0.691709	0.250703	10.9964	8.21885	13.7298	3.98412	4.03637	5.06364	3	10.9817	2.7555	3	4.36138	0.608739	0.39715	0.0862647	20.1173	21.2997	20.0244	11.2645	14.0469	12.4969	3	20.4805	0.710996	3	12.6028	1.39422
P0A972	CSPE_ECOLI	b0623	JW0618	cspE	Cold shock-like protein CspE	7463				1940.03	1865.44	1879.47	2272.45	2066.39	2210.07	3	1894.98	39.6401	3	2182.97	105.669	1.15198	0.072494	1650.8	1458.91	1595.87	974.235	1022.04	1076.35	3	1568.53	98.824	3	1024.21	51.092	0.652975	0.0135454	2420.53	2394.78	2433.11	1831.5	1867.1	1828.78	3	2416.14	19.5385	3	1842.46	21.3822
P0A978	CSPG_ECOLI	b0990	JW0974	cspG	Cold shock-like protein CspG	7781				25.5072	22.6911	22.6406	21.035	9.84682	10.9489	3	23.613	1.64065	3	13.9436	6.16603	0.590505	0.17989	103.596	112.719	93.8862				3	103.4	9.41792	0					119.533	142.167	152.992	120.937	10.164		3	138.231	17.0733	2
P0A986	CSPI_ECOLI	b1552	JW1544	cspI	Cold shock-like protein CspI	7684																																						0			0
P0A988	DPO3B_ECOLI	b3701	JW3678	dnaN	DNA polymerase III subunit beta	40587				43.4627	47.8453	44.0585	34.9072	32.0647	38.2059	3	45.1222	2.37704	3	35.0593	3.07342	0.776985	0.0388322	40.9489	38.1112	41.6366	22.5934	27.2183	18.7716	3	40.2322	1.86877	3	22.8611	4.22971	0.568228	0.0262862	65.9568	62.7196	64.782	48.938	43.2831	45.4118	3	64.4861	1.63876	3	45.8776	2.85609
P0A991	ALF1_ECOLI	b2097	JW5344	fbaB	Fructose-bisphosphate aldolase class 1	38109	3	4		9.28945	8.01877	4.37786				3	7.22869	2.54933	0					23.3885	25.3638	23.775	30.5202	29.7899	35.6578	3	24.1758	1.04686	3	31.9893	3.19793	1.3232	0.0762704	90.4853	95.4006	86.9688	4.38771			3	90.9516	4.23519	1
P0A993	F16PA_ECOLI	b4232	JW4191	fbp	Fructose-1,6-bisphosphatase class 1	36834				185.723	192.805	182.481	194.098	187.738	184.55	3	187.003	5.27968	3	188.795	4.86102	1.00958	0.755835	178.949	183.92	174.013	141.311	145.399	150.276	3	178.961	4.95351	3	145.662	4.48828	0.813933	0.00660291	188.211	183.893	180.589	195.381	176.453	182.246	3	184.231	3.82223	3	184.693	9.69842
P0A996	GLPC_ECOLI	b2243	JW2237	glpC	Anaerobic glycerol-3-phosphate dehydrogenase subunit C	44108										0			0					4.59185		4.61737				2			0
P0A998	FTNA_ECOLI	b1905	JW1893	ftnA	Bacterial non-heme ferritin	19424				174.34	173.483	191.336	207.782	209.729	196.753	3	179.72	10.0692	3	204.755	6.99769	1.1393	0.0709311	725.261	700.37	773.943	449.694	411.667	449.572	3	733.191	37.4221	3	436.978	21.9198	0.595994	0.00611515	843.513	820.058	858.122	719.422	733.407	724.843	3	840.564	19.2026	3	725.891	7.05112
P0A9A2	FTNB_ECOLI	b1902	JW1890	ftnB	Bacterial non-heme ferritin-like protein	18894										0			0					6.80738	9.36312	4.30615				3	6.82555	2.52853	0
P0A9A6	FTSZ_ECOLI	b0095	JW0093	ftsZ	Cell division protein FtsZ	40324				170.424	178.12	168.207	180.994	193.637	193.544	3	172.25	5.20274	3	189.392	7.27274	1.09951	0.0793997	163.955	166.4	166.773	228.464	233.894	227.189	3	165.709	1.5307	3	229.849	3.56061	1.38706	0.00253699	259.468	279.414	257.261	347.822	331.882	343.888	3	265.381	12.2029	3	341.197	8.30365
P0A9A9	FUR_ECOLI	b0683	JW0669	fur	Ferric uptake regulation protein	16795				161.892	159.224	160.146	154.785	150.56	160.898	3	160.421	1.35504	3	155.414	5.19765	0.968792	0.327652	130.496	143.11	127.108	125.872	118.511	109.497	3	133.571	8.43263	3	117.96	8.20139	0.883124	0.132485	149.988	179.565	166.607	172.343	174.723	181.643	3	165.387	14.8262	3	176.236	4.83116
P0A9B2	G3P1_ECOLI	b1779	JW1768	gapA	Glyceraldehyde-3-phosphate dehydrogenase A	35532	1			3655.26	3715.83	3803.93	5671.95	5624.96	5594.9	3	3725.01	74.7586	3	5630.6	38.8338	1.51157	0.000825609	4840.4	4748.1	4755.27	7587.07	7107.19	7093.61	3	4781.26	51.3449	3	7262.62	281.061	1.51898	0.0133303	4476.13	4408.25	4516.76	6437.81	6614.83	6580.59	3	4467.05	54.8223	3	6544.41	93.8923
P0A9B6	E4PD_ECOLI	b2927	JW2894	epd	D-erythrose-4-phosphate dehydrogenase	37299				16.1352	16.793	21.5828	16.7394	21.425	21.0281	3	18.1703	2.97353	3	19.7308	2.59825	1.08588	0.627622	30.7287	26.7956	25.2568	34.212	30.9853	33.4122	3	27.5937	2.8219	3	32.8698	1.68033	1.19121	0.106303	16.3175	11.9199	14.3108	12.1029	8.70872	9.61645	3	14.1827	2.2016	3	10.1427	1.75722
P0A9C0	GLPA_ECOLI	b2241	JW2235	glpA	Anaerobic glycerol-3-phosphate dehydrogenase subunit A	58958										0			0					20.3329	20.299	23.7613				3	21.4644	1.98925	0
P0A9C3	GALM_ECOLI	b0756	JW0739	galM	Aldose 1-epimerase	38190				78.4455	70.6176	71.8246	46.0028	47.0104	52.0859	3	73.6292	4.21444	3	48.3664	3.26037	0.656891	0.00897977	86.7416	86.3013	89.822	43.8739	46.0077	47.6358	3	87.6216	1.91825	3	45.8391	1.88661	0.523149	0.000751503	121.374	112.503	110.415	81.1452	75.9353	69.7317	3	114.764	5.81885	3	75.6041	5.71396
P0A9C5	GLNA_ECOLI	b3870	JW3841	glnA	Glutamine synthetase	51904				254.327	247.322	247.273	160.292	153.349	167.963	3	249.641	4.05856	3	160.535	7.31002	0.643063	0.00301848	271.382	258.055	277.714	148.846	150.106	124.939	3	269.05	10.0348	3	141.297	14.1804	0.525169	0.00386124	315.718	309.758	313.384	157.52	154.711	142.24	3	312.953	3.00325	3	151.49	8.13321
P0A9C9	GLPX_ECOLI	b3925	JW3896	glpX	Fructose-1,6-bisphosphatase 1 class 2	35852				29.6928	25.4557	31.8497	29.5314	35.8309	30.6615	3	28.9994	3.25291	3	32.0079	3.35866	1.10374	0.424326	31.5715	26.2319	31.071	16.0208	14.9914	22.7245	3	29.6248	2.94897	3	17.9122	4.19921	0.604636	0.0451367	51.3325	50.7768	45.9428	31.3612	35.9951	34.7768	3	49.3507	2.96438	3	34.0444	2.40221
P0A9D2	GSTA_ECOLI	b1635	JW1627	gstA	Glutathione S-transferase GstA	22868				20.0937	27.5391	23.9572	26.9951	29.4281	30.5108	3	23.8633	3.72359	3	28.978	1.80055	1.21433	0.205637	23.4932	23.0655	22.6318	62.4834	74.3728	79.2612	3	23.0635	0.430703	3	72.0391	8.62891	3.12351	0.0269409	40.3692	31.5943	39.9659	78.7893	81.5888	84.122	3	37.3098	4.95387	3	81.5	2.66746
P0A9D4	CYSE_ECOLI	b3607	JW3582	cysE	Serine acetyltransferase	29317	2			49.5666	52.1091	47.4261	34.9594	44.5151	46.6866	3	49.7006	2.34437	3	42.0537	6.23904	0.846141	0.242459	37.6581	36.5611	34.143	44.8121	63.2165	68.1927	3	36.1207	1.79845	3	58.7404	12.3162	1.62622	0.132559	70.0185	45.0957	60.6085	54.6195	71.2539	52.285	3	58.5742	12.5853	3	59.3861	10.3439
P0A9D8	DAPD_ECOLI	b0166	JW0161	dapD	2,3,4,5-tetrahydropyridine-2,6-dicarboxylate N-succinyltransferase	29892				425.979	419.965	428.549	507.654	510.704	483.789	3	424.831	4.40564	3	500.716	14.738	1.17862	0.0280008	470.391	476.191	465.962	488.972	490.905	485.811	3	470.848	5.12979	3	488.563	2.57155	1.03762	0.032886	386.327	394.595	394.581	422.056	434.284	438.496	3	391.834	4.7695	3	431.612	8.5395
P0A9E0	ARAC_ECOLI	b0064	JW0063	araC	Arabinose operon regulatory protein	33384	3	3		5.94884		10.8802				2			0					7.79317	7.29912					2			0					15.918	19.5272	11.468				3	15.6377	4.0369	0
P0A9F1	MNTR_ECOLI	b0817	JW0801	mntR	Transcriptional regulator MntR	17640				12.9455	12.423	13.2742	13.0105	13.4484	15.1645	3	12.8809	0.429261	3	13.8745	1.13845	1.07713	0.363303	12.9612		9.23656		11.2173		2			1					12.3825	11.148	17.2858	15.4115	12.3631	15.1749	3	13.6054	3.24651	3	14.3165	1.69583
P0A9F3	CYSB_ECOLI	b1275	JW1267	cysB	HTH-type transcriptional regulator CysB	36150	2			38.3442	38.1885	39.8834	37.6897	38.4334	34.267	3	38.8054	0.936844	3	36.7967	2.22212	0.948237	0.350002	38.8704	34.494	40.8673	55.6331	53.1422	59.2209	3	38.0772	3.25984	3	55.9987	3.0558	1.47066	0.0106217	41.5828	42.6312	42.0235	43.3134	45.1232	44.9211	3	42.0792	0.526412	3	44.4526	0.991709
P0A9F6	GCVA_ECOLI	b2808	JW2779	gcvA	Glycine cleavage system transcriptional activator	34402				4.6321	3.7142	2.40644		4.18507	2.95634	3	3.58425	1.11851	2					4.05551	4.74766	4.26001		1.93742		3	4.35439	0.355597	1					3.78529						1			0
P0A9F9	METR_ECOLI	b3828	JW3804	metR	HTH-type transcriptional regulator MetR	35629					5.72254		46.9804	45.3478	38.7212	1			3	43.6831	4.37401						58.4804	51.398	56.3346	0			3	55.4043	3.63169						53.9378	59.5795	52.2316	0			3	55.2496	3.84559
P0A9G2	NHAR_ECOLI	b0020	JW0019	nhaR	Transcriptional activator protein NhaR	34284									7.39737	0			1						5.73919	6.78181				2			0					8.74329	6.13713	6.79125			4.53298	3	7.22389	1.35588	1
P0A9G6	ACEA_ECOLI	b4015	JW3975	aceA	Isocitrate lyase	47522				157.805	148.639	152.901	207.386	211.648	208.607	3	153.115	4.58675	3	209.214	2.19481	1.36638	0.00385675	100.787	113.011	108.151	350.25	350.627	327.378	3	107.316	6.1546	3	342.752	13.3153	3.19384	0.00233644	164.169	172.801	167.938	551.391	545.891	544.878	3	168.303	4.32754	3	547.387	3.50465
P0A9G8	MODE_ECOLI	b0761	JW0744	modE	Transcriptional regulator ModE	28281				12.7342	14.0795	13.1598	12.6409	18.0743	14.82	3	13.3245	0.687606	3	15.1784	2.73437	1.13913	0.460304	18.0209	20.4723	19.7511	15.7681	11.7307	14.4305	3	19.4148	1.25983	3	13.9764	2.05664	0.719887	0.0511726	10.7658	16.2679	12.5145	14.2053	9.8429	13.7623	3	13.1827	2.81126	3	12.6035	2.40099
P0A9H1	MUG_ECOLI	b3068	JW3040	mug	G/U mismatch-specific DNA glycosylase	18673	2			5.11703		6.16084				2			0					10.4232	8.17423	14.2494		14.1788		3	10.9489	3.07152	1					18.5036	24.2074	17.1841	10.7673	10.2082		3	19.965	3.73276	2
P0A9H3	LDCI_ECOLI	b4131	JW4092	cadA	Lysine decarboxylase, inducible	81260							10.1845	10.0131	11.2132	0			3	10.4703	0.649082			30.0083	39.5399	41.9689	121.649	120.326	112.337	3	37.1724	6.32202	3	118.104	5.03799	3.1772	0.00186617	14.2322	17.954	22.4654	68.2496	56.1289	42.8044	3	18.2172	4.12291	3	55.7276	12.7273
P0A9H5	BTUR_ECOLI	b1270	JW1262	btuR	Cob(I)yrinic acid a,c-diamide adenosyltransferase	21999				7.03112		3.12859	9.05661	5.91527	8.70201	2			3	7.8913	1.72045			4.90104	7.69295	5.2155	9.5043	4.41622	3.77127	3	5.9365	1.52924	3	5.89726	3.14039	0.993391	0.989581
P0A9H7	CFA_ECOLI	b1661	JW1653	cfa	Cyclopropane-fatty-acyl-phospholipid synthase	43909				26.8809	26.0249	26.4058	38.6227	43.76	40.0455	3	26.4372	0.428863	3	40.8094	2.65247	1.54364	0.0320436	43.8555	57.0955	55.5726	172.316	182.904	171.513	3	52.1745	7.24462	3	175.578	6.35748	3.3652	0.000914819	89.4715	87.8907	81.5549	233.76	204.419	198.036	3	86.3057	4.18955	3	212.072	19.0519
P0A9H9	CHEZ_ECOLI	b1881	JW1870	cheZ	Protein phosphatase CheZ	23976				7.4506	6.62555	9.12492				3	7.73369	1.27351	0											0			0											0			0
P0A9I3	GCVR_ECOLI	b2479	JW2464	gcvR	Glycine cleavage system transcriptional repressor	20769				10.034	10.7001	10.9134	11.3693	15.1786	13.7007	3	10.5492	0.458717	3	13.4162	1.92052	1.27178	0.193785	11.5804	9.3932	14.7899	7.85008	12.2461	4.29684	3	11.9212	2.71444	3	8.13101	3.98207	0.682065	0.330166	17.8741	20.1883	15.4994	26.2496	34.1434	31.321	3	17.8539	2.34452	3	30.5713	3.99994
P0A9J0	RNG_ECOLI	b3247	JW3216	rng	Ribonuclease G	55364				18.3447	15.3174	17.9454	23.1617	20.6555	25.9157	3	17.2025	1.64471	3	23.2443	2.63107	1.35122	0.0835514	22.7471	27.2002	26.7819	37.5378	27.71	23.3279	3	25.5764	2.45916	3	29.5252	7.27679	1.15439	0.529118	24.9974	22.6427	25.9132	25.7108	23.9724	30.448	3	24.5178	1.68718	3	26.7104	3.35153
P0A9J4	PANE_ECOLI	b0425	JW0415	panE	2-dehydropantoate 2-reductase	33871				3.92369	2.41221	8.79454	5.67977	4.92195	9.68731	3	5.04348	3.33526	3	6.76301	2.56071	1.34094	0.617095		6.96884	8.55284	15.5309	15.7312		2			2							20.866	11.4341	25.0548		1			2
P0A9J6	RBSK_ECOLI	b3752	JW3731	rbsK	Ribokinase	32291				23.0899	30.6071	34.8512	16.7839	19.5643	25.2813	3	29.5161	5.95607	3	20.5432	4.33245	0.695999	0.18584	22.9123	21.604	20.1454	12.8562	13.1214	9.63677	3	21.5539	1.38413	3	11.8715	1.93983	0.55078	0.0126958	42.5065	49.896	43.4162	27.2283	18.1502	21.0271	3	45.2729	4.02948	3	22.1352	4.63938
P0A9J8	PHEA_ECOLI	b2599	JW2580	pheA	Prephenate dehydratase	43111	3	3		29.9075	30.251	24.2613	36.5995	32.0295	38.7569	3	28.1399	3.36338	3	35.7953	3.43504	1.27205	0.106674	21.246	26.1261	22.7767	37.5166	38.765	34.3812	3	23.3829	2.49589	3	36.8876	2.25857	1.57754	0.0106348	28.3093	28.5015	25.6685	48.4824	47.9877	45.419	3	27.4931	1.58307	3	47.2964	1.64456
P0A9K1	PHOH_ECOLI	b1020	JW1005	phoH	Protein PhoH	39265																																			47.9231	38.3284	44.6845	0			3	43.6453	4.88103
P0A9K3	PHOL_ECOLI	b0660	JW0657	ybeZ	PhoH-like protein	39039	3	3		119.179	131.252	126.039	257.66	264.632	260.568	3	125.49	6.05519	3	260.953	3.50194	2.07948	0.000817557	159.406	155.776	153.617	271.221	284.559	261.16	3	156.266	2.92548	3	272.313	11.7377	1.74262	0.0103474	149.472	143.553	148.708	267.307	271.02	273.959	3	147.244	3.21953	3	270.762	3.3335
P0A9K7	PHOU_ECOLI	b3724	JW3702	phoU	Phosphate-specific transport system accessory protein PhoU	27417				50.6698	39.6181	48.1887	538.118	551.39	547.109	3	46.1589	5.79872	3	545.539	6.77386	11.8187	3.68031e-05	91.0662	77.7258	81.3898	364.648	380.947	431.145	3	83.3939	6.89231	3	392.247	34.6587	4.70354	0.0127137	99.9759	105.501	101.628	536.108	576.171	493.299	3	102.368	2.83597	3	535.193	41.4436
P0A9K9	SLYD_ECOLI	b3349	JW3311	slyD	FKBP-type peptidyl-prolyl cis-trans isomerase SlyD	20853				812.954	869.304	890.21	859.292	770.257	971.848	3	857.489	39.9601	3	867.132	101.024	1.01125	0.910808	646.759	660.119	473.613	525.004	649.305	612.948	3	593.497	104.037	3	595.752	63.9097	1.0038	0.98164	1216.79	1178.01	1252.08	1234.35	1261.71	1257.68	3	1215.63	37.0487	3	1251.25	14.771
P0A9L3	FKBB_ECOLI	b4207	JW5746	fklB	FKBP-type 22 kDa peptidyl-prolyl cis-trans isomerase	22216				340.207	334.23	343.701	339.826	331.244	358.489	3	339.379	4.78944	3	343.186	13.9299	1.01122	0.757878	277.097	269.589	293.984	270.568	263.944	280.283	3	280.223	12.4944	3	271.598	8.21808	0.969221	0.46173	329.939	323.973	318.709	375.842	385.557	394.837	3	324.207	5.61866	3	385.412	9.49833
P0A9L5	PPIC_ECOLI	b3775	JW3748	ppiC	Peptidyl-prolyl cis-trans isomerase C	10232	2			112.234	143.01	142.32	149.435	158.401	144.091	3	132.521	17.5727	3	150.642	7.23099	1.13674	0.300577	126.036	119.647	117.714	141.062	120.091	146.572	3	121.132	4.35529	3	135.908	13.9725	1.12198	0.274702	161.148	139.415	184.866	136.549	106.899	143.276	3	161.81	22.7327	3	128.908	19.3548
P0A9L8	P5CR_ECOLI	b0386	JW0377	proC	Pyrroline-5-carboxylate reductase	28145				55.855	61.4426	60.5011	48.6039	45.6428	51.8262	3	59.2662	2.99149	3	48.691	3.09262	0.821563	0.0399547	52.4548	50.1415	48.8177	46.7287	62.1541	53.2218	3	50.4713	1.84085	3	54.0349	7.74478	1.07061	0.584662	52.7882	51.4253	48.965	77.5055	69.3431	68.6614	3	51.0595	1.93767	3	71.8367	4.92117
P0A9M0	LON_ECOLI	b0439	JW0429	lon	Lon protease	87438	2			460.87	453.649	458.586	936.005	920.782	916.875	3	457.702	3.69083	3	924.554	10.1074	2.01999	0.000728728							0			0					311.608	325.985	322.822	542.04	575.339	560.865	3	320.138	7.55487	3	559.415	16.6968
P0A9M2	HPRT_ECOLI	b0125	JW5009	hpt	Hypoxanthine phosphoribosyltransferase	20115				241.864	253.191	242.926	277.229	273.105	269.826	3	245.994	6.25565	3	273.387	3.70953	1.11136	0.0223746	214.63	239.261	237.882	269.542	226.035	162.857	3	230.591	13.8398	3	219.478	53.6439	0.951806	0.801493	184.441	192.682	178.266	204.957	209.016	208.167	3	185.13	7.23263	3	207.38	2.14089
P0A9M5	XGPT_ECOLI	b0238	JW0228	gpt	Xanthine phosphoribosyltransferase	16971				608.12	618.392	599.008	439.477	385.61	448.44	3	608.507	9.69778	3	424.509	33.9843	0.697624	0.0265814	510.337	501.682	540.748	320.619	272.181	229.637	3	517.589	20.5178	3	274.146	45.5228	0.529659	0.0161237	515.072	496.704	529.477	341.11	301.835	329.748	3	513.751	16.4264	3	324.231	20.2104
P0A9M8	PTA_ECOLI	b2297	JW2294	pta	Phosphate acetyltransferase	77172				430.17	423.735	425.487	405.207	399.595	394.616	3	426.464	3.32689	3	399.806	5.29865	0.937491	0.0153333	548.699	538.651	538.088	362.677	344.867	367.593	3	541.813	5.97038	3	358.379	11.9571	0.661444	0.00253699	381.712	370.773	361.412	298.246	309.865	307.577	3	371.299	10.1602	3	305.229	6.15499
P0A9N4	PFLA_ECOLI	b0902	JW0885	pflA	Pyruvate formate-lyase 1-activating enzyme	28204	3	3		60.2238	59.4614	54.2947	39.1498	60.861	47.2524	3	57.9933	3.22569	3	49.0877	10.9713	0.846438	0.39085	72.541	65.5658	66.0256	88.8354	93.4334	79.5397	3	68.0441	3.90118	3	87.2695	7.07798	1.28254	0.0502086	82.234	82.3064	87.4479	90.2022	93.117	91.208	3	83.9961	2.98957	3	91.5091	1.48054
P0A9P0	DLDH_ECOLI	b0116	JW0112	lpdA	Dihydrolipoyl dehydrogenase	50688	1.5			1436.26	1430.51	1402.44	1304.49	1316.26	1383.66	3	1423.07	18.0959	3	1334.8	42.7184	0.937974	0.110165	1337.53	1301.03	1343.51	1374.27	1374.53	1355.04	3	1327.36	22.9948	3	1367.95	11.1783	1.03058	0.120644	1564.57	1538.71	1562.61	1531.16	1560.93	1553.95	3	1555.3	14.3979	3	1548.68	15.569
P0A9P4	TRXB_ECOLI	b0888	JW0871	trxB	Thioredoxin reductase	34623				318.59	298.361	329.206	264.678	253.994	277.391	3	315.386	15.6702	3	265.354	11.7132	0.841365	0.0411349	216.715	191.137	214.273	165.302	183.752	169.994	3	207.375	14.1154	3	173.016	9.58906	0.834315	0.0611481	194.327	184.707	182.121	153.523	159.551	179.722	3	187.052	6.43193	3	164.265	13.721
P0A9P6	DEAD_ECOLI	b3162	JW5531	deaD	ATP-dependent RNA helicase DeaD	70546	3	3		228.873	233.005	238.66	179.996	188.327	192.913	3	233.513	4.91321	3	187.079	6.54836	0.80115	0.00603525	311.229	291.62	307.714	200.341	192.673	194.17	3	303.521	10.4553	3	195.728	4.06449	0.644858	0.0066667	287.589	284.862	290.892	157.177	164.908	159.653	3	287.781	3.01958	3	160.579	3.94787
P0A9Q1	ARCA_ECOLI	b4401	JW4364	arcA	Aerobic respiration control protein ArcA	27292				324.2	357.7	368.17	311.05	323.91	340.864	3	350.023	22.9682	3	325.275	14.9538	0.929294	0.29667	259.177	251.311	249.959	414.46	353.471	401.523	3	253.482	4.97784	3	389.818	32.1352	1.53785	0.0373468	445.39	462.875	441.235	610.959	609.806	614.291	3	449.833	11.4839	3	611.685	2.32905
P0A9Q5	ACCD_ECOLI	b2316	JW2313	accD	Acetyl-coenzyme A carboxylase carboxyl transferase subunit beta	33322				365.429	351.537	367.639	365.193	361.338	381.301	3	361.535	8.72875	3	369.277	10.5897	1.02142	0.483882	367.586	364.833	395.217	329.071	330.772	315.869	3	375.879	16.804	3	325.237	8.15767	0.865272	0.0436653	354.171	358.973	351.594	293.106	326.465	313.103	3	354.913	3.74499	3	310.891	16.7891
P0A9Q7	ADHE_ECOLI	b1241	JW1228	adhE	Pyruvate-formate-lyase deactivase	96127	2			558.974	553.103	544.227	540.117	514.489	521.587	3	552.101	7.42435	3	525.398	13.2321	0.951633	0.108361	669.426	654.612	662.046	716.625	722.608	718.024	3	662.028	7.40702	3	719.086	3.1296	1.08619	0.00969805	888.653	893.216	894.034	833.797	848.611	849.484	3	891.968	2.89958	3	843.964	8.81569
P0A9Q9	DHAS_ECOLI	b3433	JW3396	asd	Aspartate-semialdehyde dehydrogenase	40018	3	4		100.011	95.3249	101.852	22.8451	24.7746	26.336	3	99.0626	3.36531	3	24.6519	1.74868	0.248852	0.00106769	130.906	132.689	132.642	77.5778	71.5501	76.4754	3	132.079	1.01612	3	75.2011	3.20954	0.569365	0.00386124	103.976	112.8	112.296	19.2042	18.9557	18.1126	3	109.691	4.95546	3	18.7575	0.572154
P0A9R4	FER_ECOLI	b2525	JW2509	fdx	2Fe-2S ferredoxin	12331				101.56	102.636	109.058	94.3088	96.4304	107.755	3	104.418	4.05421	3	99.4981	7.22897	0.952882	0.47502	71.9587	65.1425	79.8253	99.2631	99.9151	90.6956	3	72.3088	7.34766	3	96.6246	5.145	1.33628	0.0307392	70.6122	88.8568	76.308	93.2849	94.9757	90.1981	3	78.5923	9.33434	3	92.8196	2.42255
P0A9R7	FTSE_ECOLI	b3463	JW3428	ftsE	Cell division ATP-binding protein FtsE	24439	3	4		9.89877	8.12365	8.41502				3	8.81248	0.951968	0					21.3111	19.3744	22.9054	11.0883	12.7133	15.6019	3	21.197	1.76826	3	13.1345	2.28609	0.619641	0.0267318	14.8339	12.4691	10.4718				3	12.5916	2.18363	0
P0A9S1	FUCO_ECOLI	b2799	JW2770	fucO	Lactaldehyde reductase	40513										0			0											0			0
P0A9S3	GATD_ECOLI	b2091	JW2075	gatD	Galactitol-1-phosphate 5-dehydrogenase	37390	2			44.6273	44.5492	45.5674	17.5056	21.9181	23.7897	3	44.9146	0.56666	3	21.0711	3.22653	0.469137	0.020343	97.6186	99.9301	95.4823	27.4961	17.9001	20.2812	3	97.677	2.22448	3	21.8925	4.99679	0.224131	0.00301092	119.298	120.615	119.492	22.0979	19.1707	19.1018	3	119.802	0.711015	3	20.1235	1.71026
P0A9S5	GLDA_ECOLI	b3945	JW5556	gldA	Glycerol dehydrogenase	38712					9.9734	6.48665	6.69756	16.3258	8.06284	2			3	10.3621	5.20966			9.91862	12.0558	9.27933	27.0314	33.5153	21.353	3	10.4179	1.45402	3	27.2999	6.08559	2.62048	0.0673398			5.44066	18.4191	25.5632	20.9866	1			3	21.6563	3.61883
P0A9T0	SERA_ECOLI	b2913	JW2880	serA	D-3-phosphoglycerate dehydrogenase	44176	1			30.0849	31.0228	31.1964	82.7731	77.775	87.1328	3	30.768	0.597944	3	82.5603	4.68253	2.68331	0.0116214	34.5288	30.6074	31.7553	91.0089	91.5062	89.7484	3	32.2972	2.01608	3	90.7545	0.906093	2.80998	0.00115953	32.3638	29.5557	29.3936	155.365	153.516	160.566	3	30.4377	1.67002	3	156.482	3.6554
P0A9T4	TAS_ECOLI	b2834	JW2802	tas	Protein tas	38500	2		yes	20.3491	21.2098	15.0079				3	18.8556	3.35988	0					17.157	18.9844	14.0621	13.7668	15.2722	10.4996	3	16.7345	2.4882	3	13.1795	2.4399	0.787567	0.21707	40.129	38.9293	36.0285				3	38.3623	2.10824	0
P0A9T6	YBAQ_ECOLI	b0483	JW0472	ybaQ	Uncharacterized HTH-type transcriptional regulator YbaQ	13171				6.08222	6.4532	7.03037	15.7963	16.6409	13.2312	3	6.52193	0.477797	3	15.2228	1.77572	2.33409	0.0319931							0			0					10.5108		16.8786	20.0366	14.1444	21.5214	2			3	18.5675	3.90177
P0A9U1	YBHF_ECOLI	b0794	JW5104	ybhF	Uncharacterized ABC transporter ATP-binding protein YbhF	63132										0			0						2.25817					1			0
P0A9U3	YBIT_ECOLI	b0820	JW0804	ybiT	Uncharacterized ABC transporter ATP-binding protein YbiT	59858				93.1206	94.1709	89.129	88.4598	80.4123	81.4133	3	92.1402	2.6601	3	83.4285	4.38591	0.905452	0.110243	87.0998	87.0779	91.0614	67.4917	68.8831	55.2247	3	88.413	2.29358	3	63.8665	7.51628	0.722365	0.0473369	90.9362	94.9207	97.1777	83.0269	87.6796	77.1664	3	94.3449	3.16034	3	82.6243	5.26815
P0A9U6	PUUR_ECOLI	b1299	JW1292	puuR	HTH-type transcriptional regulator PuuR	20092							5.98138	5.51685		0			2										3.36963	0			1								10.3588	8.22678		0			2
P0A9V1	LPTB_ECOLI	b3201	JW3168	lptB	Lipopolysaccharide export system ATP-binding protein LptB	26801				70.9008	75.0207	64.5487	68.0698	69.2381	67.4445	3	70.1567	5.2755	3	68.2508	0.910396	0.972833	0.680748	66.0655	65.8886	66.6868	63.3635	61.934	70.0816	3	66.2136	0.419212	3	65.1264	4.35047	0.983579	0.760419	68.7835	71.2113	64.6808	62.6406	60.7849	61.1476	3	68.2252	3.30085	3	61.5244	0.98355
P0A9V5	YIAG_ECOLI	b3555	JW3524	yiaG	Uncharacterized HTH-type transcriptional regulator YiaG	11033										0			0								29.3888	31.6708	32.039	0			3	31.0329	1.43566			8.44719			41.7015	35.1908	39.5633	1			3	38.8185	3.31863
P0A9W0	ULAR_ECOLI	b4191	JW4149	ulaR	HTH-type transcriptional regulator UlaR	27602				10.464	7.97058	6.92944	11.8886	10.0607	8.13072	3	8.45467	1.81633	3	10.0267	1.87917	1.18593	0.45481	11.6648	12.1745	9.60853	16.463	6.1288	5.744	3	11.1493	1.35845	3	9.44527	6.08058	0.847164	0.736355	11.3707	9.26807	17.7497		26.7453	29.8921	3	12.7962	4.41684	2
P0A9W3	ETTA_ECOLI	b4391	JW4354	ettA	Energy-dependent translational throttle protein EttA	62443				217.902	230.395	218.639	201.185	206.117	205.505	3	222.312	7.00978	3	204.269	2.68829	0.918839	0.0787909	198.395	193.542	180.38	145.318	149.097	146.776	3	190.772	9.32139	3	147.064	1.90585	0.770886	0.0307392	260.54	253.608	263.361	243.326	256.494	243.03	3	259.17	5.01883	3	247.617	7.68942
P0A9W6	IBAG_ECOLI	b3190	JW3157	ibaG	Acid stress protein IbaG	9452				84.4816	75.9	76.675	38.7624	42.1755	56.0078	3	79.0189	4.74671	3	45.6486	9.13223	0.577692	0.0353531	66.2418	68.4693	57.6327	71.879	72.2536	62.7724	3	64.1146	5.72291	3	68.9683	5.3691	1.0757	0.423098	75.2142	84.9093	61.2416	95.9291	83.5813	71.1569	3	73.7884	11.8981	3	83.5558	12.3861
P0A9W9	YRDA_ECOLI	b3279	JW5710	yrdA	Protein YrdA	20245				44.5446	45.9496	42.6461	61.252	65.3525	69.526	3	44.3801	1.65788	3	65.3768	4.13705	1.47311	0.0233708	50.5128	45.3822	48.1139	52.7968	52.577	58.8119	3	48.003	2.5671	3	54.7286	3.53798	1.14011	0.105397	44.951	46.1835	52.1032	67.5643	61.2384	72.7122	3	47.7459	3.82352	3	67.1716	5.74697
P0A9X1	ZNUC_ECOLI	b1858	JW1847	znuC	Zinc import ATP-binding protein ZnuC	27867				2.71197	6.18862	7.04232	3.39552	6.45786	3.75342	3	5.3143	2.29375	3	4.5356	1.67432	0.85347	0.7339	6.98633	4.62408	5.72898		2.29861		3	5.7798	1.18194	1							5.08527				1			0
P0A9X4	MREB_ECOLI	b3251	JW3220	mreB	Rod shape-determining protein MreB	36952	2			409.656	399.98	398.203	399.707	367.216	373.872	3	402.613	6.16379	3	380.265	17.163	0.944493	0.223643	405.753	410.983	411.377	416.382	394.016	434.803	3	409.371	3.13947	3	415.067	20.4253	1.01391	0.736355	404.959	410.404	429.455	409.129	396.652	396.912	3	414.939	12.8624	3	400.898	7.12973
P0A9X9	CSPA_ECOLI	b3556	JW3525	cspA	Cold shock protein CspA	7403				383.766	381.683	397.575	459.234	456.414	493.366	3	387.675	8.63697	3	469.671	20.5686	1.21151	0.0348098	598.323	507.66	529.892	278.764	347.447	307.456	3	545.292	47.2526	3	311.222	34.4961	0.570745	0.0127137	707.051	713.007	707.544	315.989	316.345	310.929	3	709.201	3.30559	3	314.421	3.02939
P0A9Y6	CSPC_ECOLI	b1823	JW1812	cspC	Cold shock-like protein CspC	7402				2363.6	2208.68	2276.38	2704.8	2461.74	2544.68	3	2282.89	77.6647	3	2570.41	123.555	1.12595	0.0810449	2295.77	2068.1	2251.91	2226.14	2135	2189.67	3	2205.26	120.791	3	2183.6	45.8719	0.99018	0.830841	2953.65	3078.34	3074.15	2683.35	2899.93	2713.3	3	3035.38	70.8113	3	2765.53	117.356
P0A9Z1	GLNB_ECOLI	b2553	JW2537	glnB	Nitrogen regulatory protein P-II 1	12425				318.737	270.482	325.032	263.842	267.8	298.064	3	304.75	29.8437	3	276.569	18.7204	0.907525	0.34481	222.471	227.266	198.627	224.435	250.518	238.111	3	216.121	15.3391	3	237.688	13.0466	1.09979	0.202111	280.838	231.638	239.991	294.553	319.874	269.646	3	250.822	26.3277	3	294.691	25.1143
P0AA04	PTHP_ECOLI	b2415	JW2408	ptsH	Phosphocarrier protein HPr	9119				162.883	175.014	162.037	223.144	211.508	237.653	3	166.645	7.26039	3	224.102	13.0988	1.34479	0.023342	57.1934	61.6155	58.2722	191.764	190.123	205.172	3	59.027	2.30566	3	195.686	8.2557	3.3152	0.00476488	135.166	129.841	115.027	199.077	224.517	213.84	3	126.678	10.4354	3	212.478	12.7746
P0AA10	RL13_ECOLI	b3231	JW3200	rplM	50S ribosomal protein L13	16019				1467.99	1430.58	1377.65	1304.02	1193.45	1270.13	3	1425.41	45.3916	3	1255.87	56.6482	0.881059	0.0474911	1131.93	1080.4	1146.97	1090.18	1041.31	1112.7	3	1119.77	34.912	3	1081.4	36.4965	0.965734	0.33521	1566.75	1630.15	1650.09	1385.03	1349.54	1338.91	3	1615.66	43.5177	3	1357.83	24.1509
P0AA16	OMPR_ECOLI	b3405	JW3368	ompR	Transcriptional regulatory protein OmpR	27354	2			124.896	115.055	111.362	78.9645	76.55	89.9038	3	117.104	6.99586	3	81.8061	7.11597	0.698574	0.0158846	80.069	72.9499	88.0939	109.419	78.0093	108.872	3	80.3709	7.57651	3	98.7668	17.9786	1.22889	0.286189	120.506	127.86	113.553	166.357	171.884	147.619	3	120.64	7.15444	3	161.953	12.7178
P0AA25	THIO_ECOLI	b3781	JW5856	trxA	Thioredoxin-1	11807				951.398	1076.85	1082.42	1149.03	1170.23	1139.77	3	1036.89	74.09	3	1153.01	15.6152	1.11199	0.183548	867.754	827.859	842.317	1050.04	1035.87	996.07	3	845.977	20.1977	3	1027.33	27.9809	1.21437	0.00727391	799.028	784.323	794.841	980.06	1008.02	1050.88	3	792.731	7.57624	3	1012.99	35.6703
P0AA39	RLUC_ECOLI	b1086	JW1072	rluC	Ribosomal large subunit pseudouridine synthase C	36027	3	3		54.9403	48.6507	52.6077	59.2284	56.6686	55.7968	3	52.0662	3.17957	3	57.2313	1.78365	1.0992	0.158351	48.9213	55.7488	51.3384	47.0837	41.7856	48.726	3	52.0028	3.46191	3	45.8651	3.62712	0.881973	0.15577	78.1287	80.7857	83.8098	73.7598	80.9427	71.4196	3	80.9081	2.84253	3	75.374	4.96253
P0AA41	TRUC_ECOLI	b2791	JW2762	truC	tRNA pseudouridine synthase C	29666										0			0						10.7631					1			0
P0AA43	RSUA_ECOLI	b2183	JW2171	rsuA	Ribosomal small subunit pseudouridine synthase A	25865				82.979	78.0884	68.448	61.1734	60.9098	69.6147	3	76.5051	7.39375	3	63.8993	4.95144	0.835229	0.148076	58.604	66.4202	57.186	54.9984	63.1752	59.7749	3	60.7367	4.97283	3	59.3162	4.10766	0.976611	0.771417	72.5813	84.6917	83.1452	80.344	80.2709	73.337	3	80.1394	6.59102	3	77.984	4.02456
P0AA47	PLAP_ECOLI	b2014	JW5330	plaP	Low-affinity putrescine importer PlaP	49538					22.607	21.7972				2			0							20.4241				1			0
P0AA53	QMCA_ECOLI	b0489	JW0478	qmcA	Protein QmcA	33743				5.90266	5.68019	6.03946			9.74873	3	5.8741	0.181329	1					4.78245		8.76175	16.5165	10.9052	21.7386	2			3	16.3868	5.41787			9.01572	5.99997	8.9439	11.5341	7.12331	8.85238	3	7.98653	1.72079	3	9.16993	2.22248
P0AA63	YQJA_ECOLI	b3095	JW3066	yqjA	Inner membrane protein YqjA	24585																																5.30259	32.0673					2			0
P0AA84	CLSB_ECOLI	b0789	JW0772	clsB	Cardiolipin synthase B	47634																																5.29783			9.82146	14.1329	9.45619	1			3	11.1369	2.60108
P0AA91	YEAY_ECOLI	b1806	JW1795	yeaY	Uncharacterized lipoprotein YeaY	20921				10.0335	9.40681	7.03891	9.92323	10.4946	7.45762	3	8.82641	1.57941	3	9.29182	1.61395	1.05273	0.80017	7.50821	7.75907	10.8161	26.8396	23.4928	25.4801	3	8.69446	1.84167	3	25.2708	1.68319	2.90654	0.00354401	7.51844	6.66324	9.5823	7.93877	8.85262	8.96898	3	7.92133	1.50066	3	8.58679	0.564209
P0AA95	YACC_ECOLI	b0122	JW0118	yacC	Uncharacterized protein YacC	12854					3.49291	8.84063	8.03897	10.3758		2			2					6.84513	8.62445	4.95324			5.89981	3	6.80761	1.83589	1
P0AA97	YAEQ_ECOLI	b0190	JW0186	yaeQ	Uncharacterized protein YaeQ	20877				10.8164	10.9086	8.69041	9.15599	13.5163	13.7417	3	10.1385	1.2549	3	12.138	2.58495	1.19722	0.413889	11.8287	11.7988	9.95023	5.69322	10.3846	12.5801	3	11.1926	1.07601	3	9.55264	3.51801	0.85348	0.582405	6.67733	9.84709		9.15714	10.3858		2			2
P0AAA1	YAGU_ECOLI	b0287	JW0281	yagU	Inner membrane protein YagU	22967				70.7205	58.4073	50.7771	72.2534	75.9528	91.1127	3	59.9683	10.0629	3	79.773	9.99318	1.33025	0.137846	77.7573	95.5194	90.5985	36.5673	45.7015	39.1236	3	87.9584	9.17064	3	40.4641	4.71234	0.460037	0.0151645	71.8638	79.7091	67.7066	62.2204	71.3642	58.1006	3	73.0932	6.09496	3	63.8951	6.78853
P0AAB4	UBID_ECOLI	b3843	JW3819	ubiD	3-octaprenyl-4-hydroxybenzoate carboxy-lyase	55604				32.8985	34.4026	37.964	31.1077	32.1026	38.2297	3	35.0884	2.60145	3	33.8133	3.8569	0.963662	0.7339	31.5534	31.9795	37.8317	14.8386	22.2552	27.6316	3	33.7882	3.50825	3	21.5751	6.42356	0.63854	0.104048	47.4443	52.9782	44.0129	43.9303	43.0281	43.2996	3	48.1451	4.52355	3	43.4193	0.462864
P0AAB6	GALF_ECOLI	b2042	JW2027	galF	UTP--glucose-1-phosphate uridylyltransferase	32829				233.377	259.881	250.497	229.929	231.941	237.881	3	247.918	13.4388	3	233.25	4.13453	0.940835	0.282797	178.943	169.627	177.012	258.939	247.828	250.458	3	175.194	4.91689	3	252.408	5.80659	1.44074	0.00162517	219.843	226.75	220.263	280.127	287.018	258.506	3	222.285	3.87221	3	275.217	14.8766
P0AAB8	USPD_ECOLI	b3923	JW3894	uspD	Universal stress protein D	16293				10.776	10.6331	11.2634	8.55368	13.6994	12.1274	3	10.8908	0.330469	3	11.4602	2.63695	1.05228	0.803613	6.52819	5.75742		17.8718	19.7303	13.4254	2			3	17.0092	3.23976						11.4436	11.6936	18.2122	0			3	13.7831	3.83772
P0AAC8	ISCA_ECOLI	b2528	JW2512	iscA	Iron-binding protein IscA	11556				67.6563	61.7751	58.6301	77.2935	75.8678	75.5025	3	62.6872	4.5817	3	76.2213	0.946374	1.2159	0.075243	61.9958	62.1195	62.071	67.6711	64.0338	71.3541	3	62.0621	0.0623284	3	67.6863	3.66017	1.09062	0.174851	50.6121	48.8023	50.6561	41.9324	60.4381	51.3513	3	50.0235	1.05782	3	51.2406	9.25335
P0AAD6	SDAC_ECOLI	b2796	JW2767	sdaC	Serine transporter	46906				65.758	66.0529	59.1099	14.9365	19.8076	18.9059	3	63.6403	3.92618	3	17.8833	2.59155	0.281007	0.00246462	24.898	18.9753	29.2619				3	24.3784	5.16295	0					14.5896	11.8199	11.0749	2.78678	2.72144	3.71929	3	12.4948	1.852	3	3.07584	0.558204
P0AAE0	CYCA_ECOLI	b4208	JW4166	cycA	D-serine/D-alanine/glycine transporter	51660				3.5412	2.89087	4.84687		2.45038	2.59161	3	3.75965	0.996129	2					3.04994	4.25765	1.58313	2.48246	3.69616	2.70906	3	2.96357	1.33935	3	2.96256	0.64534	0.999658	0.999135				6.02921	5.57565	3.58934	0			3	5.06473	1.2977
P0AAF3	ARAG_ECOLI	b1900	JW1888	araG	Arabinose import ATP-binding protein AraG	55018				15.6969	18.141	14.9144				3	16.2508	1.6831	0					27.2859	25.8329	23.944				3	25.6876	1.67568	0					52.5772	57.1121	53.7655				3	54.4849	2.35149	0
P0AAF6	ARTP_ECOLI	b0864	JW0848	artP	Arginine transport ATP-binding protein ArtP	27022				13.0231	12.085	10.7932	4.45945		9.54464	3	11.9671	1.11962	2					6.94011	9.55365	11.7776	8.04561	21.1965	19.2941	3	9.42379	2.42136	3	16.1787	7.10743	1.7168	0.312185	9.38364	10.7165	8.61409	8.12424	7.95268	8.52563	3	9.57141	1.06371	3	8.20085	0.294057
P0AAG3	GLTL_ECOLI	b0652	JW0647	gltL	Glutamate/aspartate import ATP-binding protein GltL	26661					2.45355	2.81939				2			0											0			0
P0AAG8	MGLA_ECOLI	b2149	JW2136	mglA	Galactose/methyl galactoside import ATP-binding protein MglA	56415	2			4.51584	7.25681	5.14572				3	5.63946	1.43564	0					6.1032	5.1252	6.05286				3	5.76042	0.550692	0											0			0
P0AAH0	PSTB_ECOLI	b3725	JW3703	pstB	Phosphate import ATP-binding protein PstB	29027	2			27.0835	30.8077	32.109	49.3794	47.9201	63.8613	3	30.0001	2.60828	3	53.7203	8.81265	1.79067	0.0797868	78.2914	75.0424	78.7743	187.436	175.302	188.663	3	77.3694	2.02963	3	183.8	7.3853	2.37562	0.00586585	51.2528	50.8273	57.8431	64.1241	70.4352	66.6282	3	53.3077	3.9335	3	67.0625	3.17789
P0AAH8	SAPF_ECOLI	b1290	JW1283	sapF	Peptide transport system ATP-binding protein SapF	30571				7.42759	3.57912	7.77834				3	6.26168	2.32978	0					6.62909	7.86268	8.83378				3	7.77518	1.10495	0
P0AAI3	FTSH_ECOLI	b3178	JW3145	ftsH	ATP-dependent zinc metalloprotease FtsH	70708				267.727	269.183	260.866	305.398	310.482	310.814	3	265.925	4.44158	3	308.898	3.03563	1.1616	0.00340101	270.682	261.242	260.243	232.705	229.404	241.187	3	264.056	5.76027	3	234.432	6.07838	0.887813	0.0137877	271.773	278.682	269.453	284.035	300.12	305.255	3	273.303	4.80089	3	296.47	11.0709
P0AAI5	FABF_ECOLI	b1095	JW1081	fabF	3-oxoacyl-[acyl-carrier-protein] synthase 2	43046	3	4		355.131	354.023	345.337	42.1384	59.1134	65.6381	3	351.497	5.36341	3	55.63	12.1309	0.158266	0.00135329	314.378	315.179	293.854	102.048	102.4	105.656	3	307.804	12.0874	3	103.368	1.98927	0.335824	0.00611344	248.777	241.314	248.595	22.8676		25.5938	3	246.229	4.2572	2
P0AAI9	FABD_ECOLI	b1092	JW1078	fabD	Malonyl CoA-acyl carrier protein transacylase	32417				407.568	334.239	404.473	309.846	303.559	301.923	3	382.093	41.472	3	305.109	4.18284	0.79852	0.152715	294.022	272.091	320.213	274.009	233.466	266.037	3	295.442	24.0924	3	257.837	21.4793	0.872717	0.172358	332.265	336.192	320.734	358.369	339.066	367.357	3	329.73	8.03467	3	354.931	14.4555
P0AAJ5	FDOH_ECOLI	b3893	JW3864	fdoH	Formate dehydrogenase-O iron-sulfur subunit	33100				89.8275	87.9063	95.2926	55.8243	58.9492	55.4997	3	91.0088	3.83223	3	56.7577	1.90479	0.623651	0.00604007	68.9697	71.1806	71.5285	18.5651		20.557	3	70.5596	1.38784	2					151.851	160.613	152.27	84.479	104.602	85.0833	3	154.911	4.94223	3	91.3881	11.4476
P0AAJ8	HYBA_ECOLI	b2996	JW2964	hybA	Hydrogenase-2 operon protein HybA	36003																																						0			0
P0AAN3	HYPB_ECOLI	b2727	JW2697	hypB	Hydrogenase isoenzymes nickel incorporation protein HypB	31565																																			2.6548			0			1
P0AAN5	YAIA_ECOLI	b0389	JW0380	yaiA	Uncharacterized protein YaiA	7281										0			0								16.5594	13.571	18.8219	0			3	16.3174	2.6338			17.0705	14.8633	17.5598	29.8941	36.1191	28.687	3	16.4979	1.43656	3	31.5667	3.9884
P0AAN9	IRAP_ECOLI	b0382	JW0373	iraP	Anti-adapter protein IraP	9937					2.8792		12.3287	13.3042	14.5605	1			3	13.3978	1.11884				4.57889	5.52489		19.0458	17.518	2			2									15.4876		0			1
P0AAP3	FRMR_ECOLI	b0357	JW0348	frmR	Transcriptional repressor FrmR	10318				30.6486	32.6355	27.6452	29.8069	39.8551	29.556	3	30.3098	2.51235	3	33.0727	5.8751	1.09116	0.611244	23.9736	30.3357	27.029	28.8718	25.7774	25.0169	3	27.1128	3.18188	3	26.5554	2.04181	0.979441	0.846302	23.4402	21.3284	20.5592	19.1228	22.9931	22.6119	3	21.7759	1.49173	3	21.5759	2.13301
P0AAQ2	YAJD_ECOLI	b0410	JW0400	yajD	Uncharacterized protein YajD	13364				13.8235		14.1743	18.0653	18.2435	13.6645	2			3	16.6578	2.59378			24.7091	21.6009	22.873	22.7632	14.9148	22.9929	3	23.061	1.56261	3	20.2236	4.59902	0.876963	0.478611	25.8408		21.7971	23.4319		28.1711	2			2
P0AAR3	YBAK_ECOLI	b0481	JW0470	ybaK	Cys-tRNA(Pro)/Cys-tRNA(Cys) deacylase YbaK	17093	3	3		34.9173	29.1408	36.497	28.8679	36.8314	43.6384	3	33.5184	3.87249	3	36.4459	7.39279	1.08734	0.67191	25.3466	27.6363	29.0599	28.0574	30.9687	32.6967	3	27.3476	1.87341	3	30.5743	2.34467	1.11799	0.20261	33.6557	28.813	32.0498	36.9732	36.1828	40.9918	3	31.5062	2.4667	3	38.0493	2.57877
P0AAS0	YLAC_ECOLI	b0458	JW5063	ylaC	Inner membrane protein YlaC	18267				73.4476	77.524	70.6529	56.261	67.4064	60.5427	3	73.8748	3.45542	3	61.4034	5.62233	0.831181	0.0898648	76.4141	79.6616	75.5348	8.27105	7.25193	8.50425	3	77.2035	2.1737	3	8.00908	0.665995	0.10374	0.0020437	67.5304	79.1102	63.7282	39.8792	39.0578	47.7878	3	70.1229	8.01202	3	42.2416	4.82068
P0AAS7	YBCJ_ECOLI	b0528	JW5070	ybcJ	Uncharacterized protein YbcJ	7390				66.0672	65.029	60.5226	56.6502	58.4901	61.0981	3	63.8729	2.94754	3	58.7461	2.23498	0.919734	0.147592	58.2088	62.5351	55.4425	57.4602	54.3256	56.0742	3	58.7288	3.57478	3	55.9533	1.57079	0.952741	0.392867	78.8357	73.9412	63.0708	73.8277	67.6496	66.3052	3	71.9492	8.06901	3	69.2608	4.01174
P0AAT4	YBDG_ECOLI	b0577	JW0566	ybdG	Miniconductance mechanosensitive channel YbdG	46603				4.47551	6.89901	6.6058		7.03314	6.87049	3	5.99344	1.32272	2					5.76608	10.7698	10.7853	7.00426	8.22608		3	9.10706	2.89338	2					7.48172	7.72887		8.62644	9.95535	7.75843	2			3	8.78007	1.10649
P0AAT6	IOJAP_ECOLI	b0637	JW5090	rsfS	Ribosomal silencing factor RsfS	11582				93.9351	96.503	93.1282	76.051	80.4475	81.2171	3	94.5221	1.76231	3	79.2385	2.78718	0.838307	0.0123276	74.9776	64.6819	57.7109	69.5825	54.1205	44.6555	3	65.7901	8.68653	3	56.1195	12.5832	0.853008	0.421056	81.3187	53.2056	60.5826	58.9314	53.1692	40.66	3	65.0356	14.576	3	50.9202	9.34101
P0AAT9	YBEL_ECOLI	b0643	JW0638	ybeL	Uncharacterized protein YbeL	18797				8.42979		8.14727	19.8681	25.8171	22.7389	2			3	22.808	2.9751			15.1205	17.6751	12.7757	64.8766	71.7736	67.12	3	15.1904	2.45045	3	67.9234	3.51799	4.47146	0.00156818	88.4361	101.334	101.18	194.47	205.026	195.955	3	96.9834	7.40255	3	198.484	5.71427
P0AAU7	YBFE_ECOLI	b0685	JW5816	ybfE	Uncharacterized protein YbfE	11280				6.85229	11.1248	8.69022	9.09884	7.6804	8.23408	3	8.8891	2.14319	3	8.33777	0.714883	0.937977	0.770145	15.6002	7.86361	5.37969		7.33764	8.5527	3	9.6145	5.33047	2											0			0
P0AAV4	YBGJ_ECOLI	b0711	JW0701	ybgJ	Uncharacterized protein YbgJ	23947										0			0						11.7717					1			0
P0AAV6	YBGS_ECOLI	b0753	JW0736	ybgS	Uncharacterized protein YbgS	12872							1.35156		1.50659	0			2								14.139	14.4588	12.2394	0			3	13.6124	1.19976			5.21233	3.88158	3.91437	18.4586	13.5005	18.7139	3	4.33609	0.75902	3	16.891	2.93903
P0AAW1	YBHP_ECOLI	b0790	JW0773	ybhP	Uncharacterized protein YbhP	28790																																				3.15774	7.27796	0			2
P0AAX3	YBIJ_ECOLI	b0802	JW0787	ybiJ	Uncharacterized protein YbiJ	8568										0			0								14.3234	16.0868	12.7706	0			3	14.3936	1.65921
P0AAX8	YBIS_ECOLI	b0819	JW0803	ybiS	Probable L,D-transpeptidase YbiS	33325				115.781	110.753	113.312	88.2209	92.979	103.275	3	113.282	2.51413	3	94.825	7.69494	0.83707	0.093302	98.6667	104.34	105.4	111.071	120.747	134.412	3	102.802	3.62048	3	122.077	11.7272	1.18749	0.146601	105.171	99.138	104.762	124.336	121.458	117.819	3	103.024	3.37129	3	121.204	3.2659
P0AAY6	YBJN_ECOLI	b0853	JW0837	ybjN	Uncharacterized protein YbjN	17666				39.9194	48.486	47.0305	53.6788	50.6562	51.1752	3	45.1453	4.5839	3	51.8367	1.61624	1.14822	0.193418	124.007	142.519	153.304	152.109	154.878	128.435	3	139.943	14.8174	3	145.141	14.5336	1.03714	0.741624	28.0032	29.3747	34.8222	52.4967	46.1499	40.0444	3	30.7334	3.60682	3	46.2303	6.22654
P0AAZ4	RARA_ECOLI	b0892	JW0875	rarA	Replication-associated recombination protein A	49626	2			7.93377	9.26002	5.50005	11.6761	8.11987	12.8626	3	7.56461	1.90697	3	10.8862	2.46806	1.43909	0.225675	7.78624	10.4776	10.8817	11.5987	13.6683	7.04342	3	9.71518	1.68269	3	10.7701	3.38927	1.10859	0.72241	7.89884		11.9626	11.0926	8.32916	13.7972	2			3	11.073	2.73407
P0AAZ7	YCAR_ECOLI	b0917	JW0900	ycaR	UPF0434 protein YcaR	6855				199.852	189.823	183.904	208.378	203.301	199.714	3	191.193	8.06178	3	203.798	4.3533	1.06593	0.168379	188.423	176.161	203.157	171.783	174.917	164.151	3	189.247	13.5169	3	170.284	5.53739	0.899796	0.180712	205.583	196.967	205.454	201.532	191.553	185.815	3	202.668	4.93763	3	192.967	7.95329
P0AB06	YCBK_ECOLI	b0926	JW0909	ycbK	Uncharacterized protein YcbK	20354									6.51729	0			1					6.10654	4.45438	4.98228	40.6112	45.4818	43.9357	3	5.18107	0.843828	3	43.3429	2.48882	8.36563	0.00440517							0			0
P0AB10	YMBA_ECOLI	b0952	JW5127	ymbA	Uncharacterized lipoprotein YmbA	20634				10.145	6.71982	8.38745				3	8.41742	1.71279	0					3.85707	5.80167	10.025	8.40449		9.02209	3	6.56125	3.15334	2					11.7248	9.33373	12.3549	17.2804	10.3155	9.22647	3	11.1378	1.59383	3	12.2741	4.36962
P0AB12	YCCF_ECOLI	b0961	JW0944	yccF	Inner membrane protein YccF	16275				29.8899	32.8979	31.4116	29.384	24.8553	26.2478	3	31.3998	1.50403	3	26.829	2.31962	0.854433	0.111876	38.2397	46.3868	45.369	31.7935	42.401	35.2267	3	43.3318	4.43918	3	36.4737	5.41259	0.841731	0.23476	15.4202	17.6501	19.6477	18.6409	16.3853	12.1457	3	17.5727	2.11481	3	15.724	3.29772
P0AB14	YCCJ_ECOLI	b1003	JW0988	yccJ	Uncharacterized protein YccJ	8524							12.1345	10.4249		0			2								43.3334	36.7728	35.4607	0			3	38.5223	4.21787			29.9006	17.9816	31.1091	113.807	105.631	105.577	3	26.3304	7.25551	3	108.338	4.73608
P0AB18	TUSE_ECOLI	b0969	JW0952	tusE	Sulfurtransferase TusE	12410				11.3295	12.2744	10.8236	15.0186	9.48031	11.0832	3	11.4758	0.736387	3	11.8607	2.84983	1.03354	0.87591	9.97759	9.44013	8.63951	10.3587	12.0796	10.3473	3	9.35241	0.673339	3	10.9285	0.996869	1.16853	0.148456	9.8138		5.71889	12.06	9.16954	10.7879	2			3	10.6725	1.44868
P0AB20	HSPQ_ECOLI	b0966	JW5970	hspQ	Heat shock protein HspQ	11779																																				93.5236	42.5214	0			2
P0AB24	EFEO_ECOLI	b1018	JW1003	efeO	Iron uptake system component EfeO	41138				30.2821	33.4965	26.7487	29.8403	23.932	30.6295	3	30.1758	3.37516	3	28.1339	3.66031	0.932335	0.613684	9.15508			15.0311	9.93399		1			2					8.14707			9.78995			1			1
P0AB26	YCEB_ECOLI	b1063	JW1050	yceB	Uncharacterized lipoprotein YceB	20500				29.5606	32.7906	35.925	36.4297	37.2642	33.6205	3	32.7587	3.18232	3	35.7715	1.90895	1.09197	0.342221	29.4105	41.0203	34.34	64.6525	40.5941	26.1095	3	34.9236	5.82686	3	43.7854	19.4687	1.25375	0.590306	24.4342	29.1588	27.0705	39.8353	50.925	31.8463	3	26.8878	2.36759	3	40.8689	9.58125
P0AB28	YCED_ECOLI	b1088	JW1074	yceD	Uncharacterized protein YceD	19315				197.094	184.254	184.092	181.725	161.92	172.205	3	188.48	7.46038	3	171.95	9.90496	0.912298	0.158133	146.658	140.995	155.226	136.357	144.948	131.381	3	147.626	7.16475	3	137.562	6.8633	0.931826	0.219263	122.096	125.823	121.324	112.274	108.524	113.319	3	123.081	2.40581	3	111.372	2.52146
P0AB33	BSSS_ECOLI	b1060	JW5152	bssS	Biofilm regulator BssS	9664										0			0								3.92833			0			1
P0AB35	YCFJ_ECOLI	b1110	JW1096	ycfJ	Uncharacterized protein YcfJ	18920										0			0									3.70658	5.67964	0			2											0			0
P0AB38	LPOB_ECOLI	b1105	JW5157	lpoB	Penicillin-binding protein activator LpoB	22516				11.2776	15.9935	15.8425	15.0566	20.6489	21.4991	3	14.3712	2.6802	3	19.0682	3.50006	1.32683	0.225677	18.8342	27.4323	16.2903	30.9841	28.1973	35.4641	3	20.8523	5.83871	3	31.5485	3.66613	1.51295	0.110236	31.4713	28.9962	28.9674	41.1144	39.3989	39.0981	3	29.8116	1.43739	3	39.8705	1.08773
P0AB40	BHSA_ECOLI	b1112	JW1098	bhsA	Multiple stress resistance protein BhsA	8815										0			0								1.31031	1.55221		0			2								2.99514	2.72369		0			2
P0AB43	YCGL_ECOLI	b1179	JW1168	ycgL	Protein YcgL	12415				17.5435	15.5994	17.4442	16.243	20.3151	15.2942	3	16.8624	1.09489	3	17.2841	2.66745	1.02501	0.862629				13.6935			0			1								28.2846	18.4553		0			2
P0AB52	YCHN_ECOLI	b1219	JW1210	ychN	Protein YchN	12693				32.317	31.9282	30.4505	26.4985	38.7016	30.4181	3	31.5652	0.984766	3	31.8727	6.23024	1.00974	0.951824	30.0161	36.629	36.9965	39.7603	30.728	26.3089	3	34.5472	3.92835	3	32.2657	6.85628	0.933961	0.711317	49.8699	52.7432	38.2997	54.8785	54.7853	58.8305	3	46.9709	7.6457	3	56.1648	2.30906
P0AB55	YCII_ECOLI	b1251	JW1243	yciI	Protein YciI	10602				12.8499	12.0432	8.8406	14.6069	16.2131	20.4193	3	11.2446	2.12061	3	17.0798	3.00155	1.51894	0.115928	11.7531	17.5177	13.1753	21.6748	18.8252	28.6557	3	14.1487	3.00305	3	23.0519	5.05786	1.62926	0.119168	21.3149	22.0479	19.9458	28.273	30.3982	26.9115	3	21.1029	1.06697	3	28.5276	1.75723
P0AB58	LAPB_ECOLI	b1280	JW1272	lapB	Lipopolysaccharide assembly protein B	44531				6.0799		6.78756	10.2116	9.47814	8.9886	2			3	9.55945	0.615541			12.721	8.8021	9.64399	24.2392	17.7147	21.405	3	10.389	2.06295	3	21.1196	3.2716	2.03288	0.0322565	10.7674	8.09921	3.31656	12.5011		12.7925	3	7.39439	3.77509	2
P0AB61	YCIN_ECOLI	b1273	JW1265	yciN	Protein YciN	9386				65.6125	82.8862	68.2098	79.9144	94.1351	89.2184	3	72.2362	9.31418	3	87.756	7.22226	1.21485	0.159496	66.2387	74.3878	69.1232	153.766	112.064	104.049	3	69.9166	4.13207	3	123.293	26.6929	1.76343	0.117143	76.7804	67.7762	63.8914	109.111	102.55	110.617	3	69.4827	6.61178	3	107.426	4.28935
P0AB65	ACYP_ECOLI	b0968	JW5131	yccX	Acylphosphatase	10300										0			0									8.11574		0			1								12.1468	17.0895	15.9995	0			3	15.0786	2.59685
P0AB67	PNTB_ECOLI	b1602	JW1594	pntB	NAD(P) transhydrogenase subunit beta	48723				41.4849	41.0273	39.5647	34.1968	29.027	28.8337	3	40.6923	1.00298	3	30.6858	3.04212	0.754094	0.0551795	29.081	34.2127	29.0032	42.221	28.3171	33.9125	3	30.7656	2.9855	3	34.8169	6.99593	1.13168	0.507844	36.8424	41.0193	39.1024	41.3065	47.2514	45.8073	3	38.988	2.0908	3	44.7884	3.10066
P0AB71	ALF_ECOLI	b2925	JW2892	fbaA	Fructose-bisphosphate aldolase class 2	39147	2			1079.28	1060.8	1067.86	1353.75	1348.68	1336.06	3	1069.31	9.32533	3	1346.16	9.10957	1.2589	0.000282248	1275.8	1272.35	1237.24	1329.26	1202.02	1269.41	3	1261.8	21.3365	3	1266.9	63.6572	1.00404	0.921114	1325.39	1343.65	1370.87	1519.96	1605.19	1607.49	3	1346.64	22.8866	3	1577.55	49.8848
P0AB77	KBL_ECOLI	b3617	JW3592	kbl	2-amino-3-ketobutyrate coenzyme A ligase	43117				178.39	179.021	185.984	131.362	157.397	157.605	3	181.132	4.21407	3	148.788	15.0917	0.821436	0.114017	195.315	202.431	190.868	138.819	123.845	152.605	3	196.205	5.83261	3	138.423	14.3841	0.705503	0.0288194	168.793	163.591	158.471	128.179	128.347	120.01	3	163.618	5.16105	3	125.512	4.76561
P0AB80	ILVE_ECOLI	b3770	JW5606	ilvE	Branched-chain-amino-acid aminotransferase	34094				11.2755	20.5812	10.8497	24.7977	23.0834	17.7417	3	14.2355	5.49969	3	21.8743	3.68012	1.5366	0.206474	10.6911	13.8635	12.2307	21.7309	15.4649	25.8288	3	12.2618	1.58643	3	21.0082	5.21961	1.71331	0.142142	13.0498	11.4941	12.0244	20.5216	15.8379	22.4074	3	12.1894	0.790871	3	19.589	3.38259
P0AB83	END3_ECOLI	b1633	JW1625	nth	Endonuclease III	23562				15.0308	22.9262	20.1388	18.4619	17.5379	18.1195	3	19.3653	4.00414	3	18.0398	0.467132	0.931553	0.702104	24.7399	13.7693	18.5398	12.2934	22.8634	28.5901	3	19.0163	5.5008	3	21.249	8.26743	1.11741	0.76916	20.9787	23.514	24.6682	20.0369	19.9244	21.6335	3	23.0536	1.88734	3	20.5316	0.95593
P0AB89	PUR8_ECOLI	b1131	JW1117	purB	Adenylosuccinate lyase	51543				311.018	317.984	319.999	197.526	200.874	206.159	3	316.334	4.71246	3	201.52	4.35257	0.637048	0.000403116	312.919	311.17	311.67	151.639	135.116	136.472	3	311.92	0.900833	3	141.076	9.17321	0.452282	0.00602665	281.127	280.198	286.53	163.53	190.52	176.287	3	282.618	3.4193	3	176.779	13.5017
P0AB91	AROG_ECOLI	b0754	JW0737	aroG	Phospho-2-dehydro-3-deoxyheptonate aldolase, Phe-sensitive	38010				105.708	133.319	131.299	162.105	178.556	172.749	3	123.442	15.3913	3	171.137	8.34317	1.38637	0.0473811	95.2878	100.86	97.253	153.877	158.339	132.292	3	97.8003	2.82612	3	148.169	13.93	1.51502	0.0454575	80.7446	75.8352	70.4969	122.152	130.326	138.345	3	75.6922	5.12535	3	130.274	8.09662
P0AB96	ARSC_ECOLI	b3503	JW3470	arsC	Arsenate reductase	15853																																			9.90963		10.0617	0			2
P0AB98	ATP6_ECOLI	b3738	JW3716	atpB	ATP synthase subunit a	30303				27.6246	37.3085	28.5196	15.3619	13.2787	14.5839	3	31.1509	5.35138	3	14.4082	1.05266	0.462528	0.0699861	17.2825	11.7262	18.6037	33.4078	23.8727	29.6261	3	15.8708	3.64961	3	28.9689	4.80141	1.82529	0.0476119	23.993	22.5018	24.4821	14.9764	14.7027	12.1231	3	23.659	1.03154	3	13.9341	1.5743
P0ABA0	ATPF_ECOLI	b3736	JW3714	atpF	ATP synthase subunit b	17264				323.776	332.634	328.726	260.478	260.175	252.035	3	328.379	4.4392	3	257.563	4.7895	0.784347	0.000985216	268.591	267.368	272.715	208.361	200.865	195.041	3	269.558	2.80159	3	201.422	6.67747	0.747232	0.00617538	449.841	466.711	454.527	312.343	312.829	308.232	3	457.026	8.70828	3	311.135	2.5255
P0ABA4	ATPD_ECOLI	b3735	JW3713	atpH	ATP synthase subunit delta	19332				351.532	357.751	327.115	276.827	271.747	223.578	3	345.466	16.1938	3	257.384	29.3868	0.745034	0.049983	216.54	214.767	204.282	178.435	179.869	160.79	3	211.863	6.62492	3	173.031	10.6255	0.816713	0.0260776	398.037	378.091	384.461	258.173	255.645	291.271	3	386.863	10.1876	3	268.363	19.8791
P0ABA6	ATPG_ECOLI	b3733	JW3711	atpG	ATP synthase gamma chain	31577				297.926	316.126	307.386	215.96	215.808	231.169	3	307.146	9.10237	3	220.979	8.82513	0.719459	0.00319773	218.615	223.526	227.584	142.297	156.517	158.631	3	223.242	4.49126	3	152.482	8.88329	0.683034	0.00724505	541.49	547.547	522.066	398.099	396.559	385.923	3	537.034	13.312	3	393.527	6.63012
P0ABB0	ATPA_ECOLI	b3734	JW3712	atpA	ATP synthase subunit alpha	55222				1750.51	1787.18	1806.42	1388.83	1347.33	1434.76	3	1781.37	28.4042	3	1390.31	43.7337	0.78047	0.00427233	1546.93	1516.54	1499.04	1071.58	1045.98	1098.81	3	1520.84	24.2324	3	1072.12	26.4192	0.704956	0.000914819	1664.61	1657.43	1694.65	1167.81	1192.06	1162.67	3	1672.23	19.7454	3	1174.18	15.6964
P0ABB4	ATPB_ECOLI	b3732	JW3710	atpD	ATP synthase subunit beta	50325				1175.13	1152.9	1147.09	827.589	824.44	865.759	3	1158.37	14.7996	3	839.263	23.0005	0.724518	0.00176494	911.401	901.582	906.691	638.138	577.252	598.806	3	906.558	4.91085	3	604.732	30.8726	0.667064	0.01208	1181.58	1156.96	1201.02	825.991	857.294	826.53	3	1179.85	22.0807	3	836.605	17.9192
P0ABB8	ATMA_ECOLI	b4242	JW4201	mgtA	Magnesium-transporting ATPase, P-type 1	99466				95.2576	105.177	97.0685	109.616	100.283	108.628	3	99.1677	5.28239	3	106.176	5.12705	1.07067	0.263302	95.5066	100.973	108.063	257.458	253.48	246.598	3	101.514	6.29567	3	252.512	5.49433	2.48745	0.000729538	53.1752	67.9018	59.521	143.06	167.697	150.043	3	60.1993	7.3867	3	153.6	12.6978
P0ABC3	HFLC_ECOLI	b4175	JW4133	hflC	Modulator of FtsH protease HflC	37650				209.918	192.372	220.535	289.127	269.301	280.94	3	207.608	14.2229	3	279.789	9.96296	1.34768	0.0134862	199.523	203.911	215.399	245.991	240.705	252.005	3	206.278	8.19833	3	246.234	5.65391	1.1937	0.0135454	224.309	221.595	230.4	247.799	263.343	239.114	3	225.435	4.50914	3	250.085	12.2752
P0ABC7	HFLK_ECOLI	b4174	JW4132	hflK	Modulator of FtsH protease HflK	45545				115.577	99.8898	105.628	121.611	108.294	109.525	3	107.032	7.93723	3	113.143	7.359	1.0571	0.482563	97.9618	88.9877	93.8997	111.917	102.766	105.895	3	93.6164	4.49375	3	106.859	4.65109	1.14146	0.0499079	179.745	193.27	185.474	204.338	212.594	191.46	3	186.163	6.78877	3	202.797	10.6509
P0ABC9	BETT_ECOLI	b0314	JW0306	betT	High-affinity choline transport protein	75842																																			3.91657			0			1
P0ABD3	BFR_ECOLI	b3336	JW3298	bfr	Bacterioferritin	18495				20.3416	17.6956	15.0635	58.3216	75.2257	74.6743	3	17.7002	2.63905	3	69.4072	9.60437	3.92126	0.027459	40.7113	37.2847	48.7854	239.837	226.018	240.362	3	42.2605	5.90478	3	235.406	8.13419	5.57035	0.000751503	423.626	405.672	398.625	694.912	736.822	728.123	3	409.308	12.8909	3	719.952	22.1175
P0ABD5	ACCA_ECOLI	b0185	JW0180	accA	Acetyl-coenzyme A carboxylase carboxyl transferase subunit alpha	35242	2			396.883	389.582	389.685	268.618	308.935	323.392	3	392.05	4.18582	3	300.315	28.3862	0.766012	0.0695161	322.548	314.023	291.187	286.025	229.742	248.285	3	309.253	16.2156	3	254.684	28.682	0.823547	0.103515	338.058	357.513	331.453	269.557	273.573	255.501	3	342.341	13.5477	3	266.21	9.48944
P0ABD8	BCCP_ECOLI	b3255	JW3223	accB	Biotin carboxyl carrier protein of acetyl-CoA carboxylase	16687				633.451	539.37	602.075	397.069	388.883	433.066	3	591.632	47.902	3	406.339	23.5051	0.686811	0.0329865	248.611	203.311	223.679	221.551	185.243	101.127	3	225.2	22.6883	3	169.307	61.7734	0.751806	0.330166	361.706	342.94	342.048	256.697	291.947	266.166	3	348.898	11.101	3	271.603	18.2432
P0ABE2	BOLA_ECOLI	b0435	JW5060	bolA	DNA-binding transcriptional regulator BolA	11994				16.6062	19.198	16.5619	30.4765	32.8184	34.1622	3	17.4554	1.50933	3	32.4857	1.86524	1.86107	0.00435952	17.141	23.5116	19.7735	32.3176	33.4591	32.2503	3	20.142	3.20125	3	32.6757	0.679307	1.62226	0.0402457	42.6601	40.9943	37.4438	71.3022	72.66	78.0892	3	40.3661	2.66429	3	74.0171	3.59127
P0ABE5	C561_ECOLI	b1418	JW5224	cybB	Cytochrome b561	20286				5.88875		8.95191	7.7359	7.28821	11.9954	2			3	9.0065	2.59812			8.21492		12.2766		1.29991		2			1					10.2684	2.69623	7.26657		6.27446		3	6.74373	3.81306	1
P0ABF1	PCNB_ECOLI	b0143	JW5808	pcnB	Poly(A) polymerase I	53871	2			45.8715	43.1	42.4805	37.7593	40.4434	42.0375	3	43.8173	1.80573	3	40.0801	2.16212	0.914708	0.155245	46.0121	46.8758	50.2582	39.2375	44.7824	42.8517	3	47.7154	2.2441	3	42.2905	2.81472	0.886308	0.106144	37.3297	40.8427	37.3642	34.981	26.6732	33.879	3	38.5122	2.01835	3	31.8444	4.51216
P0ABF6	CDD_ECOLI	b2143	JW2131	cdd	Cytidine deaminase	31540				119.518	113.481	114.42	105.24	100.978	104.925	3	115.806	3.2485	3	103.714	2.37496	0.895584	0.0287274	100.536	97.2717	104.048	158.235	148.551	145.809	3	100.619	3.3889	3	150.865	6.52819	1.49938	0.00738549	142.307	149.754	142.46	156.348	165.324	155.721	3	144.84	4.25605	3	159.131	5.37245
P0ABF8	PGSA_ECOLI	b1912	JW1897	pgsA	CDP-diacylglycerol--glycerol-3-phosphate 3-phosphatidyltransferase	20701				13.4124	5.42447	13.6472		10.5211	16.523	3	10.828	4.68109	2					23.8205	20.2204		24.1614	16.9735	21.0167	2			3	20.7172	3.6033					5.62255	10.3275	14.6613	11.3476	1			3	12.1121	2.2658
P0ABG1	CDSA_ECOLI	b0175	JW5810	cdsA	Phosphatidate cytidylyltransferase	31454				10.3517	9.89051	6.29658	8.93285	5.93134	9.00804	3	8.84626	2.2201	3	7.95741	1.75503	0.899522	0.695597	12.5215	12.0748	7.29633				3	10.6309	2.89643	0
P0ABG4	FTSW_ECOLI	b0089	JW0087	ftsW	Lipid II flippase FtsW	45987																																				3.04524		0			1
P0ABG7	RODA_ECOLI	b0634	JW0629	mrdB	Rod shape-determining protein RodA	40476								16.3493		0			1					26.1229	29.6208		18.7311			2			1
P0ABH0	FTSA_ECOLI	b0094	JW0092	ftsA	Cell division protein FtsA	45330				29.006	30.0765	27.8003	34.5841	36.5293	33.4499	3	28.9609	1.13877	3	34.8544	1.5574	1.2035	0.0276221	35.9676	38.2518	36.6098	42.6083	45.3971	42.8663	3	36.9431	1.178	3	43.6239	1.54104	1.18084	0.01661	42.5326	37.8171	41.1535	54.2722	49.8002	47.451	3	40.5011	2.42451	3	50.5078	3.46522
P0ABH7	CISY_ECOLI	b0720	JW0710	gltA	Citrate synthase	48015	2			139.126	137.924	131.521	56.2924	52.6449	49.9632	3	136.19	4.08818	3	52.9668	3.17686	0.388918	0.000533782	71.8938	73.89	68.1547	75.2249	84.2052	82.0172	3	71.3128	2.91145	3	80.4824	4.68274	1.12858	0.097674	105.453	108.686	101.979	74.8326	75.9125	65.0893	3	105.373	3.35422	3	71.9448	5.96154
P0ABH9	CLPA_ECOLI	b0882	JW0866	clpA	ATP-dependent Clp protease ATP-binding subunit ClpA	84207				62.843	62.9392	62.9655	135.067	137.338	136.66	3	62.9159	0.0644882	3	136.355	1.16582	2.16726	0.0013977	96.2806	93.8758	93.9714	184.937	168.37	174.898	3	94.7093	1.36165	3	176.068	8.34528	1.85904	0.01208	137.395	138.63	129.857	310.318	306.147	299.868	3	135.294	4.7489	3	305.444	5.26032
P0ABI4	CORA_ECOLI	b3816	JW3789	corA	Magnesium transport protein CorA	36590				66.1467	59.021	65.6291	59.7018	54.8955	61.3126	3	63.5989	3.97304	3	58.6366	3.33852	0.921975	0.263844	68.5641	65.2787	63.5735	107.107	72.2624	76.1509	3	65.8054	2.53665	3	85.1734	19.0943	1.29432	0.295932	57.1728	56.2701	54.4208	61.334	68.339	61.7159	3	55.9546	1.40287	3	63.7963	3.93872
P0ABI8	CYOB_ECOLI	b0431	JW0421	cyoB	Cytochrome bo(3) ubiquinol oxidase subunit 1	74368				355.694	356.065	348.472	163.805	174.237	149.629	3	353.41	4.28074	3	162.557	12.3514	0.459967	0.0041956	188.217	180.733	171.593	79.0304	77.841	85.7525	3	180.181	8.32574	3	80.8746	4.26601	0.448852	0.00365956	256.151	267.136	253.087	229.421	204.576	192.853	3	258.791	7.38729	3	208.95	18.6723
P0ABJ1	CYOA_ECOLI	b0432	JW0422	cyoA	Cytochrome bo(3) ubiquinol oxidase subunit 2	34911				334.376	310.388	337.491	145.117	124.715	135.024	3	327.418	14.8307	3	134.952	10.2012	0.41217	0.00181651	104.663	108.086	78.5565	73.9559	66.5931	52.1919	3	97.1018	16.1517	3	64.247	11.0701	0.661645	0.0906189	176.744	188.03	166.233	136.2	146.064	130.256	3	177.002	10.9008	3	137.507	7.98459
P0ABJ9	CYDA_ECOLI	b0733	JW0722	cydA	Cytochrome bd-I ubiquinol oxidase subunit 1	58205				353.005	358.453	361.105	553.603	570.242	543.308	3	357.521	4.12965	3	555.718	13.591	1.55436	0.00516591	1286.11	1257.13	1294.24	1306.77	1196.69	1239.83	3	1279.16	19.5068	3	1247.76	55.4672	0.975455	0.512897	978.77	984.893	971.507	900.682	902.87	931.731	3	978.39	6.70109	3	911.761	17.3291
P0ABK2	CYDB_ECOLI	b0734	JW0723	cydB	Cytochrome bd-I ubiquinol oxidase subunit 2	42453				101.315	96.6228	77.9338	57.2875	62.562	57.1883	3	91.9572	12.3692	3	59.0126	3.07427	0.64174	0.0847989	45.8044	52.1155	37.1617	55.5277	54.4039	63.9131	3	45.0272	7.50713	3	57.9482	5.1962	1.28696	0.12672	103.489	101.735	100.319	93.1835	90.5392	115.501	3	101.848	1.588	3	99.7412	13.7122
P0ABK5	CYSK_ECOLI	b2414	JW2407	cysK	Cysteine synthase A	34490				308.215	323.062	309.743	214.454	221.207	208.784	3	313.673	8.16664	3	214.815	6.21936	0.684837	0.00183882	322.979	330.894	319.14	210.344	196.98	179.777	3	324.338	5.99363	3	195.7	15.3236	0.603385	0.00919065	312.971	303.628	299.274	385.99	395.824	401.777	3	305.291	6.99829	3	394.53	7.97261
P0ABN1	KDGL_ECOLI	b4042	JW4002	dgkA	Diacylglycerol kinase	13245																																	10.9743	10.5128	8.56059	10.0041		2			2
P0ABN5	DCUA_ECOLI	b4138	JW5735	dcuA	Anaerobic C4-dicarboxylate transporter DcuA	45751				45.8133	46.0986	40.3014	43.2443	44.6898	42.8281	3	44.0711	3.26777	3	43.5874	0.977123	0.989025	0.866798	75.2241	85.8878	78.4731	49.5892	47.6865	61.7086	3	79.8617	5.46578	3	52.9948	7.60613	0.663582	0.0267318	42.7762	43.6694	39.1483	34.0079	29.3958	31.3867	3	41.8646	2.39443	3	31.5968	2.31322
P0ABP8	DEOD_ECOLI	b4384	JW4347	deoD	Purine nucleoside phosphorylase DeoD-type	25950	1			919.927	871.074	840.9	542.088	492.945	552.092	3	877.3	39.8797	3	529.042	31.6583	0.603034	0.00375435	639.055	643.374	623.98	740.586	726.799	756.116	3	635.47	10.182	3	741.167	14.6671	1.16633	0.00611515	851.957	859.539	887.314	796.784	830.834	820.344	3	866.27	18.6148	3	815.987	17.4381
P0ABQ0	COABC_ECOLI	b3639	JW5642	coaBC	Phosphopantothenate--cysteine ligase	43438				27.8724	32.7888	37.8681	29.6763	38.8684	36.4262	3	32.8431	4.99807	3	34.9903	4.76131	1.06538	0.697175	53.3208	42.8119	46.9554	31.3917	31.9036	35.1922	3	47.696	5.29345	3	32.8292	2.06239	0.6883	0.0556038	21.4369	22.9741	25.0529	19.5541	16.9602	20.6787	3	23.1546	1.81475	3	19.0643	1.90702
P0ABQ2	GARR_ECOLI	b3125	JW5526	garR	2-hydroxy-3-oxopropionate reductase	30427						5.46965			6.47813	1			1						5.50838	8.03118		4.90303		2			1
P0ABQ4	DYR_ECOLI	b0048	JW0047	folA	Dihydrofolate reductase	17999				50.3101	49.168	44.9017	50.5706	48.0063	47.8103	3	48.1266	2.85063	3	48.7957	1.5402	1.0139	0.803254	41.0116	33.9434	42.4688	37.2977	54.0099	25.5356	3	39.1413	4.56007	3	38.9477	14.3087	0.995056	0.988516	34.4273	32.7297	38.1853	49.2855	26.0801	39.7593	3	35.1141	2.79189	3	38.375	11.6645
P0ABR1	DINI_ECOLI	b1061	JW1048	dinI	DNA-damage-inducible protein I	8949				4.34953	6.13547	8.53313	10.7515	10.631	13.209	3	6.33938	2.09924	3	11.5305	1.45487	1.81887	0.0717621	20.5088	12.569	19.5261	25.3811	23.0609	20.8957	3	17.5346	4.32834	3	23.1126	2.24315	1.31811	0.20491	10.062	13.1519	14.6135	4.5682	9.28518	7.44886	3	12.6091	2.32379	3	7.10075	2.37768
P0ABS1	DKSA_ECOLI	b0145	JW0141	dksA	RNA polymerase-binding transcription factor DksA	17528				104.124	101.308	131.813	114.732	125.249	134.575	3	112.415	16.8581	3	124.852	9.92746	1.11063	0.444733	66.224	58.8221	76.6096	97.5346	102.995	105.919	3	67.2186	8.93536	3	102.15	4.25566	1.51966	0.0269409	195.081	196.788	207.613	215.554	205.061	229.497	3	199.827	6.79639	3	216.704	12.2585
P0ABS5	DNAG_ECOLI	b3066	JW3038	dnaG	DNA primase	65565				9.79354	11.182	9.80351		7.38563	10.0153	3	10.2597	0.798765	2					9.83959	11.0274	11.2805				3	10.7158	0.769326	0								7.5701			0			1
P0ABS8	HOLE_ECOLI	b1842	JW1831	holE	DNA polymerase III subunit theta	8846				16.9485	15.1542	19.4547	16.6559	21.0191	26.844	3	17.1858	2.16005	3	21.5063	5.1115	1.2514	0.377957	16.7824	18.4124	23.474	17.8221		14.174	3	19.5563	3.48937	2						12.2343	9.37699	11.5072	15.4623	8.02398	2			3	11.6645	3.72165
P0ABT2	DPS_ECOLI	b0812	JW0797	dps	DNA protection during starvation protein	18695	2			122	118.222	120.392	404.039	401.491	408.671	3	120.205	1.89595	3	404.734	3.64006	3.36704	0.00015406	310.312	318.464	308.113	3435.13	3119.68	3330.24	3	312.296	5.45335	3	3295.02	160.648	10.5509	0.00623853	1010.53	1011.27	1008.02	3200.99	3286.78	3206.77	3	1009.94	1.70344	3	3231.51	47.9495
P0ABU0	MENB_ECOLI	b2262	JW2257	menB	1,4-dihydroxy-2-naphthoyl-CoA synthase	31633				82.7691	98.123	91.5037	54.341	58.6683	65.0455	3	90.7986	7.7012	3	59.3516	5.38486	0.653662	0.0233708	96.2384	118.493	111.754	75.8716	71.153	75.8073	3	108.828	11.4121	3	74.2773	2.70591	0.682517	0.0583703	164.465	179.445	151.489	146.622	121.784	136.809	3	165.133	13.99	3	135.072	12.5098
P0ABU2	YCHF_ECOLI	b1203	JW1194	ychF	Ribosome-binding ATPase YchF	39667				246.723	236.426	232.429	208.249	208.923	203.332	3	238.526	7.37476	3	206.835	3.05206	0.867137	0.0307589	185.545	188.64	186.756	171.166	148.917	137.093	3	186.98	1.55965	3	152.392	17.3003	0.815016	0.119897	265.722	249.228	258.646	213.388	217.837	213.424	3	257.865	8.27467	3	214.883	2.5583
P0ABU5	ELBB_ECOLI	b3209	JW3176	elbB	Glyoxalase ElbB	22982				198.9	194.769	190.84	244.369	267.801	228.27	3	194.836	4.03042	3	246.813	19.8785	1.26677	0.0906907	210.683	214.88	214.192	294.911	265.954	298.317	3	213.252	2.25097	3	286.394	17.7833	1.34299	0.0405647	230.739	202.29	213.495	274.553	236.467	258.486	3	215.508	14.3309	3	256.502	19.1204
P0ABU7	EXBB_ECOLI	b3006	JW2974	exbB	Biopolymer transport protein ExbB	26287				35.5994	32.8961	37.4294	39.7583	41.6988	45.2615	3	35.3083	2.28063	3	42.2395	2.79116	1.19631	0.0738681	14.875	13.7791	12.8815	10.7713	16.1217	8.48157	3	13.8452	0.998392	3	11.7915	3.92091	0.851669	0.538907	33.9388	29.2742	34.7769	27.3087	31.7873	28.9288	3	32.6633	2.96481	3	29.3416	2.26766
P0ABU9	TOLQ_ECOLI	b0737	JW0727	tolQ	Protein TolQ	25598				53.9694	53.227	56.8513	56.004	52.6175	60.1075	3	54.6826	1.91451	3	56.243	3.75072	1.02854	0.655553	68.964	64.2145	74.7506	64.6922	67.7475	49.7449	3	69.3097	5.27655	3	60.7282	9.63371	0.876186	0.343204	72.0199	57.6587	65.4959	73.9544	75.1395	57.8294	3	65.0582	7.1906	3	68.9744	9.67005
P0ABV2	EXBD_ECOLI	b3005	JW2973	exbD	Biopolymer transport protein ExbD	15527				35.9797	35.1943	36.241	38.9772	36.4925	28.5846	3	35.805	0.54478	3	34.6848	5.42701	0.968713	0.809546	11.3666	10.6382		11.5186	8.79296	15.585	2			3	11.9655	3.418			18.8286	19.847	16.952	25.3638	28.7281	19.7858	3	18.5425	1.46855	3	24.6259	4.51659
P0ABV6	TOLR_ECOLI	b0738	JW0728	tolR	Protein TolR	15383				5.78512	15.4787	21.7539	28.105	22.4624		3	14.3392	8.04514	2					20.7041	24.0843	21.6235	17.2516	23.965	29.087	3	22.1373	1.74769	3	23.4345	5.9355	1.0586	0.792858	30.1965	31.669	29.4727	47.2302	32.2067		3	30.4461	1.11922	2
P0ABW9	FLGB_ECOLI	b1073	JW1060	flgB	Flagellar basal body rod protein FlgB	15240										0			0											0			0
P0ABX2	FLGC_ECOLI	b1074	JW1061	flgC	Flagellar basal-body rod protein FlgC	13968										0			0					3.92572						1			0
P0ABX5	FLGG_ECOLI	b1078	JW1065	flgG	Flagellar basal-body rod protein FlgG	27744										0			0											0			0
P0ABX8	FLIL_ECOLI	b1944	JW1928	fliL	Flagellar protein FliL	17221				38.4707	40.8834	40.3941			4.90843	3	39.9161	1.27541	1											0			0					20.1956	16.1841	22.3554				3	19.5784	3.13161	0
P0ABY4	FLAW_ECOLI	b2895	JW2863	fldB	Flavodoxin-2	19700				2.55707	3.4603	4.37804	2.67921	8.43655	9.49945	3	3.46514	0.910495	3	6.87174	3.66952	1.98311	0.341193	3.50796	3.88552	2.73518	5.87601	5.05296	6.29019	3	3.37622	0.586376	3	5.73972	0.629774	1.70004	0.0254069		3.45683		7.69158	8.00694	8.29482	1			3	7.99778	0.301724
P0ABZ1	FLIG_ECOLI	b1939	JW1923	fliG	Flagellar motor switch protein FliG	36776				12.454	14.8202	14.1334				3	13.8025	1.2173	0											0			0					32.9827	32.9265	33.6906				3	33.1999	0.425858	0
P0ABZ4	KDSC_ECOLI	b3198	JW3165	kdsC	3-deoxy-D-manno-octulosonate 8-phosphate phosphatase KdsC	19997				52.2859	51.111	43.9461	55.126	67.1406	64.1646	3	49.1143	4.51421	3	62.1437	6.25704	1.26529	0.102548	50.7493	49.4926	47.6643	32.2547	51.0509	41.4475	3	49.3021	1.5513	3	41.5844	9.39885	0.843461	0.367562	29.0249	47.1546	35.4457	39.9872	42.9356	41.8064	3	37.2084	9.19249	3	41.5764	1.4876
P0ABZ6	SURA_ECOLI	b0053	JW0052	surA	Chaperone SurA	47284				228.655	238.248	220.971	236.022	211.168	209.989	3	229.291	8.65606	3	219.06	14.7016	0.955377	0.468508	186.234	188.552	184.343	219.159	223.667	202.491	3	186.376	2.10811	3	215.106	11.1547	1.15415	0.0791409	174.486	170.392	191.687	204.033	198.392	216.331	3	178.855	11.2998	3	206.252	9.17305
P0AC00	FRLB_ECOLI	b3371	JW5700	frlB	Fructoselysine 6-phosphate deglycase	38569																																6.97596		9.44743				2			0
P0AC02	BAMD_ECOLI	b2595	JW2577	bamD	Outer membrane protein assembly factor BamD	27829				220.064	243.308	233.053	271.5	228.195	238.109	3	232.142	11.6488	3	245.935	22.6884	1.05942	0.516127	204.701	203.279	197.96	286.589	273.125	272.171	3	201.98	3.55328	3	277.295	8.06296	1.37288	0.00667651	262.229	264.154	258.38	287.267	297.091	287.837	3	261.588	2.93994	3	290.732	5.51471
P0AC13	DHPS_ECOLI	b3177	JW3144	folP	Dihydropteroate synthase	30615				54.8035	49.8937	52.8112	18.9768			3	52.5028	2.46939	1					66.7318	73.4359	71.9746	23.2215	21.4062	23.9623	3	70.7141	3.52532	3	22.8633	1.31515	0.323321	0.00466904	35.7509	34.1872	34.8293				3	34.9225	0.786002	0
P0AC16	FOLB_ECOLI	b3058	JW3030	folB	Dihydroneopterin aldolase	13620							5.51952	4.45705		0			2						4.57459	2.08402		0.872635	5.47171	2			2
P0AC19	FOLX_ECOLI	b2303	JW2300	folX	Dihydroneopterin triphosphate 2'-epimerase	14082				131.064	132.48	118.38	140.375	150.296	143.479	3	127.308	7.76422	3	144.717	5.07498	1.13674	0.0878035	105.08	117.086	112.291	126.544	116.095	112.251	3	111.486	6.04338	3	118.297	7.39648	1.06109	0.364736	128.213	129.949	125.21	120.333	123.496	128.209	3	127.791	2.39756	3	124.013	3.96334
P0AC30	FTSX_ECOLI	b3462	JW3427	ftsX	Cell division protein FtsX	38544				20.4728	15.8921	20.8085	18.6626	27.0209	25.0499	3	19.0578	2.74671	3	23.5778	4.36928	1.23717	0.310722	24.9147	30.8199	39.0789	27.3316	29.0644	28.258	3	31.6045	7.11462	3	28.218	0.867092	0.892848	0.570939	28.2266	20.2436	25.1541	24.7331	26.0836	24.3293	3	24.5414	4.02661	3	25.0487	0.918738
P0AC33	FUMA_ECOLI	b1612	JW1604	fumA	Fumarate hydratase class I, aerobic	60299				178.727	182.694	180.518	75.9568	75.3236	75.3772	3	180.646	1.98661	3	75.5525	0.351129	0.418235	0.00135329	76.055	81.4928	84.0727	37.7528	37.3397	25.9888	3	80.5402	4.09286	3	33.6938	6.67589	0.418347	0.00721384	77.2367	71.7573	64.984	38.6274	42.1772	35.6536	3	71.326	6.13773	3	38.8194	3.26604
P0AC38	ASPA_ECOLI	b4139	JW4099	aspA	Aspartate ammonia-lyase	52356				177.743	193.729	184.444	44.0208	38.7418	46.9032	3	185.305	8.02773	3	43.2219	4.13893	0.233247	0.00176494	176.138	184.318	191.991	21.6374	22.2223	16.1292	3	184.149	7.92785	3	19.9963	3.36175	0.108588	0.00225572	180.089	190.171	179.605	24.1852	30.7385	27.9669	3	183.288	5.96547	3	27.6302	3.2896
P0AC41	SDHA_ECOLI	b0723	JW0713	sdhA	Succinate dehydrogenase flavoprotein subunit	64422	3	4		301.602	305.59	286.826	13.6498	15.9199	18.467	3	298.006	9.88536	3	16.0122	2.40993	0.0537312	0.00255477	120.349	140.986	121.337	10.6691	12.8547	8.61098	3	127.557	11.6401	3	10.7116	2.12218	0.0839747	0.0111526	114.678	127.375	125.396				3	122.483	6.83137	0
P0AC44	DHSD_ECOLI	b0722	JW0712	sdhD	Succinate dehydrogenase hydrophobic membrane anchor subunit	12868				36.7073	35.3773	37.2431				3	36.4426	0.960659	0											0			0						18.7099	14.8855				2			0
P0AC47	FRDB_ECOLI	b4153	JW4114	frdB	Fumarate reductase iron-sulfur subunit	27123				26.8607	24.8598	30.3685	19.6495	25.4557	18.7301	3	27.363	2.78849	3	21.2784	3.64671	0.777635	0.1586	22.4943	24.5815	23.5631				3	23.5463	1.0437	0					16.9549	25.8866	28.3259		16.8427		3	23.7225	5.98644	1
P0AC51	ZUR_ECOLI	b4046	JW5714	zur	Zinc uptake regulation protein	19254				6.64533	7.34664	8.0751	6.36899	4.38804	9.38768	3	7.35569	0.714928	3	6.7149	2.51771	0.912886	0.77031	8.08374	12.8504	5.81983	8.45536	13.5709	6.09706	3	8.91799	3.58876	3	9.37444	3.82075	1.05118	0.907164	5.3013	8.45093	6.3484				3	6.70021	1.60402	0
P0AC53	G6PD_ECOLI	b1852	JW1841	zwf	Extracellular death factor	55704				221.249	220.205	233.41	279.128	268.428	273.826	3	224.955	7.34112	3	273.794	5.35007	1.21711	0.00697312	495.19	471.221	478.393	681.232	630.659	692.607	3	481.601	12.3024	3	668.166	32.9762	1.38738	0.0170058	238.187	254.081	240.681	328.118	328.005	338.412	3	244.316	8.5479	3	331.512	5.97613
P0AC59	GLRX2_ECOLI	b1064	JW1051	grxB	Glutaredoxin-2	24350	2			20.314	21.305	20.2292	35.4354	42.2422	46.1523	3	20.6161	0.598138	3	41.2766	5.4233	2.00216	0.0557512	43.9881	40.84	44.4833	123.086	130.145	126.333	3	43.1038	1.97608	3	126.521	3.53327	2.93527	0.000982855	64.6364	63.4728	58.6796	192.006	187.797	170.917	3	62.2629	3.15732	3	183.573	11.1609
P0AC62	GLRX3_ECOLI	b3610	JW3585	grxC	Glutaredoxin-3	9137				158.119	152.091	154.178	192.22	190.044	188.603	3	154.796	3.06115	3	190.289	1.8209	1.22929	0.00296197	149.382	136.422	142.813	169.451	166.596	177.123	3	142.872	6.4802	3	171.057	5.44408	1.19727	0.0166234	199.584	202.265	191.897	237.498	235.245	235.964	3	197.915	5.38165	3	236.236	1.15081
P0AC69	GLRX4_ECOLI	b1654	JW1646	grxD	Glutaredoxin-4	12879	2			368.468	365.057	362.025	349.384	385.308	385.941	3	365.183	3.22336	3	373.544	20.9259	1.0229	0.650627	336.497	346.88	342.028	620.16	560.323	502.403	3	341.802	5.1952	3	560.962	58.8811	1.64119	0.0477728	318.17	309.25	319.184	454.591	473.38	452.757	3	315.535	5.46624	3	460.243	11.4142
P0AC75	KDTA_ECOLI	b3633	JW3608	waaA	3-deoxy-D-manno-octulosonic acid transferase	47291				11.1542	11.1203	9.32118	12.6512	10.7413	11.2817	3	10.5319	1.04865	3	11.5581	0.984486	1.09743	0.382478	16.2401	16.3715	11.0033	11.3139	14.4885	13.7737	3	14.5383	3.0621	3	13.192	1.66531	0.907399	0.622834	9.16994	12.57	8.83325	8.67236	9.91824	8.64334	3	10.1911	2.06709	3	9.07798	0.727831
P0AC81	LGUL_ECOLI	b1651	JW1643	gloA	Lactoylglutathione lyase	14920				68.7813	43.3556	58.0054	55.2946	15.1888	37.8162	3	56.7141	12.7619	3	36.0999	20.1079	0.636524	0.31415	35.0841	39.6903	34.2185	30.6309	41.692	55.2438	3	36.331	2.94128	3	42.5222	12.3274	1.17041	0.554366	134.983	137.484	114.283	156.653	162.613	168.801	3	128.917	12.7347	3	162.689	6.07436
P0AC84	GLO2_ECOLI	b0212	JW0202	gloB	Hydroxyacylglutathione hydrolase	28434				9.76718	14.5549	10.7631	12.4388	22.3894	18.4841	3	11.6951	2.52626	3	17.7708	5.01351	1.51951	0.244596	16.5275	19.186	24.1975	21.9011	27.1321	19.6875	3	19.9703	3.89469	3	22.9069	3.82286	1.14705	0.481941	18.9433	18.1247	16.8511	26.2771	20.8516	12.7676	3	17.973	1.05431	3	19.9654	6.79821
P0AC86	PHSG_ECOLI	b3428	JW3391	glgP	Glycogen phosphorylase	93173				7.108	6.62061	4.08424	12.8083	15.3267	17.5074	3	5.93762	1.62347	3	15.2141	2.35157	2.56233	0.0258207	13.388	14.2934	13.206	29.0124	32.2229	27.1645	3	13.6291	0.582425	3	29.4666	2.5596	2.16203	0.0198781	15.1547	13.5659	13.7932	27.556	29.1707	32.396	3	14.1713	0.859228	3	29.7076	2.46426
P0AC88	GM4D_ECOLI	b2053	JW2038	gmd	GDP-mannose 4,6-dehydratase	42047										0			0								11.0839		11.0078	0			2
P0AC92	GNSA_ECOLI	b4517	JW0976	gnsA	Protein GnsA	6576				31.8455	32.8847	36.1084	38.2916	36.921	40.7928	3	33.6129	2.22278	3	38.6685	1.96322	1.15041	0.0935658	23.9295	25.2518	23.6373	23.2993	24.0684	16.6721	3	24.2729	0.860278	3	21.3466	4.06646	0.879443	0.417253	19.2407	14.8381	18.0402	19.681	18.01	21.5448	3	17.373	2.27587	3	19.7453	1.76828
P0AC96	GNTU_ECOLI	b4476	JW5686	gntU	Low-affinity gluconate transporter	46416							13.1972	12.1734	21.6272	0			3	15.6659	5.18793							8.60932		0			1											0			0
P0ACA1	YIBF_ECOLI	b3592	JW3565	yibF	Uncharacterized GST-like protein YibF	22545				12.6886	12.2655	13.6337	21.4225	16.3422	17.261	3	12.8626	0.7005	3	18.3419	2.70714	1.42599	0.127005	17.9745	10.5409			15.4926	15.207	2			2					39.7795	26.0258	38.1165	42.7531	51.4354	47.7613	3	34.6406	7.50683	3	47.3166	4.3582
P0ACA3	SSPA_ECOLI	b3229	JW3198	sspA	Stringent starvation protein A	24305				306.703	323.162	315.284	287.465	281.466	286.992	3	315.05	8.232	3	285.308	3.33538	0.905596	0.0427135	238.653	220.292	228.211	223.248	222.857	231.38	3	229.052	9.20935	3	225.828	4.81186	0.985926	0.695644	285.674	276.779	268.008	270.326	281.96	275.083	3	276.82	8.83307	3	275.79	5.8491
P0ACA7	GSTB_ECOLI	b0838	JW0822	gstB	Glutathione S-transferase GstB	23713				11.6864	10.5813	8.14389	17.7831	11.8577	15.6265	3	10.1372	1.81253	3	15.0891	2.99903	1.48849	0.154174	11.9493	11.8131	13.4754	38.387	38.0746	37.2476	3	12.4126	0.922928	3	37.9031	0.588749	3.0536	0.000751503	22.3969	24.7744	24.1632	45.0719	51.6931	50.2562	3	23.7782	1.23463	3	49.0071	3.48286
P0ACB0	DNAB_ECOLI	b4052	JW4012	dnaB	Replicative DNA helicase	52390				34.1535	34.409	35.2422	36.8	44.2065	39.238	3	34.6016	0.569323	3	40.0815	3.77461	1.15837	0.205637	38.377	32.746	32.053	32.9434	30.7916	33.6169	3	34.392	3.46846	3	32.4506	1.4757	0.943552	0.521549	23.9824	27.0187	34.1112	23.0761	25.6449	27.9509	3	28.3708	5.198	3	25.5573	2.43858
P0ACB2	HEM2_ECOLI	b0369	JW0361	hemB	Delta-aminolevulinic acid dehydratase	35625	3	4		161.981	156.356	163.353	33.4652	29.0618	28.0802	3	160.563	3.70767	3	30.2024	2.86798	0.188103	0.000198937	628.693	652.791	664.719	270.09	234.3	264.064	3	648.734	18.3524	3	256.151	19.1622	0.394848	0.000751503	144.266	145.063	153.778	17.6236	14.0168	18.1245	3	147.702	5.27675	3	16.5883	2.24102
P0ACB4	HEMG_ECOLI	b3850	JW3827	hemG	Protoporphyrinogen IX dehydrogenase [menaquinone]	21226	2			30.9686	32.1923	23.436	31.9621	32.0982	28.5788	3	28.8656	4.74184	3	30.8797	1.9938	1.06977	0.641892	29.8538	31.9054	33.0627	33.589	39.1707	30.5739	3	31.6073	1.62509	3	34.4445	4.36179	1.08977	0.460185	21.1906	24.4639	21.6512	16.8964	21.0625	19.67	3	22.4352	1.77191	3	19.2096	2.12086
P0ACB7	HEMY_ECOLI	b3802	JW3774	hemY	Protein HemY	45245				86.482	82.1138	87.2885	99.6994	108.455	111.872	3	85.2948	2.78416	3	106.675	6.27838	1.25067	0.044223	102.366	101.817	105.41	109.547	102.244	90.8683	3	103.198	1.9355	3	100.886	9.41306	0.977604	0.764498	96.5606	96.152	82.5511	93.0685	91.2864	89.5193	3	91.7546	7.97305	3	91.2914	1.77461
P0ACC1	PRMC_ECOLI	b1212	JW1203	prmC	Release factor glutamine methyltransferase	30975										0			0					2.06362		4.57134		0.258103		2			1
P0ACC3	ERPA_ECOLI	b0156	JW0152	erpA	Iron-sulfur cluster insertion protein ErpA	12100				128.418	119.977	144.383	168.243	158.295	162.483	3	130.926	12.3948	3	163.007	4.99466	1.24503	0.0764364	154.083	150.543	144.215	272.51	263.022	258.866	3	149.614	4.99921	3	264.799	6.99349	1.76989	0.00115953	122.301	136.072	135.321	188.767	189.977	194.785	3	131.231	7.74301	3	191.176	3.18322
P0ACC7	GLMU_ECOLI	b3730	JW3708	glmU	Glucosamine-1-phosphate N-acetyltransferase	49190				92.6972	92.0924	96.3492	78.0134	72.5464	80.0656	3	93.7129	2.30301	3	76.8751	3.88669	0.820326	0.0227514	90.1961	86.4466	92.2028	58.2698	57.3451	57.0936	3	89.6152	2.92174	3	57.5695	0.619377	0.642408	0.00969805	96.1659	94.6185	93.1668	85.428	82.8855	81.0986	3	94.6504	1.4998	3	83.1374	2.17566
P0ACD4	ISCU_ECOLI	b2529	JW2513	iscU	Iron-sulfur cluster assembly scaffold protein IscU	13849				179.875	184.849	188.408	192.527	191.295	201.046	3	184.377	4.28601	3	194.956	5.30995	1.05738	0.115653	115.044	120.187	120.953	253.405	235.112	217.691	3	118.728	3.21334	3	235.403	17.8588	1.98271	0.019859	139.966	140.304	127.25	154.663	147.984	153.57	3	135.84	7.44108	3	152.072	3.58253
P0ACD8	MBHL_ECOLI	b0973	JW0955	hyaB	Hydrogenase-1 large chain	66253										0			0					11.3746	7.83783					2			0
P0ACE0	MBHM_ECOLI	b2994	JW2962	hybC	Hydrogenase-2 large chain	62491				11.4697	8.08189	10.8046		3.89672		3	10.1187	1.79503	1					25.7651	24.3828	25.212		8.37717		3	25.12	0.69573	1					22.7181	19.0381	19.563		10.2087	13.6575	3	20.4397	1.9905	2
P0ACE3	HHA_ECOLI	b0460	JW0449	hha	Hemolysin expression-modulating protein Hha	8628						5.21637	7.3427			1			1					9.25534	14.2549	11.2687				3	11.593	2.51551	0					16.721	20.306	14.4368	15.1952	18.3847	14.0626	3	17.1546	2.95853	3	15.8808	2.24114
P0ACE7	HINT_ECOLI	b1103	JW1089	hinT	Purine nucleoside phosphoramidase	13241				109.191	102.099	108.064	150.314	149.712	156.896	3	106.451	3.81112	3	152.307	3.98529	1.43077	0.00202505	92.2126	100.756	107.32	228.809	238.885	211.503	3	100.096	7.57528	3	226.399	13.8492	2.26181	0.00526237	120.171	126.835	127.871	202.61	207.144	192.991	3	124.959	4.17876	3	200.915	7.22714
P0ACF0	DBHA_ECOLI	b4000	JW3964	hupA	DNA-binding protein HU-alpha	9535				2529.92	2663.77	2601.98	3770.57	3529.14	3733.98	3	2598.56	66.9906	3	3677.9	130.12	1.41536	0.00671135	2495.53	2496.58	2655.18	2805.06	2524.09	2775.78	3	2549.1	91.8724	3	2701.64	154.461	1.05984	0.306825	3385.85	3493.27	3523.94	3492.46	3584.14	3635.3	3	3467.69	72.5127	3	3570.63	72.3715
P0ACF4	DBHB_ECOLI	b0440	JW0430	hupB	DNA-binding protein HU-beta	9226				1522.67	1597.32	1442.78	1745.68	1767.16	1606.4	3	1520.92	77.2848	3	1706.41	87.2774	1.12196	0.107937	1525.37	1508.64	1487.76	1822.38	1746.99	1791.43	3	1507.26	18.8431	3	1786.93	37.8956	1.18555	0.00868202	1669.29	1750.71	1785	1499.15	1620.34	1518.04	3	1735	59.4332	3	1545.84	65.2037
P0ACF8	HNS_ECOLI	b1237	JW1225	hns	DNA-binding protein H-NS	15540				1408.69	1525.92	1420.89	1446.23	1358.02	1335.17	3	1451.83	64.4503	3	1379.81	58.6479	0.950389	0.31966	1194.79	1188.51	1089.39	1284.32	1221.93	1385.14	3	1157.56	59.1233	3	1297.13	82.3556	1.12057	0.131739	2310.08	2364.58	2382.37	2395.86	2507.83	2397.4	3	2352.34	37.6665	3	2433.7	64.206
P0ACG1	STPA_ECOLI	b2669	JW2644	stpA	DNA-binding protein StpA	15348				293.441	283.642	279.351	315.276	302.066	291.537	3	285.478	7.2222	3	302.96	11.8947	1.06124	0.1864	128.981	133.134	134.639	171.622	165.579	179.748	3	132.251	2.93045	3	172.316	7.10997	1.30295	0.0160269	204.791	188.771	203.196	264.312	256.365	250.719	3	198.919	8.82482	3	257.132	6.82888
P0ACG8	HSLR_ECOLI	b3400	JW3363	hslR	Heat shock protein 15	15496					8.33321	10.7305	15.3174	9.31219	25.2135	2			3	16.6144	8.0296			8.39888	12.3746	11.9424	19.1392	31.8179	24.2122	3	10.9053	2.18135	3	25.0564	6.38137	2.29764	0.088559	17.6268	14.9216	12.3552	23.8518	27.5928	26.1487	3	14.9679	2.6361	3	25.8644	1.88663
P0ACH5	MARA_ECOLI	b1531	JW5249	marA	Multiple antibiotic resistance protein MarA	15184										0			0					6.53502	4.89289	9.86877	10.5394	6.61129	12.4563	3	7.09889	2.53541	3	9.869	2.97962	1.39022	0.366977
P0ACI0	ROB_ECOLI	b4396	JW4359	rob	Right origin-binding protein	33145	2			24.6051	21.9371	23.6567	23.7678	25.4086	30.9694	3	23.3996	1.35245	3	26.7153	3.77443	1.1417	0.360506	26.4141	22.3822	28.1003	30.5537	33.4059	35.9935	3	25.6322	2.93814	3	33.3177	2.72097	1.29984	0.0590927	38.4568	38.0869	38.6019	54.6951	56.257	55.7449	3	38.3819	0.265551	3	55.5657	0.796226
P0ACI6	ASNC_ECOLI	b3743	JW3721	asnC	Regulatory protein AsnC	16888					5.8224					1			0											0			0
P0ACJ0	LRP_ECOLI	b0889	JW0872	lrp	Leucine-responsive regulatory protein	18887				193.161	207.884	190.445	297.551	289.236	308.191	3	197.163	9.38316	3	298.326	9.50124	1.51309	0.00246462	144.365	140.794	131.549	392.598	359.445	316.429	3	138.903	6.61402	3	356.157	38.1908	2.56408	0.0244044	228.537	214.556	223.174	431.088	480.578	455.229	3	222.089	7.05337	3	455.632	24.7475
P0ACJ8	CRP_ECOLI	b3357	JW5702	crp	cAMP-activated global transcriptional regulator CRP	23640	3	3		347.066	358.86	354.207	442.125	440.765	447.248	3	353.378	5.94058	3	443.379	3.41867	1.25469	0.00183882	365.002	358.419	366.644	440.875	421.49	453.032	3	363.355	4.35283	3	438.466	15.9084	1.20671	0.0275767	394.633	417.69	400.925	463.315	496.317	450.493	3	404.416	11.9183	3	470.042	23.641
P0ACK2	AGAR_ECOLI	b3131	JW3100	agaR	Putative aga operon transcriptional repressor	29572					9.28046	7.20912	10.6769	10.0066	10.86	2			3	10.5145	0.449281				9.36226	9.45998				2			0					14.8831						1			0
P0ACK5	DEOR_ECOLI	b0840	JW0824	deoR	Deoxyribose operon repressor	28548			obscure	7.17866	3.47851	4.00627			4.32092	3	4.88781	2.0014	1					4.88271		11.2382	3.02744		3.00296	2			2
P0ACK8	FUCR_ECOLI	b2805	JW2776	fucR	L-fucose operon activator	27362	3	4		3.27102					4.41141	1			1							3.74841				1			0					14.5615	8.10647	10.3317				3	10.9999	3.27898	0
P0ACL0	GLPR_ECOLI	b3423	JW3386	glpR	Glycerol-3-phosphate regulon repressor	28048				41.5878	24.7233	44.3694	57.8281	52.2439	46.0585	3	36.8935	10.6311	3	52.0435	5.88736	1.41064	0.194032	51.4388	33.6396	30.5244	41.1227	45.1689	47.2635	3	38.5343	11.2837	3	44.5184	3.12166	1.15529	0.535508	59.5155	67.6143	51.4671	65.4691	81.9777	68.4621	3	59.5323	8.07361	3	71.9696	8.79549
P0ACL2	EXUR_ECOLI	b3094	JW3065	exuR	Exu regulon transcriptional regulator	29836				7.62741	8.74504	8.47103	16.3444	9.95618	10.0135	3	8.28116	0.582505	3	12.1047	3.67181	1.46171	0.303233	13.5132	13.881	16.2358	12.4919	9.92561	12.3087	3	14.5433	1.47721	3	11.5754	1.4317	0.795925	0.111483	3.82812	5.89365		4.7831	4.16725	8.18003	2			3	5.71013	2.16105
P0ACL9	PDHR_ECOLI	b0113	JW0109	pdhR	Pyruvate dehydrogenase complex repressor	29425				15.97	15.1894	19.3078	19.918	20.0987	18.1058	3	16.8224	2.18752	3	19.3742	1.10215	1.15169	0.25837	21.6764	19.0251	23.4384	22.2592	18.2699	20.6815	3	21.38	2.22153	3	20.4035	2.00912	0.95433	0.672281	26.4913	24.8263	25.8462	20.1819	16.3648	16.6754	3	25.7213	0.839501	3	17.7407	2.11984
P0ACM2	RSPR_ECOLI	b1540	JW1533	rspR	HTH-type transcriptional repressor RspR	26565				10.6941	6.48918	8.60632	12.1853	7.99194	6.92376	3	8.59653	2.10248	3	9.03367	2.78116	1.05085	0.87591	7.34098	8.30249	9.27668	10.3375	10.141	10.0441	3	8.30672	0.967857	3	10.1742	0.149491	1.22482	0.123401		6.15447		5.78129			1			1
P0ACM5	YEGW_ECOLI	b2101	JW2088	yegW	Uncharacterized HTH-type transcriptional regulator YegW	28277				2.64655	2.95931	2.30196	7.37093	6.94037		3	2.63594	0.328803	2						5.90769		7.74016			1			1					13.828			21.6547			1			1
P0ACN4	ALLR_ECOLI	b0506	JW0494	allR	HTH-type transcriptional repressor AllR	29270				30.3094	35.3386	37.2307	40.8043	39.0624	35.8935	3	34.2929	3.57718	3	38.5867	2.48972	1.12521	0.260083	40.813	46.8065	42.1719	30.8047	36.0597	33.0461	3	43.2638	3.1424	3	33.3035	2.63694	0.769778	0.0346174	43.9454	43.3642	37.2285	35.3968	41.0355	43.4033	3	41.5127	3.72159	3	39.9452	4.1131
P0ACN7	CYTR_ECOLI	b3934	JW3905	cytR	HTH-type transcriptional repressor CytR	37820				11.7187	12.6426	11.8798				3	12.0804	0.493526	0					11.5122	12.196	14.2348				3	12.6477	1.41638	0					19.2478	22.1021	17.2041				3	19.518	2.46015	0
P0ACP1	CRA_ECOLI	b0080	JW0078	cra	Catabolite repressor/activator	37999				19.3911	13.9252	15.4116	13.2995	20.3797	19.531	3	16.2426	2.82612	3	17.7367	3.86612	1.09199	0.698183	30.8011	24.7303	27.6577	17.0792	14.7659	17.7805	3	27.7297	3.03604	3	16.5419	1.5775	0.59654	0.0284272	15.456	10.4577	21.6184	20.0245		20.6794	3	15.844	5.59046	2
P0ACP5	GNTR_ECOLI	b3438	JW5946	gntR	HTH-type transcriptional regulator GntR	36422				6.70255	6.60476	7.57012				3	6.95914	0.531376	0					11.1826	16.8147	13.5089	7.19611	6.21303	7.93477	3	13.8354	2.83021	3	7.11464	0.863757	0.514234	0.0817401	7.6018	7.5352	8.19214			2.37695	3	7.77638	0.361595	1
P0ACP7	PURR_ECOLI	b1658	JW1650	purR	HTH-type transcriptional repressor PurR	38175				113.65	120.101	113.439	82.8587	79.4063	83.4841	3	115.73	3.78687	3	81.9164	2.19616	0.707823	0.00489299	121.121	127.372	134.063	104.633	93.9505	106.998	3	127.519	6.47225	3	101.861	6.95157	0.798789	0.0262862	79.1692	73.0038	64.6284	66.7864	65.9481	70.7488	3	72.2671	7.29834	3	67.8278	2.56418
P0ACQ4	OXYR_ECOLI	b3961	JW3933	oxyR	Hydrogen peroxide-inducible genes activator	34276	2			27.6692	33.0905	32.533	34.7244	34.9442	32.8511	3	31.0976	2.98211	3	34.1732	1.15026	1.0989	0.300577	32.4386	34.6213	39.0033	34.7022	34.3618	36.9193	3	35.3544	3.34319	3	35.3278	1.38878	0.999247	0.993037	59.3238	55.4866	54.9674	55.1952	47.0774	53.7196	3	56.5926	2.37949	3	51.9974	4.32425
P0ACR4	YEIE_ECOLI	b2157	JW2144	yeiE	Uncharacterized HTH-type transcriptional regulator YeiE	32724				6.19649	6.30342	4.30793	9.97734	8.01613	7.58254	3	5.60261	1.1225	3	8.52534	1.27602	1.52167	0.0924557	6.89001	6.48577	8.83334	7.90402	5.00218	4.98308	3	7.40304	1.25506	3	5.96309	1.68092	0.805493	0.384156	9.9128	8.47154	11.0542	13.0197	10.897	10.4571	3	9.81285	1.29423	3	11.4579	1.3703
P0ACR9	MPRA_ECOLI	b2684	JW2659	mprA	Transcriptional repressor MprA	20563				123.331	147.37	154.776	130.561	124.622	158.746	3	141.826	16.4393	3	137.976	18.2305	0.972859	0.845561	99.8897	93.7612	106.645	57.073	81.0488	60.3062	3	100.099	6.44444	3	66.1427	13.0099	0.660775	0.0574327	142.527	155.836	150.927	128.95	122.814	131.222	3	149.763	6.73038	3	127.662	4.34946
P0ACS5	ZNTR_ECOLI	b3292	JW3254	zntR	HTH-type transcriptional regulator ZntR	16179										0			0									8.41708		0			1									11.312		0			1
P0ACS7	RPIR_ECOLI	b4089	JW4050	rpiR	HTH-type transcriptional regulator RpiR	32362							6.29852	6.96327	10.5885	0			3	7.9501	2.30897			9.47619	10.3051	7.70012	6.76593			3	9.16047	1.33088	1
P0ACU0	YBIH_ECOLI	b0796	JW0780	ybiH	Uncharacterized HTH-type transcriptional regulator YbiH	25017						1.03624		2.68034	1.87476	1			2						1.27902		2.82334			1			1								2.04162	6.38133		0			2
P0ACU5	FABR_ECOLI	b3963	JW3935	fabR	HTH-type transcriptional repressor FabR	26553				26.94	28.787	26.4665	37.7874	36.8001	37.0948	3	27.3978	1.22613	3	37.2274	0.506837	1.35877	0.00989538	39.8604	39.7942	37.3625	39.8265	37.6178	33.1196	3	39.0057	1.42344	3	36.8546	3.41796	0.944853	0.474313	24.5338	27.7185	20.2733	34.3885	31.0025	25.7566	3	24.1752	3.73553	3	30.3825	4.34922
P0ACU7	YJDC_ECOLI	b4135	JW5733	yjdC	HTH-type transcriptional regulator YjdC	21931				8.74367	11.6646	9.61975	22.3219	29.595	22.8093	3	10.0093	1.49893	3	24.9087	4.06574	2.48855	0.0437145		15.698	18.9915	30.2393	31.1994	29.4742	2			3	30.3043	0.864435			23.9077	20.642	18.5815	48.1312	50.4586	48.521	3	21.0437	2.68573	3	49.0369	1.24653
P0ACV0	LPXL_ECOLI	b1054	JW1041	lpxL	Lipid A biosynthesis lauroyltransferase	35407				24.9892	20.0595	22.7475	17.3244	12.5823	13.5771	3	22.5987	2.46821	3	14.4946	2.50065	0.64139	0.0459081	25.8085	26.8252	28.0009	28.9266	20.5781	19.7406	3	26.8782	1.09716	3	23.0818	5.07907	0.858754	0.403759
P0ACV4	LAPA_ECOLI	b1279	JW1271	lapA	Lipopolysaccharide assembly protein A	11351				3.25513		2.15811	4.75707	5.33307	7.22938	2			3	5.77317	1.29358			5.77914	5.45744	3.49297	10.3713	6.47967	4.75535	3	4.90985	1.23755	3	7.20211	2.87683	1.46687	0.381909	3.75721	6.16529	6.90321	11.7356	15.8715	11.7577	3	5.60857	1.64523	3	13.1216	2.38151
P0ACV8	YMJA_ECOLI	b1295	JW1288	ymjA	Uncharacterized protein YmjA	9321					3.07089	3.02335	4.50924	0.994107	5.11768	2			3	3.54034	2.22599			1.91558	1.67044	1.76441	4.09108	11.0381	2.9624	3	1.78348	0.123677	3	6.03053	4.37325	3.38133	0.310112	3.73611	6.13392	4.72207		6.33	8.76082	3	4.86403	1.20519	2
P0ACX3	YDHR_ECOLI	b1667	JW1657	ydhR	Putative monooxygenase YdhR	11288				25.6612	33.8339	24.5279	28.9695	29.764	37.2615	3	28.0077	5.07738	3	31.9983	4.57531	1.14248	0.46826	45.6163	42.0406	40.5186	111.895	131.464	105.292	3	42.7252	2.61689	3	116.217	13.6108	2.72011	0.025904	60.0285	57.9047	50.5463	80.7637	70.1502	95.5362	3	56.1598	4.97609	3	82.15	12.7497
P0ACX5	YDHZ_ECOLI	b1675	JW1665	ydhZ	Uncharacterized protein YdhZ	7907				16.2402	14.3509	15.1731	18.1789	31.6499	17.9975	3	15.2547	0.947292	3	22.6088	7.83038	1.48208	0.339655	11.218	16.7109	14.1025	9.86242			3	14.0105	2.74761	1					22.2971	18.7923	13.837		13.2674	22.8755	3	18.3088	4.25072	2
P0ACY1	YDJA_ECOLI	b1765	JW1754	ydjA	Putative NAD(P)H nitroreductase YdjA	20059				66.7101	63.9836	67.8238	73.8212	71.0109	64.3986	3	66.1725	1.97574	3	69.7436	4.83745	1.05397	0.429006	61.973	60.9199	63.1652	118.463	108.054	126.47	3	62.0194	1.12337	3	117.662	9.23407	1.89719	0.0238684	70.0622	95.3474	90.9047	123.51	116.064	118.865	3	85.4381	13.4999	3	119.48	3.76086
P0ACY3	YEAG_ECOLI	b1783	JW1772	yeaG	Uncharacterized protein YeaG	74480							4.25877	5.81637	3.57785	0			3	4.551	1.14751				3.83375		24.1566	22.6332	25.5287	1			3	24.1062	1.44841			22.8964	18.5973	22.3973	73.636	68.9178	66.5143	3	21.297	2.35129	3	69.6894	3.623
P0ACY9	YEBG_ECOLI	b1848	JW1837	yebG	Uncharacterized protein YebG	10717				33.1171	33.9045	40.2855	29.3973	16.0096	37.6127	3	35.769	3.93114	3	27.6732	10.9043	0.773664	0.424326	38.6031	38.4504	26.9179	12.3501		21.2422	3	34.6571	6.70281	2					49.1776	44.8192	63.4665	47.3964	36.2536	50.646	3	52.4878	9.7544	3	44.7653	7.54832
P0ACZ4	EVGA_ECOLI	b2369	JW2366	evgA	Positive transcription regulator EvgA	22690				26.7915	26.9962	31.8174	22.1413	23.6748	23.5316	3	28.535	2.84445	3	23.1159	0.84706	0.810088	0.135232	13.7096	9.53323	9.62448	12.2723	9.10538	19.5964	3	10.9558	2.38532	3	13.658	5.38104	1.24665	0.563647	28.266	41.3137	26.0409	31.4748	32.5934	34.014	3	31.8735	8.25078	3	32.6941	1.27259
P0AD05	YECA_ECOLI	b1908	JW1896	yecA	Uncharacterized protein YecA	25039				22.6837	19.8279	16.5057	29.4407	16.5279	24.4935	3	19.6724	3.09193	3	23.4874	6.51493	1.19392	0.529306	27.0268	19.8869	20.7131	35.8401	23.0549	33.5695	3	22.5423	3.90563	3	30.8215	6.82121	1.36728	0.226321	17.6081	21.3739	27.0828	24.9383	22.5084	25.1359	3	22.0216	4.77044	3	24.1942	1.46328
P0AD07	YECF_ECOLI	b1915	JW1900	yecF	Uncharacterized protein YecF	8239				22.1408	17.4705	22.563	20.0251	19.8016	28.0767	3	20.7248	2.82617	3	22.6345	4.71444	1.09215	0.67191	16.8325	19.0184	16.1835	7.76552		16.1156	3	17.3448	1.48526	2					22.9714	23.28	19.0271	12.1464	16.7296	13.6588	3	21.7595	2.37135	3	14.1783	2.33534
P0AD10	YECJ_ECOLI	b4537	JW1891	yecJ	Uncharacterized protein YecJ	9123				74.8525	70.9711	81.9824	59.8395	81.1808	78.7007	3	75.9353	5.58494	3	73.2403	11.6715	0.964509	0.803254	62.7386	56.2849	57.3245	53.2399	37.4987	46.925	3	58.7827	3.46515	3	45.8879	7.92168	0.780636	0.141221	41.9012	30.2299	26.673	33.3493	36.2864	36.5783	3	32.9347	7.96627	3	35.4047	1.78597
P0AD12	YEEZ_ECOLI	b2016	JW1998	yeeZ	Protein YeeZ	29680				52.2812	53.7283	51.2807	64.1563	86.8329	81.6218	3	52.4301	1.23057	3	77.537	11.8773	1.47887	0.12866	82.8814	76.742	89.3174	121.123	123.531	128.631	3	82.9803	6.28828	3	124.428	3.83359	1.49949	0.00836731	40.7676	45.2586	50.4553	88.6118	79.8547	84.3906	3	45.4938	4.84813	3	84.2857	4.37949
P0AD24	YEJL_ECOLI	b2187	JW2175	yejL	UPF0352 protein YejL	8288				44.2433	42.4222	42.0573	42.5141	39.2773	39.0404	3	42.9076	1.17105	3	40.2773	1.94077	0.938698	0.210406	30.1155	32.9189	37.3938	28.8899	26.2106	38.5302	3	33.4761	3.671	3	31.2102	6.47928	0.932315	0.699146	57.3286	61.0579	64.3951	69.5983	66.888	58.6941	3	60.9272	3.53506	3	65.0601	5.67725
P0AD27	YEJM_ECOLI	b2188	JW2176	yejM	Inner membrane protein YejM	67296				6.15136	4.32283	4.52561				3	4.99993	1.00231	0											0			0
P0AD33	YFCZ_ECOLI	b2343	JW2340	yfcZ	UPF0381 protein YfcZ	10318				43.3956	45.9047	50.0963	55.3051	42.9021	56.0571	3	46.4655	3.38537	3	51.4214	7.38753	1.10666	0.471912	59.6735	56.2809	66.537	65.0914	77.3891	59.4537	3	60.8305	5.22502	3	67.3114	9.17147	1.10654	0.440735	76.5135	71.2536	74.8913	85.8805	97.7559	87.7694	3	74.2195	2.69354	3	90.4686	6.38126
P0AD42	PGPC_ECOLI	b2560	JW5408	pgpC	Phosphatidylglycerophosphatase C	24439				7.44319	19.0637	11.7992		14.9127	16.5073	3	12.7687	5.87061	2					20.6706	33.161	30.9909		29.1265	14.8959	3	28.2742	6.67368	2
P0AD49	YFIA_ECOLI	b2597	JW2578	raiA	Ribosome-associated inhibitor A	12785				117.918	105.49	110.892	52.1356	60.5998	63.9002	3	111.433	6.23166	3	58.8785	6.06824	0.528375	0.0041956	107.386	106.646	82.3013	58.2918	46.181	44.1035	3	98.7778	14.2738	3	49.5254	7.66263	0.501382	0.0313955	91.244	97.9735	101.286	85.2654	87.0215	81.869	3	96.8345	5.11697	3	84.7186	2.6194
P0AD53	YGAC_ECOLI	b2671	JW2646	ygaC	Uncharacterized protein YgaC	13066								4.92745		0			1								11.2528	9.95902	12.4746	0			3	11.2288	1.25796			2.65691			14.5886	11.9792	14.3163	1			3	13.628	1.43441
P0AD57	ISPB_ECOLI	b3187	JW3154	ispB	Octaprenyl-diphosphate synthase	35217				68.3796	57.8086	56.8971	57.4315	59.3882	60.5933	3	61.0284	6.38259	3	59.1377	1.59572	0.969018	0.7339	63.6811	69.0862	45.331	38.3171	42.6559	46.5144	3	59.3661	12.4516	3	42.4958	4.10099	0.715826	0.194012	31.3981	48.6054	32.6807	47.1212	48.5002	49.7541	3	37.5614	9.58586	3	48.4585	1.31695
P0AD59	IVY_ECOLI	b0220	JW0210	ivy	Inhibitor of vertebrate lysozyme	16872				10.6318	16.0785	5.74814	16.0173	18.3665	18.0348	3	10.8195	5.16774	3	17.4729	1.27142	1.61495	0.232199	11.0805	12.0457	10.4939	121.663	119.76	124.586	3	11.2067	0.78356	3	122.003	2.4309	10.8866	0.00110248	28.0043	26.8441	25.146	128.589	135.227	131.32	3	26.6648	1.43756	3	131.712	3.33632
P0AD61	KPYK1_ECOLI	b1676	JW1666	pykF	Pyruvate kinase I	50729	1			1003.25	1006.98	984.13	965.684	938.53	967.966	3	998.12	12.2584	3	957.393	16.3759	0.959197	0.0716561	1189.53	1206.52	1231.05	753.891	738.14	726.439	3	1209.03	20.8738	3	739.49	13.7757	0.611637	0.000820149	1207.71	1238.97	1218.25	1012.98	1066.95	1045.12	3	1221.64	15.9039	3	1041.68	27.1486
P0AD65	PBP2_ECOLI	b0635	JW0630	mrdA	Penicillin-binding protein 2	70857				5.00151	10.407	8.62746	8.45549	8.65821	9.55936	3	8.01199	2.7548	3	8.89102	0.587608	1.10971	0.713359	7.84805	10.0061	9.64015	8.99587		6.3826	3	9.16477	1.1549	2							17.0926				1			0
P0AD68	FTSI_ECOLI	b0084	JW0082	ftsI	Peptidoglycan synthase FtsI	63877				8.44525	9.44378	11.9253	14.2315	12.8606	17.635	3	9.93811	1.79191	3	14.909	2.45825	1.50019	0.108908	16.3365	14.9334	19.2574	13.6812	13.6098	17.7838	3	16.8424	2.20595	3	15.0249	2.38952	0.892088	0.467259	42.7802	57.159	57.3376	69.881	45.6589	48.7503	3	52.4256	8.35364	3	54.7634	13.1832
P0AD70	AMPH_ECOLI	b0376	JW5052	ampH	D-alanyl-D-alanine-carboxypeptidase/endopeptidase AmpH	41849					10.7721			10.9234	14.8642	1			2									15.1249		0			1
P0AD99	BRNQ_ECOLI	b0401	JW0391	brnQ	Branched-chain amino acid transport system 2 carrier protein	46209				21.3234	19.9938	6.89814	19.8676	10.5745		3	16.0718	7.97237	2					13.6269	19.098	11.4537	19.8402	11.1531	20.9907	3	14.7262	3.93893	3	17.328	5.37847	1.17668	0.611978	9.54282			23.4703	22.6253	22.9513	1			3	23.0156	0.426158
P0ADA1	TESA_ECOLI	b0494	JW0483	tesA	Acyl-CoA thioesterase I	23622				4.20285	4.38472	4.01396	9.17082	6.18843	11.9139	3	4.20051	0.185391	3	9.09105	2.86357	2.16427	0.170044			3.67936	13.0119		5.62916	1			2					4.11869		3.57923	8.85585	6.34061	5.85375	2			3	7.01674	1.61121
P0ADA3	NLPD_ECOLI	b2742	JW2712	nlpD	Murein hydrolase activator NlpD	40149				47.8413	47.7157	52.9097	60.5867	61.0287	59.1815	3	49.4889	2.96317	3	60.2656	0.964546	1.21776	0.0469738	47.6285	48.1936	46.7417	61.9275	65.2321	64.4891	3	47.5213	0.731866	3	63.8829	1.7337	1.3443	0.00677029	73.938	80.2829	75.1445	99.8989	96.9471	102.905	3	76.4551	3.36939	3	99.917	2.97899
P0ADA5	YAJG_ECOLI	b0434	JW0424	yajG	Uncharacterized lipoprotein YajG	20950				271.69	278.128	285.468	315.905	302.713	308.549	3	278.429	6.89392	3	309.056	6.61058	1.11	0.0210803	189.722	216.068	234.269	292.725	285.636	325.148	3	213.353	22.3973	3	301.17	21.0662	1.4116	0.0230968	251.419	277.623	269.824	290.22	277.124	266.605	3	266.289	13.455	3	277.983	11.8309
P0ADB1	OSME_ECOLI	b1739	JW1728	osmE	Osmotically-inducible lipoprotein E	12021				70.8564	90.4299	93.5358	197.377	182.878	200.606	3	84.9407	12.2958	3	193.62	9.44219	2.27948	0.00373493	107.127	99.0944	93.3949	335.15	336.114	618.337	3	99.8721	6.899	3	429.867	163.221	4.30418	0.119168	528.935	444.163	469.786	1385.69	1450.34	1463.99	3	480.961	43.4769	3	1433.34	41.8267
P0ADB7	ECNB_ECOLI	b4411	JW4108	ecnB	Entericidin B	4810				15.6114	17.7814	19.7396	59.9521	55.8186	55.7936	3	17.7108	2.06501	3	57.1881	2.39373	3.229	0.000786882	19.8855	20.9992	17.4258	127.432	105.744	113.638	3	19.4368	1.82846	3	115.605	10.9769	5.94771	0.0135512	284.966	291.059	283.846	667.921	709.523	691.319	3	286.624	3.88172	3	689.588	20.855
P0ADC1	LPTE_ECOLI	b0641	JW0636	lptE	LPS-assembly lipoprotein LptE	21357				53.9158	50.1874	45.1924	54.1168	41.6708	55.1184	3	49.7652	4.377	3	50.302	7.4916	1.01079	0.937327	39.9536	37.6323	32.3354	68.3811	54.4278	54.4025	3	36.6404	3.90475	3	59.0705	8.06325	1.61217	0.0505807	28.6228	32.6705	27.7172	46.708	37.426	34.6265	3	29.6702	2.63752	3	39.5868	6.32397
P0ADC3	LOLC_ECOLI	b1116	JW5161	lolC	Lipoprotein-releasing system transmembrane protein LolC	43264				7.52684	11.378	11.3982	7.71001	13.2049	13.4409	3	10.101	2.22932	3	11.4519	3.24275	1.13374	0.672002	13.1966	13.2059	14.2318	13.7856	12.4614	12.617	3	13.5448	0.595006	3	12.9547	0.723803	0.956433	0.417552	12.1956	8.83709	7.9639	12.5842	10.3432	7.73862	3	9.66553	2.23418	3	10.222	2.42506
P0ADC6	LPTG_ECOLI	b4262	JW5760	lptG	Lipopolysaccharide export system permease protein LptG	39619				8.83631	10.5923	9.69675	9.20087	10.0222	9.14033	3	9.70845	0.878053	3	9.45447	0.492602	0.973839	0.757878	10.0443	11.107	9.79266	7.82833	8.95481	9.19297	3	10.3147	0.697632	3	8.6587	0.728917	0.839457	0.085461		14.3771		9.43437	8.80824	11.7011	1			3	9.98124	1.52199
P0ADE4	TAMA_ECOLI	b4220	JW4179	tamA	Translocation and assembly module TamA	64796				11.7257	9.5044	12.0419	10.6806	14.306	13.1712	3	11.0907	1.38281	3	12.7193	1.85447	1.14684	0.392241	12.6667	9.92345	10.773	9.50722	14.3075	10.974	3	11.1211	1.40435	3	11.5962	2.45989	1.04273	0.827882	7.79132	17.3444	18.154	5.55941		15.0592	3	14.4299	5.76342	2
P0ADE6	YGAU_ECOLI	b2665	JW2640	ygaU	Uncharacterized protein YgaU	16063				38.4736	39.226	36.555	117.565	116.17	114.712	3	38.0849	1.37728	3	116.149	1.42662	3.04974	7.75252e-05	89.9068	86.7295	90.6349	453.981	445.045	510.968	3	89.0904	2.07676	3	469.998	35.7613	5.27552	0.01208	264.984	261.952	265.369	707.571	715.713	693.907	3	264.102	1.87159	3	705.73	11.0189
P0ADE8	YGFZ_ECOLI	b2898	JW2866	ygfZ	tRNA-modifying protein YgfZ	36094				175.589	172.954	168.896	175.369	181.555	181.512	3	172.48	3.37162	3	179.479	3.55914	1.04058	0.133124	300.551	298.001	297.19	286.632	275.245	293.326	3	298.581	1.75388	3	285.068	9.14144	0.954743	0.178526	170.176	184.815	170.612	195.813	208.838	200.361	3	175.201	8.32882	3	201.671	6.61053
P0ADF6	EDD_ECOLI	b1851	JW1840	edd	Phosphogluconate dehydratase	64639				70.6534	66.7808	62.7535	376.464	373.111	369.398	3	66.7292	3.9502	3	372.991	3.53453	5.58962	3.68031e-05	48.9798	55.5186	49.3623	238.738	245.116	239.104	3	51.2869	3.66975	3	240.986	3.58136	4.69878	0.000229049	102.605	105.508	109.524	571.711	616.107	587.265	3	105.879	3.47439	3	591.694	22.527
P0ADG4	SUHB_ECOLI	b2533	JW2517	suhB	Inositol-1-monophosphatase	29172	3	3		246.567	247.623	248.87	163.385	163.506	167.435	3	247.687	1.15282	3	164.775	2.30413	0.665257	0.000519776	180.588	181.521	176.703	85.4804	80.4084	83.8364	3	179.604	2.55528	3	83.2417	2.58776	0.463474	0.000434891	195.65	205.774	209.188	111.304	101.841	109.398	3	203.537	7.04069	3	107.514	5.00482
P0ADG7	IMDH_ECOLI	b2508	JW5401	guaB	Inosine-5'-monophosphate dehydrogenase	52022				839.924	849.39	797.776	736.101	752.651	756.97	3	829.03	27.4775	3	748.574	11.0157	0.902952	0.0620149	727.739	688.297	690.186	490.851	482.787	478.539	3	702.074	22.2466	3	484.059	6.25378	0.68947	0.00969805	1040.04	1041.54	1044.96	989.65	935.166	956.951	3	1042.18	2.52167	3	960.589	27.4236
P0ADI4	ENTB_ECOLI	b0595	JW0587	entB	Aryl carrier protein	32554				11.1608	14.505	13.9206	11.8429	7.81401	11.0165	3	13.1955	1.78614	3	10.2245	2.12802	0.774847	0.222061					6.91288	8.37278	0			2
P0ADI7	YECD_ECOLI	b1867	JW5307	yecD	Isochorismatase family protein YecD	20452				39.534	38.4086	24.4259	67.2784	58.9932	55.5064	3	34.1228	8.41662	3	60.5927	6.04679	1.77572	0.0425322	33.7662	31.7577	38.8588	121.572	124.32	122.495	3	34.7942	3.66047	3	122.796	1.39845	3.5292	0.00215875	60.3027	37.8104	51.7116	143.761	149.024	156.944	3	49.9416	11.3501	3	149.91	6.63598
P0ADK0	YIAF_ECOLI	b3554	JW5655	yiaF	Uncharacterized protein YiaF	25663				49.1565	45.8477	45.7845	47.5426	49.0185	51.4901	3	46.9296	1.92884	3	49.3504	1.99457	1.05158	0.297648	38.9809	46.6834	43.6815	43.6782	47.6362	44.8082	3	43.1153	3.88234	3	45.3742	2.0388	1.05239	0.514146	72.4324	86.1031	74.968	82.7881	71.9317	76.009	3	77.8345	7.27218	3	76.9096	5.48395
P0ADK8	YIBL_ECOLI	b3602	JW3577	yibL	Uncharacterized protein YibL	13696				75.7551	64.82	68.7263	66.4274	64.3513	67.8511	3	69.7671	5.54135	3	66.2099	1.76001	0.949013	0.482652	68.1162	68.3673	72.5079	41.5357	50.0048	40.7071	3	69.6638	2.46626	3	44.0825	5.14554	0.63279	0.0170798	67.4109	69.0398	76.7939	63.8711	55.1361	59.9439	3	71.0815	5.01365	3	59.6504	4.37489
P0ADN2	YIFE_ECOLI	b3764	JW3737	yifE	UPF0438 protein YifE	13134				506.845	528.602	511.32	516.443	522.496	511.293	3	515.589	11.4896	3	516.744	5.60756	1.00224	0.909691	466.302	435.509	459.526	398.787	388.643	361.422	3	453.779	16.181	3	382.951	19.322	0.843914	0.0251621	558.256	564.602	556.953	520.28	520.024	536.363	3	559.937	4.0922	3	525.556	9.3603
P0ADN6	YIFL_ECOLI	b4558	JW3781	yifL	Uncharacterized lipoprotein YifL	7177				9.8732	11.9686	13.2081	11.9662	10.7567	11.2257	3	11.6833	1.68566	3	11.3162	0.609808	0.968579	0.807284	10.5969	9.08535	8.17192	15.0288	10.3481	12.1022	3	9.28472	1.22472	3	12.493	2.3647	1.34555	0.188662	13.6687	12.8435	15.9274	17.0385	15.2831	16.2326	3	14.1465	1.59651	3	16.1847	0.878678
P0ADP0	YIGB_ECOLI	b3812	JW3785	yigB	5-amino-6-(5-phospho-D-ribitylamino)uracil phosphatase YigB	27122			yes	6.72087	5.66537	6.92601				3	6.43742	0.676434	0					7.26759	9.73786	9.92993		1.96649		3	8.97846	1.48477	1					11.9131	7.63292	10.9581				3	10.168	2.2468	0
P0ADP2	YIGI_ECOLI	b3820	JW5588	yigI	Uncharacterized protein YigI	17163				11.9096		11.2172				2			0											0			0
P0ADP7	UBIJ_ECOLI	b3834	JW3811	ubiJ	Ubiquinone biosynthesis protein UbiJ	22153				11.5507	10.7425	6.06476	11.0617	6.42848	7.75486	3	9.45265	2.9617	3	8.41501	2.38611	0.890228	0.7339	7.84304	12.4195	14.6324	10.1658			3	11.6316	3.46257	1					18.3895	12.1438	12.2298	11.0382	18.1636	13.0616	3	14.2544	3.58139	3	14.0878	3.67187
P0ADP9	YIHD_ECOLI	b3858	JW3830	yihD	Protein YihD	10273				143.702	157.38	142.719	191.958	204.747	158.077	3	147.934	8.19552	3	184.927	24.1163	1.25007	0.180498	201.069	184.194	213.653	186.464	174.248	145.244	3	199.639	14.7815	3	168.652	21.1721	0.844786	0.172199	229.815	201.301	216.156	283.082	296.912	290.317	3	215.757	14.2612	3	290.104	6.91747
P0ADQ2	YIID_ECOLI	b3888	JW3859	yiiD	Uncharacterized protein YiiD	37094				4.64748	5.42424	5.45447	7.61646	9.36176	9.29925	3	5.1754	0.457439	3	8.75916	0.990098	1.69246	0.0392263	8.72507	5.15605	9.85948	11.2318	13.616	13.9045	3	7.91353	2.45449	3	12.9174	1.46691	1.63232	0.0898915	12.2795	16.9742	14.2418	19.3192	19.0413	17.802	3	14.4985	2.35785	3	18.7208	0.807774
P0ADQ7	YGAM_ECOLI	b2672	JW2647	ygaM	Uncharacterized protein YgaM	11847				8.32667		6.86186	50.8783	56.3299	59.766	2			3	55.6581	4.48178			17.5232	24.8695	22.0406	219.699	132.019	162.105	3	21.4778	3.70535	3	171.274	44.5534	7.97449	0.0559547	253.822	242.798	207.693	671.86	689.804	597.909	3	234.771	24.0893	3	653.191	48.709
P0ADR6	RLMM_ECOLI	b2806	JW2777	rlmM	Ribosomal RNA large subunit methyltransferase M	41905				29.8463	31.7074	37.5173	29.7455	29.3766	30.0329	3	33.0237	4.00131	3	29.7183	0.328992	0.89991	0.386714	28.0061	25.4386	37.7465	17.0001	17.9928	20.9377	3	30.3971	6.49297	3	18.6435	2.04787	0.613333	0.125393	23.8129	20.1642	25.0477	16.8702	27.7478	13.0692	3	23.0083	2.53924	3	19.2291	7.6183
P0ADR8	YGDH_ECOLI	b2795	JW2766	ygdH	LOG family protein YgdH	50972				37.1973	43.345	39.5938	24.4158	25.0276	31.3629	3	40.0454	3.09863	3	26.9354	3.84648	0.672623	0.0354769	69.4524	74.2925	75.5018	39.9783	33.213	32.4898	3	73.0822	3.20115	3	35.227	4.13058	0.482019	0.00353048	69.0387	71.8406	61.8127	24.412	27.3382	27.6891	3	67.564	5.17405	3	26.4798	1.79931
P0ADS2	ZAPA_ECOLI	b2910	JW2878	zapA	Cell division protein ZapA	12594				64.2001	53.9432	54.1736	58.6554	64.8932	65.5445	3	57.439	5.85645	3	63.031	3.80338	1.09736	0.343808	64.934	54.9897	44.8454	79.2317	73.065	76.3994	3	54.923	10.0445	3	76.232	3.08675	1.38798	0.0981661	58.9829	53.667	55.8188	61.8108	55.6568	63.5781	3	56.1562	2.67397	3	60.3486	4.15817
P0ADS6	YGGE_ECOLI	b2922	JW2889	yggE	Uncharacterized protein YggE	26635				105.954	94.2093	89.0894	156.156	158.659	148.423	3	96.4176	8.64645	3	154.413	5.33604	1.6015	0.00832359	102.639	101.491	110.19	176.316	172.843	167.476	3	104.773	4.72596	3	172.212	4.45369	1.64366	0.00134897	341.335	354.487	329.463	373.259	392.594	377.182	3	341.762	12.5175	3	381.012	10.2206
P0ADS9	YGGN_ECOLI	b2958	JW2925	yggN	Uncharacterized protein YggN	26429				18.6209	18.2278	19.4929	18.122	22.3216	22.8698	3	18.7805	0.647481	3	21.1045	2.5974	1.12374	0.354135	16.8997	11.5877	16.7463	27.9386	22.1574	19.4298	3	15.0779	3.02357	3	23.1753	4.34476	1.53704	0.108188	18.6909	16.2914	14.3689	23.3018	21.6538	26.2782	3	16.4504	2.16538	3	23.7446	2.34378
P0ADT2	YGIB_ECOLI	b3037	JW5927	ygiB	UPF0441 protein YgiB	23479				4.57808	5.00856	5.67022	4.69867	3.81982		3	5.08562	0.550133	2								6.61081	5.0664	9.79047	0			3	7.15589	2.40874			30.009	25.5489	24.4623	24.9468	21.4423	22.1375	3	26.6734	2.93936	3	22.8422	1.85549
P0ADT5	YGIC_ECOLI	b3038	JW3006	ygiC	Putative acid--amine ligase YgiC	45026				13.2258	12.4501	13.5383	11.1759	10.6553	9.55547	3	13.0714	0.56029	3	10.4622	0.827289	0.80039	0.0425322	13.5269	12.4439	8.84726	10.834	12.3765	10.2291	3	11.606	2.44975	3	11.1465	1.10729	0.96041	0.827737	8.21277	8.67153	11.6907	11.6799		8.89442	3	9.525	1.88953	2
P0ADT8	YGIM_ECOLI	b3055	JW3027	ygiM	Uncharacterized protein YgiM	23076				33.9371	34.7215	31.5177	46.444	42.3402	53.6784	3	33.3921	1.66999	3	47.4875	5.74068	1.42212	0.0928395	49.5225	40.4922	51.0855	71.9666	68.4334	72.416	3	47.0334	5.7185	3	70.9387	2.18123	1.50826	0.0278869	44.9193	43.7792	54.4797	81.2981	80.8136	80.6012	3	47.7261	5.87653	3	80.9043	0.357194
P0ADU2	YGIN_ECOLI	b3029	JW2997	ygiN	Probable quinol monooxygenase YgiN	11532				45.7009	44.1828	55.3031	59.3737	71.0817	71.0719	3	48.3956	6.03004	3	67.1758	6.75679	1.38806	0.0602905	59.8219	52.1654	65.8943	73.3419	78.4473	75.5515	3	59.2939	6.87966	3	75.7802	2.56037	1.27805	0.0758777	61.2074	47.2529	55.7831	100.721	72.0619	75.3409	3	54.7478	7.03462	3	82.7079	15.6857
P0ADU5	YGIW_ECOLI	b3024	JW2992	ygiW	Protein YgiW	14011				29.0563	29.2865	27.7326	73.67	91.5199	88.2279	3	28.6918	0.838628	3	84.4726	9.49902	2.94414	0.0307589	40.1945	48.6514	44.934	660.406	643.918	619.555	3	44.5933	4.23873	3	641.293	20.5516	14.3809	0.00286183	249.017	244.954	241.573	851.812	902.218	876.347	3	245.181	3.7272	3	876.792	25.206
P0ADU7	YQIB_ECOLI	b3033	JW3001	yqiB	Uncharacterized protein YqiB	16548																																5.68678	4.90098		5.14491	7.27519	4.39876	2			3	5.60629	1.49269
P0ADV1	LPTA_ECOLI	b3200	JW3167	lptA	Lipopolysaccharide export system protein LptA	20127				99.5759	90.1847	91.8166	92.5304	91.6581	106.427	3	93.8591	5.01771	3	96.8718	8.2865	1.0321	0.7019	93.6605	91.2935	89.5512	79.5671	85.7559	106.707	3	91.5017	2.06255	3	90.6767	14.2234	0.990983	0.941971	91.6311	108.192	108.258	98.0577	118.408	106.379	3	102.694	9.58055	3	107.615	10.2313
P0ADV5	YHBW_ECOLI	b3160	JW3129	yhbW	Uncharacterized protein YhbW	37129				12.072	12.4785	13.8721				3	12.8075	0.94408	0					141.113	145.087	124.334	22.7836	15.0299	22.2978	3	136.845	11.0153	3	20.0371	4.34316	0.146422	0.00623853	54.6815	47.9874	51.9002	33.8996			3	51.523	3.36295	1
P0ADV7	MLAC_ECOLI	b3192	JW3159	mlaC	Probable phospholipid-binding protein MlaC	23963				134.74	132.175	133.757	141.409	133.88	135.386	3	133.557	1.2941	3	136.892	3.98393	1.02497	0.379904	107.531	109.769	106.228	144.73	159.91	160.181	3	107.843	1.79096	3	154.94	8.84345	1.43673	0.0259497	97.5512	99.8743	98.8193	132.7	128.955	134.501	3	98.7483	1.16318	3	132.052	2.82921
P0ADV9	LPTC_ECOLI	b3199	JW3166	lptC	Lipopolysaccharide export system protein LptC	21703				5.76362	9.3284	10.5578	7.59883	6.97929	10.4323	3	8.54994	2.49009	3	8.33681	1.841	0.975072	0.930241	9.76043	9.01117	8.5094	4.40907		11.9751	3	9.09367	0.629582	2					8.0522	14.344	10.6353	11.1824	8.18343	9.75039	3	11.0105	3.16264	3	9.70541	1.49999
P0ADW3	YHCB_ECOLI	b3233	JW5539	yhcB	Inner membrane protein YhcB	14961				157.045	156.228	145.414	167.578	152.871	165.579	3	152.896	6.49218	3	162.009	7.97689	1.05961	0.294761	147.663	114.188	151.985	183.803	200.439	190.877	3	137.945	20.6876	3	191.706	8.34895	1.38973	0.0631051	201.567	205.641	194.518	227.428	227.067	223.261	3	200.575	5.62742	3	225.919	2.30867
P0ADX1	YHFA_ECOLI	b3356	JW3319	yhfA	Protein YhfA	14517				26.2759	24.1359	25.9135	31.1792	31.7742	28.7304	3	25.4418	1.14534	3	30.5613	1.61325	1.20122	0.0416684	25.5538	29.8761	29.1566	47.0342	46.7805	48.9233	3	28.1955	2.31589	3	47.5793	1.1708	1.68748	0.00669966	51.6794	38.8766	31.899	58.7031	67.5008	81.6246	3	40.8183	10.0321	3	69.2762	11.5634
P0ADX7	YHHA_ECOLI	b3448	JW3413	yhhA	Uncharacterized protein YhhA	16624									6.13878	0			1								9.9797	7.86188	11.4362	0			3	9.75926	1.79733				7.47521	8.78724	11.7324	5.80749	15.0528	2			3	10.8642	4.6834
P0ADX9	RSMD_ECOLI	b3465	JW3430	rsmD	Ribosomal RNA small subunit methyltransferase D	21678				18.7529	13.3555	16.6209	21.5694	17.0129	20.0922	3	16.2431	2.71846	3	19.5582	2.32472	1.20409	0.275419	17.0952	17.7398	18.1853		13.2374		3	17.6734	0.548072	1							17.7931		11.6278		1			1
P0ADY1	PPID_ECOLI	b0441	JW0431	ppiD	Peptidyl-prolyl cis-trans isomerase D	68150				156.62	161.069	171.501	159.595	161.845	164.216	3	163.063	7.63833	3	161.885	2.31076	0.992776	0.862629	165.282	162.194	165.798	141.508	134.757	116.095	3	164.425	1.94897	3	130.787	13.1635	0.79542	0.0822673	152.844	148.373	152.791	139.756	130.114	128.95	3	151.336	2.56617	3	132.94	5.93145
P0ADY3	RL14_ECOLI	b3310	JW3272	rplN	50S ribosomal protein L14	13541				2338.24	2384.59	2423.78	1811.34	1941.52	2020.31	3	2382.2	42.8199	3	1924.39	105.533	0.807819	0.0307589	1468.08	1526.43	1622.86	1600.2	1325.99	1670.73	3	1539.12	78.1668	3	1532.31	182.122	0.995571	0.965604	2005.59	1994.48	1967.59	1628.39	1763.23	1649.11	3	1989.22	19.5384	3	1680.24	72.6114
P0ADY7	RL16_ECOLI	b3313	JW3275	rplP	50S ribosomal protein L16	15281				1971.61	1990.86	1886.1	1361.17	1230.54	1275.16	3	1949.52	55.7632	3	1288.96	66.3989	0.661165	0.00277152	1164.12	1144.9	1040.21	882.113	902.732	1106.22	3	1116.41	66.6872	3	963.688	123.866	0.863203	0.219959	1532.62	1584.72	1668.06	1232.82	1316.2	1256.46	3	1595.13	68.3178	3	1268.49	42.9727
P0ADZ0	RL23_ECOLI	b3318	JW3280	rplW	50S ribosomal protein L23	11199				155.192	143.782	149.867	155.358	117.723	136.21	3	149.614	5.70922	3	136.43	18.8185	0.911884	0.448283	127.859	100.933	123.388	106.97	126.519		3	117.393	14.4293	2					128.225	130.164	132.805	87.9574	88.3128	92.3323	3	130.398	2.29895	3	89.5342	2.42976
P0ADZ4	RS15_ECOLI	b3165	JW3134	rpsO	30S ribosomal protein S15	10269				1534.22	1754.64	1710.7	1796.92	1712.41	1741.23	3	1666.52	116.663	3	1750.19	42.961	1.0502	0.441019	1464.77	1433.06	1478.84	1342	1388.81	1376.12	3	1458.89	23.4496	3	1368.98	24.2088	0.938369	0.0267318	2707.4	2721.72	2372.91	2240.61	2299.69	2190.27	3	2600.68	197.382	3	2243.52	54.7681
P0ADZ7	YAJC_ECOLI	b0407	JW0397	yajC	UPF0092 membrane protein YajC	11887				335.144	345.171	310.572	364.381	359.737	351.583	3	330.296	17.8018	3	358.567	6.47872	1.08559	0.170044	338.408	361.182	290.079	414.708	410.325	392.996	3	329.89	36.3088	3	406.01	11.4813	1.23074	0.0995163	388.094	409.28	382.423	350.113	364.112	365.068	3	393.266	14.1557	3	359.764	8.37196
P0AE01	TRMJ_ECOLI	b2532	JW2516	trmJ	tRNA (cytidine/uridine-2'-O-)-methyltransferase TrmJ	27048				67.4529	72.1464	67.7544	65.0432	64.0244	68.0091	3	69.1179	2.62709	3	65.6922	2.07012	0.950437	0.239806	62.9569	67.9562	67.4374	68.7521	55.7843	62.5392	3	66.1168	2.74885	3	62.3585	6.48579	0.943157	0.507755	44.5778	46.197	49.7172	42.937	47.0709	53.2516	3	46.8307	2.62764	3	47.7532	5.19104
P0AE06	ACRA_ECOLI	b0463	JW0452	acrA	Multidrug efflux pump subunit AcrA	42197				183.418	180.377	176.416	177.995	174.299	172.718	3	180.07	3.51106	3	175.004	2.70822	0.971865	0.204381	293.438	285.65	285.955	235.431	250.867	247.762	3	288.348	4.41099	3	244.687	8.16461	0.848582	0.0135454	198.861	206.114	195.817	197.754	197.276	197.89	3	200.264	5.28993	3	197.64	0.322484
P0AE08	AHPC_ECOLI	b0605	JW0598	ahpC	Alkyl hydroperoxide reductase subunit C	20761	1			1209.06	1335.66	1242.32	1683.92	1774.82	1716.3	3	1262.35	65.633	3	1725.01	46.0722	1.36651	0.00622625	970.404	1004.08	960.301	4027.46	3842.56	3949.29	3	978.262	22.9229	3	3939.77	92.8169	4.02732	0.00233644	1228.97	1257.64	1291.8	2677.4	2675.14	2711.47	3	1259.47	31.455	3	2688	20.3541
P0AE12	AMN_ECOLI	b1982	JW1963	amn	AMP nucleosidase	53995				16.1151	15.7419	15.8406	96.4283	90.9042	99.1896	3	15.8992	0.193378	3	95.5074	4.21877	6.00705	0.00604007	24.9499	27.8641	29.9586	215.374	211.622	204.827	3	27.5909	2.5155	3	210.608	5.34616	7.63324	0.000900962	28.8654	22.819	29.5664	253.269	261.754	261.312	3	27.0836	3.70985	3	258.778	4.77634
P0AE14	AMPE_ECOLI	b0111	JW0107	ampE	Protein AmpE	32122					3.70491					1			0					3.4193	2.95391	2.36326	3.78187	2.9024		3	2.91216	0.529257	2										5.82736	0			1
P0AE18	MAP1_ECOLI	b0168	JW0163	map	Methionine aminopeptidase	29331				217.498	245.014	242.09	225.893	232.787	246.393	3	234.867	15.1132	3	235.024	10.4315	1.00067	0.99186	180.274	173.044	191.276	223.799	232.787	220.319	3	181.531	9.1808	3	225.635	6.43358	1.24295	0.0136962	81.4227	86.3308	83.7444	117.053	105.364	111.739	3	83.8326	2.45524	3	111.385	5.85252
P0AE22	APHA_ECOLI	b4055	JW4015	aphA	Class B acid phosphatase	26104				10.1575	11.0589	15.1727	5.2062	6.40546	8.07331	3	12.1297	2.67358	3	6.56166	1.43992	0.540958	0.102548	12.9865	8.8607	12.1942		4.25809	3.05536	3	11.3471	2.18945	2					15.0667	17.1383	17.5949		4.0995	2.69792	3	16.6	1.34733	2
P0AE24	ARAE_ECOLI	b2841	JW2809	araE	Arabinose-proton symporter	51684				188.457	215.811	213.669				3	205.979	15.2122	0					262.618	275.178	299.108				3	278.968	18.5379	0					330.121	325.596	321.676				3	325.798	4.22611	0
P0AE34	ARTQ_ECOLI	b0862	JW0846	artQ	Arginine ABC transporter permease protein ArtQ	26217						7.62474				1			0					8.74152	8.42859	6.16199		5.45732	5.16634	3	7.77737	1.40768	2					7.79375	4.73006	9.5829	7.31616			3	7.3689	2.45416	1
P0AE39	YPDB_ECOLI	b2381	JW2378	ypdB	Transcriptional regulatory protein YpdB	28721						6.14625	8.06717		7.49118	1			2					10.6977	5.64231	7.42924	12.0734	8.36378	11.3876	3	7.92308	2.56362	3	10.6083	1.97379	1.33891	0.304842
P0AE42	YQAE_ECOLI	b2666	JW2641	yqaE	UPF0057 membrane protein YqaE	5865							1.38284	1.93637	4.8239	0			3	2.71437	1.84775			2.44137		3.64153	7.54143	9.86808	7.23802	2			3	8.21584	1.4389			15.5714	6.49299	9.9307	33.496	21.6111	30.3655	3	10.665	4.58354	3	28.4909	6.16023
P0AE45	YTFL_ECOLI	b4218	JW4177	ytfL	UPF0053 inner membrane protein YtfL	49763				4.56367	5.07819	5.41751			3.22601	3	5.01979	0.429905	1					4.05223	4.81605	3.67633	5.08939	6.3336		3	4.18154	0.580759	2						13.2821			10.7298		1			1
P0AE48	YTFP_ECOLI	b4222	JW4181	ytfP	Gamma-glutamylcyclotransferase family protein YtfP	12866				45.5514	39.5418	43.5148	73.894	63.2099	66.3572	3	42.8693	3.05635	3	67.8204	5.49028	1.58203	0.0217472	31.2516	37.7733	39.7098	47.1832	33.9393	42.4357	3	36.2449	4.4314	3	41.1861	6.7098	1.13633	0.434598	47.1747	48.4222	42.4548	74.2977	51.0698	62.1569	3	46.0172	3.14758	3	62.5081	11.6179
P0AE52	BCP_ECOLI	b2480	JW2465	bcp	Putative peroxiredoxin bcp	17634				257.461	251.086	261.182	278.21	277.872	294.031	3	256.576	5.10581	3	283.371	9.23338	1.10443	0.0535026	213.307	207.813	203.905	216.719	199.616	177.456	3	208.342	4.72324	3	197.93	19.6857	0.950028	0.535508	232.77	207.178	207.871	279.37	296.39	276.16	3	215.94	14.5796	3	283.973	10.8723
P0AE60	CEDA_ECOLI	b1731	JW1720	cedA	Cell division activator CedA	9377					5.33643	7.77631	3.99242	4.26759	5.04443	2			3	4.43481	0.545577			6.79448	7.77753	5.04334				3	6.53845	1.38496	0					12.5007	13.3354	12.9315	9.96029	12.4704	12.6307	3	12.9225	0.417422	3	11.6871	1.49763
P0AE67	CHEY_ECOLI	b1882	JW1871	cheY	Chemotaxis protein CheY	14097				14.9968	16.6678	9.6416				3	13.7687	3.67056	0											0			0
P0AE78	CORC_ECOLI	b0658	JW0655	corC	Magnesium and cobalt efflux protein CorC	33298				21.1864	24.1391	26.7816	21.9961	30.373	24.545	3	24.0357	2.79903	3	25.638	4.29408	1.06666	0.699001	34.6575	34.8023	30.3495	25.3512		26.7925	3	33.2698	2.53006	2					37.5338	36.9871	35.228	36.3028	44.951	42.3001	3	36.583	1.20485	3	41.1846	4.43069
P0AE82	CPXA_ECOLI	b3911	JW3882	cpxA	Sensor histidine kinase CpxA	51624				18.8524	23.707	14.8531	23.4425	26.2671	24.4568	3	19.1375	4.43383	3	24.7221	1.43087	1.29182	0.235177	24.6618	21.3886	21.7876	27.0462	26.7892		3	22.6127	1.78578	2						16.476	18.9486				2			0
P0AE88	CPXR_ECOLI	b3912	JW3883	cpxR	Transcriptional regulatory protein CpxR	26312	2			64.5019	76.858	75.7447	102.759	101.659	92.4562	3	72.3682	6.83512	3	98.9581	5.65758	1.36742	0.0263669	73.0671	73.9856	73.5935	127.912	119.641	92.3463	3	73.5487	0.460884	3	113.3	18.6115	1.54047	0.110236	74.2146	84.555	81.6936	112.501	113.711	116.081	3	80.1544	5.33927	3	114.098	1.82105
P0AE91	CREA_ECOLI	b4397	JW4360	creA	Protein CreA	17108				24.0866	31.9633	32.3828	35.024	36.5351	38.6076	3	29.4776	4.67342	3	36.7222	1.79911	1.24577	0.175209	15.7584	13.3136	17.733	28.9102	31.7982	26.7738	3	15.6017	2.21386	3	29.1607	2.52155	1.86908	0.0106348	27.7598	24.4936	25.8834	31.2245	29.8734	23.3586	3	26.0456	1.63913	3	28.1522	4.20596
P0AEA8	CYSG_ECOLI	b3368	JW3331	cysG	Sirohydrochlorin ferrochelatase	49951				8.99258	7.87738	9.25038	9.06559	9.21772	5.13961	3	8.70678	0.729756	3	7.80764	2.31183	0.896731	0.663449	8.65667	9.63669	7.63804	7.47087	11.2131	7.18136	3	8.6438	0.999387	3	8.62178	2.24882	0.997452	0.991764	6.92494	4.30956	6.84856		8.08401	4.9325	3	6.02769	1.48843	2
P0AEB2	DACA_ECOLI	b0632	JW0627	dacA	D-alanyl-D-alanine carboxypeptidase DacA	44444				223.688	210.533	214.864	212.659	199.775	204.204	3	216.362	6.70416	3	205.546	6.546	0.950011	0.194032	188.654	193.861	205.706	242.841	237.532	238.281	3	196.074	8.73868	3	239.551	2.87344	1.22174	0.0233122	215.582	231.802	228.483	267.587	248.077	240.834	3	225.289	8.56874	3	252.166	13.8373
P0AEB7	YOAB_ECOLI	b1809	JW5295	yoaB	RutC family protein YoaB	12493				161.055	117.643	134.478	103.097	84.5679	97.5847	3	137.725	21.8874	3	95.0832	9.51446	0.690383	0.120479	138.712	113.842	138.19	224.785	262.472	222.622	3	130.248	14.2104	3	236.626	22.4091	1.81674	0.0149494	161.112	146.595	142.531	221.445	245.245	220.597	3	150.079	9.76826	3	229.096	13.9922
P0AEC0	YOAE_ECOLI	b1816	JW1805	yoaE	UPF0053 inner membrane protein YoaE	56528						3.06975	2.85885	3.20714	3.5761	1			3	3.21403	0.358675			3.12832	3.76328	3.12857	3.16947	5.33452	1.84955	3	3.34006	0.366522	3	3.45118	1.75948	1.03327	0.936886	4.40289		3.41686				2			0
P0AEC3	ARCB_ECOLI	b3210	JW5536	arcB	Aerobic respiration control sensor protein ArcB	87983				24.3005	29.2983	24.0106	29.7435	38.5469	31.0363	3	25.8698	2.9727	3	33.1089	4.7536	1.27983	0.176415	39.9636	42.6642	36.1677	41.1496	34.0827	35.3567	3	39.5985	3.2636	3	36.863	3.76656	0.930919	0.474313	26.2665	36.0593	30.4422	27.9386	33.2831	31.8043	3	30.9227	4.91405	3	31.0087	2.75965
P0AEC5	BARA_ECOLI	b2786	JW2757	barA	Signal transduction histidine-protein kinase BarA	102453				3.76819	8.65954	7.97483	2.85005	5.25917	6.0692	3	6.80085	2.64858	3	4.72614	1.67446	0.694933	0.423674	5.9305	7.64135	6.94599		6.624		3	6.83928	0.860402	1								2.02897			0			1
P0AED0	USPA_ECOLI	b3495	JW3462	uspA	Universal stress protein A	16066				141.981	121.371	164.759	219.769	209.733	238.097	3	142.704	21.703	3	222.533	14.3826	1.55941	0.0303465	86.1153	71.2301	85.8352	166.983	198.167	192.413	3	81.0602	8.51427	3	185.854	16.5944	2.29279	0.0106668	284.613	266.391	267.539	462.876	435.696	417.726	3	272.848	10.2052	3	438.766	22.731
P0AED5	UVRY_ECOLI	b1914	JW1899	uvrY	Response regulator UvrY	23893	2			24.6692	27.4448	24.1145	29.9779	24.6829	29.6375	3	25.4095	1.78431	3	28.0994	2.9637	1.10586	0.360349	26.4007	28.5256	27.651	24.9276	24.5924	27.5687	3	27.5258	1.06797	3	25.6962	1.63024	0.933534	0.262139	36.0913	30.9782	30.9353	40.6185	43.5051	37.7479	3	32.6683	2.96451	3	40.6238	2.8786
P0AED7	DAPE_ECOLI	b2472	JW2456	dapE	Succinyl-diaminopimelate desuccinylase	41269				25.6929	28.7488	29.0918	29.4644	39.4571	33.7943	3	27.8445	1.87122	3	34.2386	5.01114	1.22964	0.228983	21.621	27.4602	23.9358	26.2001	30.7769	29.2469	3	24.339	2.94041	3	28.7413	2.32991	1.18087	0.173309	31.8093	25.2702	25.5864	43.4115	47.9293	43.0054	3	27.5553	3.68746	3	44.7821	2.73314
P0AED9	DCM_ECOLI	b1961	JW1944	dcm	DNA-cytosine methyltransferase	53465				3.73363	7.14423	1.57614	7.33379	3.00514	7.70286	3	4.15133	2.80745	3	6.01393	2.61221	1.44867	0.547683	7.26579	7.9577	9.33453	9.36621	10.5292	10.6597	3	8.18601	1.0531	3	10.185	0.71212	1.2442	0.104171	5.69104	4.27073	4.31813	7.75464	7.27569	6.64683	3	4.75997	0.806681	3	7.22572	0.555593
P0AEE1	DCRB_ECOLI	b3472	JW5682	dcrB	Protein DcrB	19787				111.037	135.822	143.178	85.1354	83.2769	72.3414	3	130.012	16.8397	3	80.2512	6.91286	0.617259	0.0602905	64.4109	58.2985	56.7087	58.972	53.0856	55.8569	3	59.806	4.06638	3	55.9715	2.94487	0.935884	0.339798	83.3451	61.4914	74.8315	81.3875	73.1234	86.6269	3	73.2227	11.0153	3	80.3793	6.80798
P0AEE3	DEGS_ECOLI	b3235	JW3204	degS	Serine endoprotease DegS	37581				12.1018	19.2149	15.0862		18.4854	17.3388	3	15.4676	3.57186	2					19.9894	13.9459	19.3408	19.4752	17.397	16.3814	3	17.7587	3.31787	3	17.7512	1.57702	0.999578	0.998603	10.9588	9.75849	13.3047	16.6526	15.7902	17.3694	3	11.3407	1.80368	3	16.6041	0.790718
P0AEE5	DGAL_ECOLI	b2150	JW2137	mglB	D-galactose-binding periplasmic protein	35713				40.5172	42.0075	39.3392				3	40.6213	1.33719	0					13.1953	15.1724	15.1579				3	14.5085	1.13732	0					22.4937	27.2788	21.9812				3	23.9179	2.92188	0
P0AEF0	DNAC_ECOLI	b4361	JW4325	dnaC	DNA replication protein DnaC	27935				7.32865	5.92719	7.33499		10.5677		3	6.86361	0.81097	1					10.3293	6.80715		11.0753		14.8518	2			2
P0AEG4	DSBA_ECOLI	b3860	JW3832	dsbA	Thiol:disulfide interchange protein DsbA	23105				486.133	439.669	445.593	337.915	341.058	360.462	3	457.132	25.2899	3	346.478	12.2117	0.75794	0.0265814	234.752	222.491	227.316	314.444	284.424	313.062	3	228.186	6.17666	3	303.977	16.9472	1.33214	0.0259518	306.358	305.056	284.354	298.365	290.643	334.58	3	298.589	12.3453	3	307.863	23.4578
P0AEG6	DSBC_ECOLI	b2893	JW2861	dsbC	Thiol:disulfide interchange protein DsbC	25622				28.2892	26.5321	28.238	26.4499	28.2473	30.7609	3	27.6864	1.00001	3	28.486	2.16539	1.02888	0.686409	20.2734	16.6013	27.6132	41.3444	28.1065	15.1045	3	21.496	5.60683	3	28.1851	13.1201	1.31118	0.557327	23.3577	25.2778	25.0422	33.3415	35.6922	32.796	3	24.5592	1.04721	3	33.9432	1.53901
P0AEH1	RSEP_ECOLI	b0176	JW0171	rseP	Regulator of sigma-E protease RseP	49071				14.8178	13.4765	16.6909	18.5318	14.5182	11.9016	3	14.9951	1.61452	3	14.9839	3.33954	0.999253	0.996892	18.3639	13.0715	23.6277	8.53214	11.0383	23.3741	3	18.3544	5.27811	3	14.3148	7.94498	0.779915	0.582405	11.8469	17.6966	14.7202	14.3671		10.4005	3	14.7546	2.925	2
P0AEH3	ELAA_ECOLI	b2267	JW2262	elaA	Protein ElaA	17420				10.2314	13.3873	11.2893	18.7578	13.3717	19.0169	3	11.636	1.60626	3	17.0488	3.1871	1.46518	0.148687	21.3286	14.5408	19.7504	13.241	17.0386	14.0379	3	18.5399	3.55211	3	14.7725	2.00254	0.796794	0.27666	29.2088	28.9093	25.3905	27.6198	34.7079	28.2787	3	27.8362	2.12333	3	30.2021	3.91599
P0AEH5	ELAB_ECOLI	b2266	JW2261	elaB	Protein ElaB	11306				6.75178	9.17639	6.9925	46.8033	43.9303	41.7641	3	7.64022	1.33579	3	44.1659	2.52785	5.78071	0.00244823	18.1028	13.6383	20.2264	253.839	199.217	208.85	3	17.3225	3.36265	3	220.635	29.1558	12.7369	0.0195406	321.804	297.654	333.687	771.131	819.486	779.097	3	317.715	18.3612	3	789.905	25.926
P0AEI1	MIAB_ECOLI	b0661	JW0658	miaB	tRNA-2-methylthio-N(6)-dimethylallyladenosine synthase	53663				147.67	145.828	154.171	115.312	134.127	138.676	3	149.223	4.38295	3	129.372	12.3866	0.866969	0.169135	169.165	168.905	171.743	127.895	122.358	125.228	3	169.938	1.56886	3	125.16	2.76912	0.736507	0.00203653	193.36	202.307	197.076	177.999	183.288	179.267	3	197.581	4.49483	3	180.185	2.76133
P0AEI4	RIMO_ECOLI	b0835	JW0819	rimO	Ribosomal protein S12 methylthiotransferase RimO	49582				89.7649	92.8743	97.6735	57.1323	61.3123	53.452	3	93.4376	3.98427	3	57.2989	3.9328	0.613232	0.00363827	67.7184	63.1015	74.2618	41.701	39.8611	40.5928	3	68.3606	5.60779	3	40.7183	0.926348	0.59564	0.0301809	80.5991	79.0651	77.5927	64.5807	57.4497	57.5417	3	79.0856	1.50331	3	59.8574	4.09079
P0AEI6	NUDJ_ECOLI	b1134	JW1120	nudJ	Phosphatase NudJ	17433				12.0985	10.5035	11.3439	11.0456	14.7247	12.8853	3	11.3153	0.797885	3	12.8852	1.83955	1.13874	0.374585	12.8647	15.0596	10.9735	13.8078	7.2904	14.7714	3	12.9659	2.04493	3	11.9565	4.06961	0.92215	0.774581	28.267	22.6517	20.7769	29.8481	27.3477	32.1682	3	23.8985	3.89761	3	29.788	2.41081
P0AEJ4	ENVZ_ECOLI	b3404	JW3367	envZ	Osmolarity sensor protein EnvZ	50334						2.3779		3.50381		1			1											0			0											0			0
P0AEJ6	EUTB_ECOLI	b2441	JW2434	eutB	Ethanolamine ammonia-lyase heavy chain	49403	3	4				2.24608				1			0					4.33465						1			0											0			0
P0AEK2	FABG_ECOLI	b1093	JW1079	fabG	3-oxoacyl-[acyl-carrier-protein] reductase FabG	25560	2			870.833	837.269	890.301	766.238	714.608	687.118	3	866.134	26.8264	3	722.655	40.1691	0.834345	0.0320436	624.99	637.641	643.881	574.191	567.73	553.078	3	635.504	9.6251	3	565	10.8181	0.889058	0.00687829	849.664	886.035	872.018	737.861	729.635	752.242	3	869.239	18.3441	3	739.913	11.4423
P0AEK4	FABI_ECOLI	b1288	JW1281	fabI	Enoyl-[acyl-carrier-protein] reductase [NADH] FabI	27864				895.922	880.352	842.582	639.023	587.068	578.616	3	872.952	27.4292	3	601.569	32.7103	0.68912	0.0040752	345.14	381.483	396.202	286.349	282.824	294.642	3	374.275	26.283	3	287.938	6.06719	0.769323	0.0509153	856.055	894.322	871.277	879.517	915.072	877.532	3	873.885	19.2663	3	890.707	21.124
P0AEL0	FDOI_ECOLI	b3892	JW3863	fdoI	Formate dehydrogenase, cytochrome b556(fdo) subunit	24606				47.4904	48.0527	47.5425	34.0395	33.3791	37.7588	3	47.6952	0.310698	3	35.0591	2.36118	0.735066	0.0338053	43.0508	43.4822	45.3557	11.4731	5.09427	8.09317	3	43.9629	1.22533	3	8.22018	3.19131	0.18698	0.00602665	65.8638	80.4061	73.1147	38.346	40.3971	29.8894	3	73.1282	7.27116	3	36.2108	5.56975
P0AEL3	FEOA_ECOLI	b3408	JW3371	feoA	Ferrous iron transport protein A	8371				5.40751	3.77862	5.54887	4.57902	8.46381	8.49671	3	4.91167	0.983789	3	7.17985	2.25244	1.46179	0.310722		4.70938	7.29599	6.13095	5.27787	8.77739	2			3	6.72874	1.82474
P0AEL6	FEPB_ECOLI	b0592	JW0584	fepB	Ferrienterobactin-binding periplasmic protein	34283				5.84273	10.1201	4.23881			2.27256	3	6.73388	3.04023	1											0			0
P0AEM0	FKBX_ECOLI	b0028	JW0026	fkpB	FKBP-type 16 kDa peptidyl-prolyl cis-trans isomerase	16081				12.3215	12.7806	16.2715	14.0663	17.8857	16.1486	3	13.7912	2.16023	3	16.0335	1.9123	1.16259	0.34481	13.5446	14.4692	19.7726	17.6456	11.6199	14.441	3	15.9288	3.36078	3	14.5688	3.01488	0.914622	0.696808	17.4266	19.7988	22.4376	19.9843	14.4488	19.1976	3	19.8877	2.50668	3	17.8769	2.99477
P0AEM4	FLGM_ECOLI	b1071	JW1058	flgM	Negative regulator of flagellin synthesis	10341				11.1179	10.0512	11.3733	3.02839			3	10.8475	0.701311	1					5.09248	6.74728					2			0					8.75774	12.3384	11.1555	4.64322			3	10.7505	1.82436	1
P0AEM6	FLIA_ECOLI	b1922	JW1907	fliA	RNA polymerase sigma factor FliA	27521				17.5121	18.2791	18.4281	6.86569	6.5021	7.26026	3	18.0731	0.491519	3	6.87602	0.379185	0.380456	0.000470012	2.28933		6.14581				2			0					10.6574	13.2613	11.9752				3	11.9646	1.30198	0
P0AEM9	FLIY_ECOLI	b1920	JW1905	fliY	L-cystine-binding protein FliY	29039				104.628	96.9125	94.6751	75.1405	74.3243	73.9981	3	98.7385	5.22167	3	74.4876	0.588454	0.754393	0.0425322	54.7856	54.8103	49.0696	102.407	87.8312	101.802	3	52.8885	3.30729	3	97.3467	8.24624	1.8406	0.0172168	71.1352	63.5446	68.3581	105.862	108.654	94.4887	3	67.6793	3.84056	3	103.002	7.50337
P0AEN1	FRE_ECOLI	b3844	JW3820	fre	NAD(P)H-flavin reductase	26242				128.078	131.77	125.651	121.8	117.017	116.101	3	128.5	3.08122	3	118.306	3.06036	0.920672	0.0440169	121.894	120.707	110.575	88.2065	92.3889	101.166	3	117.725	6.22075	3	93.9205	6.61411	0.797793	0.0278869	123.084	116.311	105.836	120.097	108.152	109.961	3	115.077	8.68996	3	112.737	6.43809
P0AEN4	FTSL_ECOLI	b0083	JW0081	ftsL	Cell division protein FtsL	13627				14.1374	15.4491			16.5615	17.7388	2			2					15.1112				18.6114		1			1					14.4113			15.2965			1			1
P0AEN8	FUCM_ECOLI	b2804	JW2775	fucU	L-fucose mutarotase	15473				8.72367	9.30655	9.03178	11.1762	14.112	10.2325	3	9.02067	0.291599	3	11.8402	2.0232	1.31257	0.215778	13.6303	12.4053	10.915	12.8891	15.8446	15.1364	3	12.3169	1.35981	3	14.6234	1.5431	1.18726	0.185084	12.3115	15.0315	15.4312	20.2962	19.041	18.6589	3	14.2581	1.69758	3	19.332	0.856571
P0AEP3	GALU_ECOLI	b1236	JW1224	galU	UTP--glucose-1-phosphate uridylyltransferase	32942				800.469	849.374	733.935	601.849	634.705	645.32	3	794.593	57.9434	3	627.291	22.6639	0.78945	0.0644068	444.113	453.751	434.406	485.614	567.926	511.812	3	444.09	9.67252	3	521.784	42.0523	1.17495	0.127099	659.826	653.257	666.884	870.75	868.776	844.855	3	659.989	6.81496	3	861.46	14.4145
P0AEQ1	GLCG_ECOLI	b2977	JW2944	glcG	Protein GlcG	13737						3.63384				1			0											0			0
P0AEQ3	GLNH_ECOLI	b0811	JW0796	glnH	Glutamine-binding periplasmic protein	27190				64.6926	55.6452	61.0018	42.5006	34.6843	40.9702	3	60.4465	4.54919	3	39.385	4.14225	0.651568	0.0177128	38.6862	30.3806	41.9334	35.3834	34.7085	36.3486	3	37.0001	5.95811	3	35.4802	0.824321	0.958922	0.756398	31.0053	27.4489	34.0119	17.2188	18.5751	20.2868	3	30.822	3.28534	3	18.6936	1.53743
P0AEQ6	GLNP_ECOLI	b0810	JW0795	glnP	Glutamine transport system permease protein GlnP	24364				25.0926	36.9177	29.9078	25.7957	24.7832	16.3422	3	30.6394	5.9464	3	22.307	5.19044	0.728051	0.224966	53.8838	56.6914	64.9077	14.0528	13.2509	17.1753	3	58.4943	5.72882	3	14.8263	2.0734	0.253466	0.0111526	9.16742	17.9117	14.4547	4.50946	4.90849		3	13.8446	4.40395	2
P0AES0	GSP_ECOLI	b2988	JW2956	gss	Glutathionylspermidine synthetase	70532				19.4712	18.421	24.7097	35.0769	29.0214	41.7827	3	20.8673	3.36879	3	35.2937	6.38341	1.69134	0.0893019	39.4631	37.4913	42.199	86.5647	93.9624	102.213	3	39.7178	2.36416	3	94.2467	7.82802	2.37291	0.0145143	36.281	35.4126	37.9698	74.8205	77.0979	75.1323	3	36.5545	1.30035	3	75.6836	1.23473
P0AES4	GYRA_ECOLI	b2231	JW2225	gyrA	DNA gyrase subunit A	96964	2			340.036	347.236	350.159	351.213	341.542	355.914	3	345.81	5.20991	3	349.556	7.32782	1.01083	0.611766	446.582	428.839	443.343	385.873	360.405	387.535	3	439.588	9.44873	3	377.938	15.2065	0.859754	0.0207661	386.252	372.084	374.733	361.015	374.026	367.388	3	377.69	7.53256	3	367.476	6.50595
P0AES6	GYRB_ECOLI	b3699	JW5625	gyrB	DNA gyrase subunit B	89950				169.851	167.055	169.372	153.416	147.605	155.731	3	168.759	1.4953	3	152.251	4.18646	0.902176	0.0395323	185.907	177.404	187.771	115.35	118.548	120.127	3	183.694	5.52645	3	118.008	2.4338	0.642418	0.00456258	270.11	262.861	261.407	223.472	226.473	219.748	3	264.793	4.66198	3	223.231	3.36897
P0AES9	HDEA_ECOLI	b3510	JW3478	hdeA	Acid stress chaperone HdeA	11858							18.8234	20.2267	14.1526	0			3	17.7342	3.18015			266.896	222.281	251.469	1542.04	1328.53	1592.43	3	246.882	22.6584	3	1487.67	140.1	6.02582	0.0135454	218.685	196.633	213.89	1106.85	1183.08	1098.71	3	209.736	11.598	3	1129.55	46.5395
P0AET2	HDEB_ECOLI	b3509	JW5669	hdeB	Acid stress chaperone HdeB	12043								4.29309		0			1					55.2869	57.7063	44.6824	315.181	344.323	280.024	3	52.5585	6.92737	3	313.176	32.1964	5.95861	0.0138295	37.4789	36.3081	36.2035	169.441	159.084	155.267	3	36.6635	0.708091	3	161.264	7.33416
P0AET8	HDHA_ECOLI	b1619	JW1611	hdhA	7-alpha-hydroxysteroid dehydrogenase	26779				27.458	23.2144	21.6167	61.8094	51.6136	59.8322	3	24.0964	3.01887	3	57.7517	5.40693	2.3967	0.0108384	36.9804	37.2862	41.9893	225.114	205.153	200.368	3	38.752	2.80778	3	210.212	13.1257	5.42454	0.00739692	74.4636	54.061	64.3973	236.991	238.971	235.726	3	64.3073	10.2016	3	237.229	1.63558
P0AEU0	HISJ_ECOLI	b2309	JW2306	hisJ	Histidine-binding periplasmic protein	28483				38.3247	37.3679	40.5254	24.1984	21.9508	18.8383	3	38.7393	1.61907	3	21.6625	2.69165	0.559186	0.00971568	22.013	21.4594	13.1122		7.27212	6.29669	3	18.8615	4.98676	2					15.2245	19.7714	18.6178	9.54359	5.76819	10.7497	3	17.8712	2.3636	3	8.68716	2.59884
P0AEU7	SKP_ECOLI	b0178	JW0173	skp	Chaperone protein Skp	17688	3	3		656.547	770.904	708.459	552.9	539.666	548.524	3	711.97	57.2593	3	547.03	6.74231	0.768333	0.0830847	255.812	253.53	226.627	373.554	315.833	322.442	3	245.323	16.2314	3	337.276	31.5907	1.37483	0.0453385	475.85	464.538	425.847	619.235	631.483	607.968	3	455.412	26.221	3	619.562	11.7609
P0AEV1	RSSB_ECOLI	b1235	JW1223	rssB	Regulator of RpoS	37302																																		6.46045	3.33403	5.66252	9.00112	1			3	5.99922	2.84851
P0AEV9	HYCI_ECOLI	b2717	JW2687	hycI	Hydrogenase 3 maturation protease	17057																																						0			0
P0AEW4	CPDA_ECOLI	b3032	JW3000	cpdA	3',5'-cyclic adenosine monophosphate phosphodiesterase CpdA	30938					3.26963	5.20383			3.65167	2			1							3.68989		3.04379	2.60002	1			2					6.80284	2.84315	4.15067		5.11107	4.97726	3	4.59889	2.01754	2
P0AEW6	INGK_ECOLI	b0477	JW0466	gsk	Inosine-guanosine kinase	48449				26.7603	28.2613	27.9817	22.352	21.934	24.0988	3	27.6678	0.798227	3	22.7949	1.14836	0.82388	0.0217022	28.1499	29.3505	25.1539	15.1936	19.0541	18.86	3	27.5514	2.16136	3	17.7026	2.175	0.642528	0.0170058	26.7533	26.247	26.3829	21.9566	17.8652	20.5301	3	26.4611	0.262045	3	20.1173	2.0767
P0AEW9	K1PF_ECOLI	b2168	JW2155	fruK	1-phosphofructokinase	33756				47.9333	45.4396	46.7124	38.7401	44.0744	39.6006	3	46.6951	1.24694	3	40.805	2.86386	0.873861	0.110165	41.3365	36.4692	42.2983	36.7386	36.1798	38.7671	3	40.0347	3.12501	3	37.2285	1.36144	0.929907	0.334309	51.3651	52.9581	49.1989	37.9104	40.1295	26.5185	3	51.174	1.88687	3	34.8528	7.3025
P0AEX3	KGTP_ECOLI	b2587	JW2571	kgtP	Alpha-ketoglutarate permease	47052				14.8944	17.9093	21.4843			7.74322	3	18.096	3.29891	1											0			0
P0AEX5	KPPR_ECOLI	b3355	JW3318	prkB	Probable phosphoribulokinase	32344						3.02318				1			0											0			0
P0AEX9	MALE_ECOLI	b4034	JW3994	malE	Maltose-binding periplasmic protein	43388				253.387	246.637	243.248	28.4521	24.843	30.2359	3	247.757	5.16151	3	27.8437	2.74745	0.112383	0.000403116	65.1581	58.403	56.5058	4.73599	6.45848	5.5685	3	60.0223	4.54777	3	5.58766	0.861405	0.093093	0.00906158	180.677	187.604	182.758	23.2913	20.7332	19.5162	3	183.68	3.55428	3	21.1802	1.92684
P0AEY5	MDAB_ECOLI	b3028	JW2996	mdaB	Modulator of drug activity B	21891				19.3149	18.0283	19.7991	23.3328	18.4397	16.9202	3	19.0474	0.915198	3	19.5642	3.35094	1.02713	0.862629	42.4509	42.912	41.3925	59.2255	49.8697	41.2914	3	42.2518	0.77907	3	50.1289	8.96986	1.18643	0.344079	15.0639	14.5318	17.8317	21.062	22.5022	27.5527	3	15.8091	1.77168	3	23.7056	3.40859
P0AEZ1	METF_ECOLI	b3941	JW3913	metF	5,10-methylenetetrahydrofolate reductase	33103	3	4					9.17055	10.8688	8.31254	0			3	9.45063	1.30094						107.51	98.6	94.9451	0			3	100.352	6.46301			2.95637			23.2856	17.5509	21.5795	1			3	20.8053	2.94469
P0AEZ3	MIND_ECOLI	b1175	JW1164	minD	Septum site-determining protein MinD	29614				338.995	327.747	345.563	416.203	424.02	413.544	3	337.435	9.00986	3	417.922	5.44552	1.23853	0.00461012	354.314	330.144	346.23	408.425	419.341	447.154	3	343.563	12.3038	3	424.973	19.9694	1.23696	0.0207067	378.421	368.626	341.465	404.973	421.193	414.197	3	362.837	19.146	3	413.454	8.13546
P0AEZ9	MOAB_ECOLI	b0782	JW0765	moaB	Molybdenum cofactor biosynthesis protein B	18665	2			93.0279	86.386	94.356	404.526	410.746	399.377	3	91.2566	4.27004	3	404.883	5.6929	4.43675	8.99436e-05	70.467	75.9602	80.6859	914.753	858.82	946.514	3	75.7044	5.11425	3	906.696	44.3988	11.9768	0.00586906	84.4414	93.6905	80.0147	789.163	781.876	812.279	3	86.0489	6.97817	3	794.439	15.8734
P0AF03	MOG_ECOLI	b0009	JW0008	mog	Molybdopterin adenylyltransferase	21222				85.5434	90.8941	93.1133	89.7968	95.5945	100.252	3	89.8503	3.89141	3	95.2144	5.23795	1.0597	0.327702	105.268	110.712	111.403	104.955	104.187	96.064	3	109.128	3.36038	3	101.735	4.92651	0.93226	0.163559	101.098	113.403	109.208	92.2226	90.2502	75.6466	3	107.903	6.25544	3	86.0398	9.05464
P0AF06	MOTB_ECOLI	b1889	JW1878	motB	Motility protein B	34186										0			0											0			0
P0AF08	APBC_ECOLI	b2113	JW2100	mrp	Iron-sulfur cluster carrier protein	39938				124.028	114.203	118.785	130.763	123.588	130.139	3	119.005	4.9162	3	128.163	3.97462	1.07695	0.133124	128.263	130.113	138.045	132.929	133.089	140.295	3	132.14	5.19658	3	135.438	4.20733	1.02495	0.520243	150.363	143.626	127.87	151.327	164.192	157.71	3	140.62	11.5439	3	157.743	6.43256
P0AF10	MTLR_ECOLI	b3601	JW3575	mtlR	Mannitol operon repressor	21990					6.29862					1			0							4.48616	5.12877		7.36349	1			2
P0AF12	MTNN_ECOLI	b0159	JW0155	mtnN	5'-methylthioadenosine/S-adenosylhomocysteine nucleosidase	24354				173.907	175.253	185.627	170.327	154.001	172.702	3	178.262	6.4134	3	165.677	10.1809	0.929398	0.242581	126.849	147.031	138.839	193.57	205.896	179.613	3	137.573	10.1504	3	193.026	13.1499	1.40308	0.0173377	207.394	207.66	207.029	218.611	225.419	220.141	3	207.361	0.316792	3	221.39	3.57181
P0AF18	NAGA_ECOLI	b0677	JW0663	nagA	N-acetylglucosamine-6-phosphate deacetylase	40949				17.5287	17.6186	18.6013	26.1408	24.2437	21.9285	3	17.9162	0.595014	3	24.1043	2.10961	1.34539	0.0709311	22.0686	25.1928	21.1975	36.3809	42.5786	35.8416	3	22.8196	2.10087	3	38.267	3.74365	1.67693	0.0215516	18.3252	19.7504	20.7256	26.7348	25.8985	26.8954	3	19.6004	1.20721	3	26.5096	0.535257
P0AF20	NAGC_ECOLI	b0676	JW0662	nagC	N-acetylglucosamine repressor	44541				22.837	23.9864	24.8134	25.8139	29.474	26.0068	3	23.8789	0.992573	3	27.0982	2.05973	1.13482	0.169262	35.2205	28.9687	32.1415	24.1172	26.4323	25.5779	3	32.1102	3.12602	3	25.3758	1.17071	0.790271	0.0906676	27.1574	29.2895	27.7418	24.9439	22.7375	27.2006	3	28.0629	1.10172	3	24.9607	2.2316
P0AF24	NAGD_ECOLI	b0675	JW0661	nagD	Ribonucleotide monophosphatase NagD	27163			yes	22.5366	26.0191	22.2788	3.28165	6.24849		3	23.6115	2.08902	2					30.7283	27.9037	29.1334	10.2007	20.3746	21.9341	3	29.2551	1.41623	3	17.5031	6.37198	0.598293	0.127674	25.5574	26.6892	29.6833				3	27.31	2.13185	0
P0AF28	NARL_ECOLI	b1221	JW1212	narL	Nitrate/nitrite response regulator protein NarL	23927				64.096	66.9532	66.3771	73.8879	60.4291	72.404	3	65.8088	1.51101	3	68.907	7.37947	1.04708	0.636089	68.3175	69.1994	64.8581	89.7791	98.7225	91.2227	3	67.4583	2.29463	3	93.2414	4.80131	1.38221	0.0151708	90.4843	91.985	84.2421	119.933	110.093	122.196	3	88.9038	4.10629	3	117.407	6.43466
P0AF36	ZAPB_ECOLI	b3928	JW3899	zapB	Cell division protein ZapB	9635				74.636	75.7069	78.6398	77.7591	74.627	88.5048	3	76.3276	2.07281	3	80.297	7.27866	1.052	0.547683	70.2605	78.8941	79.365	119.397	105.347	118.709	3	76.1732	5.12596	3	114.484	7.92064	1.50295	0.0140423	95.1729	98.3967	93.8567	121.58	110.007	136.969	3	95.8088	2.33584	3	122.852	13.5259
P0AF50	YJBR_ECOLI	b4057	JW4018	yjbR	Uncharacterized protein YjbR	13519				25.7779	31.6736	36.2472	40.2349	37.5593	33.8851	3	31.2329	5.24854	3	37.2264	3.18796	1.1919	0.270593	34.0856	44.2453	39.0678	97.2161	105.247	100.152	3	39.1329	5.08016	3	100.872	4.06353	2.57767	0.00204523	29.0084	23.0253	21.3281	51.3045	37.5663	55.7341	3	24.4539	4.03454	3	48.2016	9.47302
P0AF52	GHXP_ECOLI	b4064	JW4025	ghxP	Guanine/hypoxanthine permease GhxP	45711					6.79215	7.5529				2			0					6.93382						1			0
P0AF59	YJDI_ECOLI	b4126	JW4087	yjdI	Uncharacterized protein YjdI	8550							4.24715			0			1								6.08139	6.70658	6.91592	0			3	6.56796	0.43419			8.64655			33.195	24.736	31.7549	1			3	29.8953	4.52573
P0AF63	NSRR_ECOLI	b4178	JW4136	nsrR	HTH-type transcriptional repressor NsrR	15593				8.87171	6.30375	8.49535	9.6136	5.04856		3	7.89027	1.38679	2											0			0
P0AF67	TSAE_ECOLI	b4168	JW4126	tsaE	tRNA threonylcarbamoyladenosine biosynthesis protein TsaE	16853				14.4749	18.0303	18.0511	12.3489	16.3304	19.3826	3	16.8521	2.05874	3	16.0206	3.52707	0.950661	0.803991	13.7021	11.901	10.7239	20.8232	21.3188	19.6486	3	12.109	1.49996	3	20.5969	0.857795	1.70096	0.0116661	21.0379	21.8498	23.7693	28.2863	24.8697	23.3998	3	22.219	1.40263	3	25.5186	2.50704
P0AF70	YJEI_ECOLI	b4144	JW5736	yjeI	Uncharacterized protein YjeI	11958				13.5327	15.1618	12.7035	33.8389	26.723	21.0821	3	13.7993	1.25065	3	27.2147	6.3926	1.97217	0.124671	19.9761	19.5496	18.0031	49.4125	44.3307	37.9483	3	19.1763	1.03813	3	43.8972	5.74438	2.28914	0.0359035	26.3411	26.0844	30.0623	51.0697	51.545	29.0592	3	27.4959	2.22624	3	43.8913	12.8472
P0AF90	RRAB_ECOLI	b4255	JW4212	rraB	Regulator of ribonuclease activity B	15603				29.8154	38.1672	27.7707	34.4705	30.7701	19.1038	3	31.9178	5.50788	3	28.1148	8.02009	0.880851	0.633364	47.2642	34.4379	35.5356	48.5901	43.3674	44.6045	3	39.0792	7.10961	3	45.5207	2.72923	1.16483	0.330166	48.3797	48.244	42.0408	47.899	40.7902	43.2081	3	46.2215	3.62123	3	43.9658	3.61446
P0AF93	RIDA_ECOLI	b4243	JW5755	ridA	2-iminobutanoate/2-iminopropanoate deaminase	13612				369.009	358.523	360.902	271.566	282.394	277.392	3	362.811	5.49756	3	277.117	5.41922	0.763806	0.000914901	415.899	418.857	430.871	427.843	398.973	446.937	3	421.876	7.92934	3	424.584	24.1475	1.00642	0.888558	630.456	591.091	613.75	518.793	546.565	495.537	3	611.766	19.7574	3	520.298	25.5473
P0AF96	TABA_ECOLI	b4252	JW5756	tabA	Toxin-antitoxin biofilm protein TabA	16865				28.6006	37.6193	31.3621	28.3597	27.6709	27.6896	3	32.5273	4.62088	3	27.9067	0.392392	0.857947	0.318081	16.7798	19.8141	14.229	37.093	33.192	32.0554	3	16.941	2.79604	3	34.1135	2.64219	2.01367	0.00836731	15.9617	7.11912	6.01826	13.8584	19.0889	16.3072	3	9.69969	5.45092	3	16.4182	2.61702
P0AF98	LPTF_ECOLI	b4261	JW4218	lptF	Lipopolysaccharide export system permease protein LptF	40358				8.93227	6.71014	7.56261	4.94883	7.78228	8.37683	3	7.73501	1.12105	3	7.03598	1.83181	0.909628	0.688882	8.47632	11.1492	8.80098		13.6351	8.88547	3	9.4755	1.45853	2					11.9593	12.0636	14.5215	12.2024	8.7993	13.0613	3	12.8481	1.45012	3	11.3543	2.25401
P0AFA2	NARX_ECOLI	b1222	JW1213	narX	Nitrate/nitrite sensor protein NarX	67084										0			0					14.7107	11.8386	19.5843	34.9602	14.8978	22.4221	3	15.3779	3.91571	3	24.0934	10.1351	1.56676	0.349519	5.01557	4.1792	5.03339	6.30522	6.2168	6.16909	3	4.74272	0.488104	3	6.23037	0.0690721
P0AFA7	NHAB_ECOLI	b1186	JW1175	nhaB	Na(+)/H(+) antiporter NhaB	56728				25.6049	20.34	24.57	12.7503	16.9392	19.6763	3	23.505	2.78936	3	16.4553	3.48827	0.700076	0.111876	30.7675	32.3049	26.4901	20.6097	24.9256	17.0792	3	29.8542	3.01307	3	20.8715	3.92975	0.699115	0.0726011	24.0302	23.3513	18.7255	16.9074	19.049	19.9512	3	22.0357	2.88672	3	18.6359	1.56339
P0AFB1	NLPI_ECOLI	b3163	JW3132	nlpI	Lipoprotein NlpI	33621				9.02788	9.9783	8.51099	10.3538	9.68819		3	9.17239	0.744253	2									12.3413		0			1
P0AFB5	NTRB_ECOLI	b3869	JW3840	glnL	Nitrogen regulation protein NR(II)	38556						6.70938			6.52424	1			1					8.19534						1			0
P0AFB8	NTRC_ECOLI	b3868	JW3839	glnG	Nitrogen regulation protein NR(I)	52255				10.3042	10.6856	7.80471	7.86202	10.7238		3	9.59817	1.56485	2					13.4584	10.4101	11.6788	11.6919			3	11.8491	1.53127	1					16.2308	10.348	11.2904	7.19572	11.4694	12.9617	3	12.6231	3.15972	3	10.5423	2.99271
P0AFC0	NUDB_ECOLI	b1865	JW1854	nudB	Dihydroneopterin triphosphate diphosphatase	17306				4.31064	4.72989	3.85714	1.42698			3	4.29922	0.436487	1					3.36844	5.52483	3.15755				3	4.01694	1.31012	0
P0AFC3	NUOA_ECOLI	b2288	JW2283	nuoA	NADH-quinone oxidoreductase subunit A	16457				98.4344	98.079	87.7645	45.6357	38.4918	47.6325	3	94.7593	6.06028	3	43.92	4.80581	0.46349	0.0040752	65.9143	74.1959	65.7573	37.4519	24.1088	25.3932	3	68.6225	4.82734	3	28.9846	7.36094	0.422378	0.0113019	112.812	96.0048	113.745	69.0764	71.6626	69.1772	3	107.521	9.98388	3	69.9721	1.46491
P0AFC7	NUOB_ECOLI	b2287	JW5875	nuoB	NADH-quinone oxidoreductase subunit B	25056				90.5902	86.8193	90.0812	5.47779	9.75449		3	89.1636	2.04608	2					77.0515	80.7785	69.8021	7.35114	16.0865	12.7046	3	75.8774	5.5816	3	12.0474	4.40461	0.158775	0.0022744	75.1621	76.901	81.1538	9.3944	12.0834	11.7826	3	77.739	3.08249	3	11.0868	1.47336
P0AFD1	NUOE_ECOLI	b2285	JW2280	nuoE	NADH-quinone oxidoreductase subunit E	18590	2			121.399	108.673	122.847	82.0646	66.6661	70.811	3	117.64	7.79904	3	73.1806	7.96804	0.622074	0.0115545	73.9131	77.3107	72.5272	29.0596	20.6482	28.2168	3	74.5837	2.46124	3	25.9749	4.63224	0.348265	0.00427677	102.594	85.8842	101.618	68.152	81.7178	87.2944	3	96.6987	9.37837	3	79.0547	9.84514
P0AFD4	NUOH_ECOLI	b2282	JW2277	nuoH	NADH-quinone oxidoreductase subunit H	36219				31.745	27.5079	32.2684	27.1716			3	30.5071	2.61053	1											0			0											0			0
P0AFD6	NUOI_ECOLI	b2281	JW2276	nuoI	NADH-quinone oxidoreductase subunit I	20538				151.282	140.768	137.577	52.2195	69.9896	58.5397	3	143.209	7.17117	3	60.2496	9.0076	0.420711	0.00330617	101.959	85.7697	112.176	34.6195	29.4442		3	99.9682	13.3152	2					267.951	260.18	235.118	65.8707	100.946	105.877	3	254.416	17.1586	3	90.8979	21.814
P0AFE0	NUOJ_ECOLI	b2280	JW2275	nuoJ	NADH-quinone oxidoreductase subunit J	19875																																52.1799	61.6929	43.4502			51.8817	3	52.441	9.12415	1
P0AFE4	NUOK_ECOLI	b2279	JW2274	nuoK	NADH-quinone oxidoreductase subunit K	10845				8.11522	6.5615	6.38448				3	7.0204	0.952264	0											0			0
P0AFE8	NUOM_ECOLI	b2277	JW2272	nuoM	NADH-quinone oxidoreductase subunit M	56525				26.5721	31.1441	24.809	23.276	20.136	13.2028	3	27.5084	3.26969	3	18.8716	5.15426	0.68603	0.151408	43.2002	39.615	32.8963	14.818	14.4861		3	38.5705	5.23076	2					9.64876	11.4807	10.4188	2.77043			3	10.5161	0.919837	1
P0AFF0	NUON_ECOLI	b2276	JW2271	nuoN	NADH-quinone oxidoreductase subunit N	52044				21.1728	19.4277	29.489	13.6965	15.5938	13.7768	3	23.3632	5.3764	3	14.3557	1.07298	0.614459	0.169095	18.9613	16.5677	22.2154	6.68771	5.954	5.97279	3	19.2481	2.83475	3	6.20483	0.418289	0.32236	0.0334051	20.3969	18.0402	19.7745	9.05596		19.8243	3	19.4039	1.22128	2
P0AFF2	NUPC_ECOLI	b2393	JW2389	nupC	Nucleoside permease NupC	43476				38.7408	44.4017	53.3889	27.096	33.4222	26.9103	3	45.5105	7.38673	3	29.1428	3.7072	0.640355	0.0935658	44.9479	46.9491	48.7028	26.8045	22.116		3	46.8666	1.87881	2					55.9508	45.1423	53.4515	21.4516	26.401		3	51.5149	5.65852	2
P0AFF4	NUPG_ECOLI	b2964	JW2932	nupG	Nucleoside permease NupG	46389				17.7831	14.0104	22.4736	5.01829	8.55093		3	18.089	4.23989	2					12.7111	14.7881	17.9927				3	15.164	2.66079	0					12.4763	13.1694	10.2864				3	11.9774	1.50487	0
P0AFF6	NUSA_ECOLI	b3169	JW3138	nusA	Transcription termination/antitermination protein NusA	54871				285.79	300.869	287.847	279.273	279.792	273.906	3	291.502	8.177	3	277.657	3.25881	0.952505	0.15364	234.025	232.688	219.198	218.925	215.024	194.113	3	228.637	8.2017	3	209.354	13.3424	0.915661	0.171798	350.488	338.436	341.601	314.178	307.764	298.987	3	343.508	6.24829	3	306.976	7.62607
P0AFG0	NUSG_ECOLI	b3982	JW3945	nusG	Transcription termination/antitermination protein NusG	20532	2			523.772	488.309	540.555	435.564	412.687	445.737	3	517.545	26.6738	3	431.329	16.927	0.833414	0.0411349	343.302	317.269	344.314	265.26	228.353	266.25	3	334.962	15.3307	3	253.288	21.5997	0.756169	0.0231474	494.502	513.063	457.356	447.894	474.436	452.343	3	488.307	28.3655	3	458.224	14.2149
P0AFG3	ODO1_ECOLI	b0726	JW0715	sucA	2-oxoglutarate dehydrogenase E1 component	105062	2			314.802	309.978	314.475	130.412	127.483	128.495	3	313.085	2.6957	3	128.797	1.48762	0.411379	0.00015406	134.958	144.88	138.665	76.0816	81.6376	73.9022	3	139.501	5.01355	3	77.2071	3.98864	0.553452	0.00202848	167.964	167.041	157.13	92.6297	89.924	89.0007	3	164.045	6.00632	3	90.5181	1.88604
P0AFG6	ODO2_ECOLI	b0727	JW0716	sucB	Dihydrolipoyllysine-residue succinyltransferase component of 2-oxoglutarate dehydrogenase complex	44011	2			402.759	392.912	406.99	192.467	181.406	200.727	3	400.887	7.22328	3	191.533	9.69428	0.477774	0.000519776	178.656	179.224	172.986	110.225	110.854	108.513	3	176.955	3.44926	3	109.864	1.21153	0.620857	0.00292853	438.31	428.72	386.894	247.129	256.478	248.204	3	417.975	27.3404	3	250.604	5.11564
P0AFG8	ODP1_ECOLI	b0114	JW0110	aceE	Pyruvate dehydrogenase E1 component	99668	1			4309.02	4313.06	4269.35	4980.87	4764.98	4795.27	3	4297.14	24.1543	3	4847.04	116.886	1.12797	0.037417	5615.26	5515.62	5528.46	5622.29	5573.58	5626.11	3	5553.11	54.2021	3	5607.33	29.2878	1.00976	0.29875	3742.14	3768.82	3794.99	3810.52	3889.98	3927.62	3	3768.65	26.4254	3	3876.04	59.7816
P0AFH2	OPPB_ECOLI	b1244	JW1236	oppB	Oligopeptide transport system permease protein OppB	33443				27.7889	23.8184	24.6972	37.4017	29.1473	35.8425	3	25.4348	2.0855	3	34.1305	4.38543	1.34188	0.114164	22.6075	24.2973	23.0257	35.9092	31.1593	32.4707	3	23.3102	0.880084	3	33.1797	2.45305	1.4234	0.030859	55.6313	36.6015	45.7142	81.0965	76.5531	83.5602	3	45.9823	9.51773	3	80.4033	3.55462
P0AFH6	OPPC_ECOLI	b1245	JW1237	oppC	Oligopeptide transport system permease protein OppC	33022				8.3596	9.89518	7.21096	6.2606	10.3188		3	8.48858	1.34675	2					4.60441	7.72396	11.1867	16.2244	18.2378	14.9723	3	7.83836	3.29264	3	16.4782	1.64747	2.10225	0.0564309	10.3604	16.7951	12.1192	22.8526	22.6834	21.6181	3	13.0916	3.32573	3	22.3847	0.669264
P0AFH8	OSMY_ECOLI	b4376	JW4338	osmY	Osmotically-inducible protein Y	21074				70.507	61.1352	65.5077	182.904	183.439	178.879	3	65.7166	4.68939	3	181.741	2.49267	2.76552	0.000825609	32.2617	38.3566	51.6476	199.852	180.317	214.004	3	40.7553	9.91305	3	198.058	16.915	4.85968	0.00456258	231.986	264.557	251.867	672.84	694.472	678.123	3	249.47	16.4173	3	681.812	11.2779
P0AFI2	PARC_ECOLI	b3019	JW2987	parC	DNA topoisomerase 4 subunit A	83831	3	3		121.785	107.699	118.521	143.721	128.535	133.85	3	116.002	7.3732	3	135.369	7.70606	1.16695	0.0803233	140.7	126.953	143.517	108.786	95.8396	98.4037	3	137.057	8.86267	3	101.01	6.85536	0.736993	0.01929	108.678	117.828	100.16	103.354	108.889	97.9906	3	108.889	8.83588	3	103.411	5.44943
P0AFI5	PBP7_ECOLI	b2134	JW5355	pbpG	D-alanyl-D-alanine endopeptidase	33887				9.68551	14.6868	10.7067	9.77861	7.77001	7.67142	3	11.693	2.6425	3	8.40668	1.18915	0.71895	0.23524							0			0					8.45067	6.2327	5.52259	11.962	9.57507	5.79567	3	6.73532	1.52738	3	9.11091	3.10926
P0AFI7	PDXH_ECOLI	b1638	JW1630	pdxH	Pyridoxine/pyridoxamine 5'-phosphate oxidase	25545				34.2876	44.4261	39.935	22.5133	31.0293	25.9012	3	39.5496	5.08023	3	26.4813	4.28753	0.669572	0.0696066	66.2169	47.9478	57.3074	73.5225	67.6373	73.664	3	57.1574	9.13547	3	71.6079	3.4394	1.25282	0.15125	31.7877	32.3983	29.1601	33.074	35.9032	32.043	3	31.1154	1.72061	3	33.6734	1.99869
P0AFJ1	PHNA_ECOLI	b4108	JW4069	phnA	Protein PhnA	12345				57.1221	56.5584	56.1525	39.1984	45.0109	27.7825	3	56.611	0.486935	3	37.3306	8.76476	0.659423	0.1228	56.8971	53.9413	70.793	27.6587	28.3206	25.0837	3	60.5438	8.99826	3	27.021	1.71008	0.446305	0.0442778	25.6661	28.2006	22.5022	26.5099	24.5474	15.557	3	25.4563	2.85499	3	22.2048	5.84016
P0AFJ5	PHOB_ECOLI	b0399	JW0389	phoB	Phosphate regulon transcriptional regulatory protein PhoB	26433				14.3046	12.5639	15.8399	291.987	291.61	313.615	3	14.2361	1.63907	3	299.071	12.5972	21.0079	0.00451289	17.5029	18.4078	27.0712	213.689	198.801	198.983	3	20.994	5.28245	3	203.824	8.54354	9.70871	0.000929076	36.8399	30.2139	28.5524	402.632	433.71	443.608	3	31.8687	4.38458	3	426.65	21.3809
P0AFJ7	PITA_ECOLI	b3493	JW3460	pitA	Low-affinity inorganic phosphate transporter 1	53389				28.9671	23.0392	24.8922	11.2161	15.8069	16.1498	3	25.6328	3.03256	3	14.3909	2.75483	0.561426	0.0308287	9.19226	17.1603	8.44145	17.0312	13.3298	9.27896	3	11.598	4.8317	3	13.2133	3.87743	1.13928	0.734745	24.1575	24.226	19.4914	12.4438	13.2773	17.4304	3	22.625	2.71396	3	14.3838	2.67112
P0AFK0	PMBA_ECOLI	b4235	JW4194	pmbA	Metalloprotease PmbA	48370	3	4		52.2383	55.1894	52.1232	11.1831	9.59177	7.69782	3	53.1836	1.738	3	9.4909	1.74483	0.178455	0.000403116	73.9627	69.9281	71.7595	14.539	13.4851	20.5926	3	71.8834	2.02015	3	16.2056	3.83565	0.225442	0.00253699	56.6733	55.2827	54.4923				3	55.4828	1.10418	0
P0AFK6	POTC_ECOLI	b1124	JW1110	potC	Spermidine/putrescine transport system permease protein PotC	29111				13.9825	15.8691	10.729	18.7658		16.7958	3	13.5269	2.60017	2					13.5365		24.0493	10.6162	13.5867	16.2449	2			3	13.4826	2.81579
P0AFK9	POTD_ECOLI	b1123	JW1109	potD	Spermidine/putrescine-binding periplasmic protein	38867				191.103	189.31	182.43	146.345	135.503	144.508	3	187.614	4.57839	3	142.119	5.80249	0.757504	0.00461012	142.742	134.452	146.921	178.369	171.191	170.16	3	141.372	6.34644	3	173.24	4.47166	1.22542	0.0126139	180.218	184.514	164.478	138.878	143.024	147.154	3	176.403	10.5487	3	143.019	4.138
P0AFL3	PPIA_ECOLI	b3363	JW3326	ppiA	Peptidyl-prolyl cis-trans isomerase A	20431				43.4055	38.8627	29.1657	43.3898	36.127	41.2963	3	37.1446	7.27371	3	40.271	3.73837	1.08417	0.645368	22.1172	13.622	24.732	34.5958	31.9283	32.3533	3	20.1571	5.80858	3	32.9591	1.43324	1.63512	0.0966251	24.1498	28.8391	26.7792	43.6763	43.1655	36.5477	3	26.5894	2.35041	3	41.1298	3.97645
P0AFL6	PPX_ECOLI	b2502	JW2487	ppx	Exopolyphosphatase	58136				21.943	15.5742	20.2718	23.4289	26.8612	28.1139	3	19.263	3.30207	3	26.1347	2.42553	1.35673	0.102548	32.619	32.5533	27.4688	29.8339	32.3986	31.6634	3	30.8804	2.95469	3	31.2986	1.32069	1.01354	0.866865	29.6497	30.6326	31.847	42.0488	40.972	40.3321	3	30.7098	1.10068	3	41.1176	0.867566
P0AFM2	PROX_ECOLI	b2679	JW2654	proX	Glycine betaine/proline betaine-binding periplasmic protein	36023				149.265	146.238	160.157	136.83	116.705	112.628	3	151.887	7.32048	3	122.054	12.9575	0.803588	0.0846053	88.3276	88.2256	90.3326	75.1118	50.895	63.5064	3	88.9619	1.18813	3	63.1711	12.1119	0.710091	0.109365	97.9258	90.2868	94.0982	86.7001	83.1494	73.8108	3	94.1036	3.8195	3	81.2201	6.65771
P0AFM4	PSIF_ECOLI	b0384	JW5054	psiF	Phosphate starvation-inducible protein PsiF	11687																																			15.6974	16.9104	18.4557	0			3	17.0212	1.38248
P0AFM6	PSPA_ECOLI	b1304	JW1297	pspA	Phage shock protein A	25493				44.273	53.2845	52.2984	43.8669	45.7414	43.5181	3	49.952	4.94278	3	44.3755	1.19572	0.888363	0.274612	34.9527	36.9633	30.6783	34.6091	39.7682	36.6039	3	34.1981	3.20973	3	36.9937	2.60155	1.08175	0.387682	28.0852	47.1347	42.3051	40.8169	46.1033	49.2756	3	39.175	9.90298	3	45.3986	4.27315
P0AFM9	PSPB_ECOLI	b1305	JW1298	pspB	Phage shock protein B	8763				4.68251	2.32065	3.7905	2.75678		1.43544	3	3.59789	1.19265	2					1.93688	1.89493	2.95179	3.95371	7.60247	6.14378	3	2.2612	0.598436	3	5.89999	1.83656	2.60923	0.107467	8.2128	7.17607	5.07942	6.82214	4.79202		3	6.82276	1.59629	2
P0AFP4	YBBO_ECOLI	b0493	JW0482	ybbO	Uncharacterized oxidoreductase YbbO	29410				11.2663	15.1388	14.8319	19.6099	23.9203	19.5667	3	13.7457	2.15267	3	21.0323	2.50117	1.5301	0.0520846	16.8277	25.5219	23.183	16.2584	20.9894	41.4889	3	21.8442	4.49906	3	26.2456	13.4114	1.20149	0.699506	23.8427	16.4393	23.5582	26.5848	26.6172	29.0741	3	21.2801	4.19464	3	27.4254	1.42794
P0AFP6	GCH1L_ECOLI	b0710	JW0700	ybgI	GTP cyclohydrolase 1 type 2 homolog	26892				57.3932	46.62	47.0616	76.11	70.0694	75.7519	3	50.3583	6.09643	3	73.9771	3.3889	1.46902	0.0300928	74.5909	64.305	63.4958	130.453	132.451	114.808	3	67.4639	6.18541	3	125.904	9.66121	1.86624	0.00948954	49.1709	62.594	50.8878	91.0633	92.5299	90.7722	3	54.2176	7.30482	3	91.4551	0.942087
P0AFQ7	YCFH_ECOLI	b1100	JW1086	ycfH	Uncharacterized metal-dependent hydrolase YcfH	29809	3	4		22.5279	23.4459	20.9118				3	22.2952	1.28298	0					26.489	31.3405	24.6384	10.7136	10.0018		3	27.4893	3.46121	2					40.3692	34.7527	40.2843				3	38.4687	3.21846	0
P0AFR0	RSSA_ECOLI	b1234	JW1222	rssA	NTE family protein RssA	33067										0			0						4.03768			7.56877	27.7097	1			2
P0AFR2	DAUA_ECOLI	b1206	JW5189	dauA	C4-dicarboxylic acid transporter DauA	59429					8.2675	6.98005		8.08956		2			1					15.1213	17.5784	10.6907	13.1586	17.6232	14.2041	3	14.4635	3.49065	3	14.9953	2.33509	1.03677	0.866865	11.338	12.1156	9.21864	9.93594	3.72749	13.3485	3	10.8907	1.49937	3	9.00398	4.87774
P0AFR4	YCIO_ECOLI	b1267	JW5196	yciO	Uncharacterized protein YciO	23212	2			69.7784	55.2062	59.3637	69.3843	73.8043	73.9581	3	61.4494	7.50666	3	72.3822	2.59743	1.17792	0.193785	65.662	60.8785	61.2173	102.276	98.1036	104.748	3	62.5859	2.66933	3	101.709	3.35827	1.62511	0.00221326	74.7379	67.7481	53.507	106.583	97.1213	98.7585	3	65.331	10.8199	3	100.821	5.05679
P0AFS3	FOLM_ECOLI	b1606	JW1598	folM	Dihydromonapterin reductase	26348					5.7179	7.14307				2			0					7.5519				4.25755		1			1
P0AFS7	YDIK_ECOLI	b1688	JW1678	ydiK	UPF0118 inner membrane protein YdiK	39841				2.7312	2.47801	2.17762				3	2.46228	0.277125	0											0			0
P0AFT5	YEHT_ECOLI	b2125	JW5352	yehT	Transcriptional regulatory protein YehT	27400				15.5516	13.5666	16.6501				3	15.2561	1.56284	0					11.3855	10.0312	10.7936				3	10.7368	0.678936	0
P0AFU4	GLRR_ECOLI	b2554	JW2538	glrR	Transcriptional regulatory protein GlrR	49148				3.19508			3.76401		4.13009	1			2					5.59298			6.22089			1			1
P0AFU8	RISA_ECOLI	b1662	JW1654	ribC	Riboflavin synthase	23445				71.8507	75.4993	73.9005	96.3066	104.705	103.792	3	73.7502	1.82894	3	101.601	4.60793	1.37764	0.017172	89.4481	76.7889	93.041	145.911	140.194	160.036	3	86.426	8.53713	3	148.714	10.2136	1.72071	0.00803989	91.2313	90.5531	97.5428	122.823	124.234	128.912	3	93.1091	3.85467	3	125.323	3.18723
P0AFW0	RFAH_ECOLI	b3842	JW3818	rfaH	Transcription antitermination protein RfaH	18340				8.02934	6.0712	8.71451	7.21013	5.69239	8.09711	3	7.60502	1.37179	3	6.99988	1.21607	0.920429	0.681669	5.14049	5.54476	6.39801		5.34704		3	5.69442	0.64198	1					3.54984	3.4775	3.65207	2.95564		3.60812	3	3.5598	0.0877104	2
P0AFW2	RMF_ECOLI	b0953	JW0936	rmf	Ribosome modulation factor	6507										0			0								70.6539	72.3399	75.1637	0			3	72.7192	2.2787									0			0
P0AFW4	RNK_ECOLI	b0610	JW0602	rnk	Regulator of nucleoside diphosphate kinase	14927				13.3712	9.24174	9.11662		9.83653	11.4718	3	10.5765	2.42107	2					11.6931	14.6153	14.2076	7.97992		6.69692	3	13.5053	1.58262	2					17.513	16.3671	19.372	13.1219		12.7782	3	17.7507	1.51649	2
P0AFW8	ROF_ECOLI	b0189	JW0184	rof	Protein rof	9480				7.97126	6.02065	12.4178	20.1374	15.627	13.5232	3	8.80324	3.27872	3	16.4292	3.37928	1.86627	0.102548	6.35764	12.7875	12.4368	25.2127	23.8871	24.2715	3	10.5273	3.6153	3	24.4571	0.682011	2.3232	0.0421093	15.2059	19.6297	16.9706	31.9264	28.7417	25.7229	3	17.2687	2.22692	3	28.797	3.10212
P0AFX0	HPF_ECOLI	b3203	JW3170	hpf	Ribosome hibernation promoting factor	10750				35.8435	37.6787	49.6152	57.3722	56.9615	56.9589	3	41.0458	7.47783	3	57.0975	0.237872	1.39107	0.127871	32.487	25.5142	25.821	68.5845	58.3339	60.5737	3	27.9407	3.94017	3	62.4974	5.38926	2.23678	0.00738549	44.0283	48.525	38.1258	92.5905	88.2588	82.1195	3	43.5597	5.21541	3	87.6563	5.26144
P0AFX9	RSEB_ECOLI	b2571	JW2555	rseB	Sigma-E factor regulatory protein RseB	35750				28.7641	23.309	27.2527	39.3777	31.5816	41.7139	3	26.4419	2.81648	3	37.5577	5.30567	1.42039	0.102459	31.36	27.8629	33.0521	46.9176	52.6113	60.1029	3	30.7583	2.6464	3	53.2106	6.61305	1.72996	0.0389281	21.4761	24.7935	20.2963	27.2423	32.9191	31.7267	3	22.1886	2.33173	3	30.6294	2.99326
P0AFY8	SEQA_ECOLI	b0687	JW0674	seqA	Negative modulator of initiation of replication	20315	2			68.8573	72.4073	72.3574	78.6867	75.8503	81.4956	3	71.2073	2.03534	3	78.6775	2.82266	1.10491	0.0620149	56.918	58.8305	57.3703	59.1652	53.993	47.282	3	57.7063	0.999535	3	53.4801	5.95818	0.926764	0.422858	80.1372	88.4447	84.3885	83.5082	84.753	83.0518	3	84.3235	4.15413	3	83.771	0.880522
P0AFZ1	SSEB_ECOLI	b2522	JW5404	sseB	Protein SseB	28643				22.243	27.5405	21.2393	22.8531	28.2115	36.13	3	23.6743	3.38566	3	29.0649	6.67946	1.2277	0.398588	21.2879	21.897	14.139	21.515	17.686	37.2319	3	19.108	4.31401	3	25.4776	10.358	1.33335	0.483173	17.4225	17.0478	12.1998	16.1188	15.0095	15.3487	3	15.5567	2.91319	3	15.4923	0.568427
P0AFZ3	SSPB_ECOLI	b3228	JW3197	sspB	Stringent starvation protein B	18262				36.3999	52.6757	48.4	49.8452	57.1854	57.6797	3	45.8252	8.43787	3	54.9034	4.38753	1.19811	0.288566	41.9967	41.0695	43.106	33.8683	28.1099	30.7225	3	42.0574	1.01961	3	30.9002	2.88331	0.734716	0.0331343	39.4536	48.3651	45.2841	54.0056	41.4931	50.4329	3	44.3676	4.52589	3	48.6439	6.44524
P0AG00	WZZE_ECOLI	b3785	JW5601	wzzE	ECA polysaccharide chain length modulation protein	39489				38.8609	42.4175	36.9286	31.9103	32.1978	33.7566	3	39.4023	2.78422	3	32.6216	0.993423	0.82791	0.0887586	21.661	25.9564	33.5138	20.2539	22.9762	31.3648	3	27.0437	6.00074	3	24.865	5.79125	0.919435	0.734241	22.3795	26.0856	15.6416	26.4115	24.6837	27.7188	3	21.3689	5.29483	3	26.2713	1.5224
P0AG03	UBIX_ECOLI	b2311	JW2308	ubiX	Flavin prenyltransferase UbiX	20695					3.4326				3.70582	1			1											0			0											0			0
P0AG07	RPE_ECOLI	b3386	JW3349	rpe	Ribulose-phosphate 3-epimerase	24554				88.6468	89.4783	88.7611	79.0816	63.1932	88.0126	3	88.9621	0.450709	3	76.7625	12.5712	0.862867	0.3291	94.4451	95.531	94.3801	91.6833	99.1367	75.6972	3	94.7854	0.646526	3	88.8391	11.9758	0.937265	0.556063	136.288	141.266	137.197	120.202	120.99	116.969	3	138.25	2.6509	3	119.387	2.13079
P0AG14	SOHB_ECOLI	b1272	JW1264	sohB	Probable protease SohB	39366				38.601	38.2327	42.254	34.8803	31.5225	32.0387	3	39.6959	2.22302	3	32.8138	1.80813	0.82663	0.0441918	43.8278	48.0151	46.5672	47.1569	38.8788	55.2944	3	46.1367	2.12659	3	47.11	8.2079	1.0211	0.882145	26.9642	28.968	29.2883	38.5563	40.0082	28.3331	3	28.4068	1.25958	3	35.6325	6.36304
P0AG16	PUR1_ECOLI	b2312	JW2309	purF	Amidophosphoribosyltransferase	56488				38.6694	40.6358	37.2207	30.7292	27.8503	28.0647	3	38.842	1.71408	3	28.8814	1.60383	0.743562	0.0100847	39.0014	33.4846	36.2077	16.4123	18.9461	12.0467	3	36.2312	2.75848	3	15.8017	3.48999	0.436135	0.00892283	36.6553	36.9615	32.5481	25.8243	26.4475	20.1462	3	35.3883	2.46445	3	24.1393	3.47217
P0AG18	PURE_ECOLI	b0523	JW0512	purE	N5-carboxyaminoimidazole ribonucleotide mutase	17780				15.2321	15.116	16.4087	13.3261	12.3605	11.4881	3	15.5856	0.715185	3	12.3916	0.919394	0.795065	0.0338053	12.152	11.539	14.0138				3	12.5683	1.28884	0					17.6492	17.0063	12.9802	6.6602		9.19458	3	15.8786	2.53056	2
P0AG20	RELA_ECOLI	b2784	JW2755	relA	GTP pyrophosphokinase	83876				22.6572	22.1109	22.0701	28.4546	28.9234	28.0582	3	22.2794	0.32782	3	28.4787	0.433105	1.27825	0.0012195	30.6267	32.1974	33.9358	44.3694	39.1566	30.8462	3	32.2533	1.65526	3	38.1241	6.82047	1.18202	0.349503	26.6944	27.6343	24.9813	39.1435	26.9441	34.5458	3	26.4367	1.34515	3	33.5445	6.16103
P0AG24	SPOT_ECOLI	b3650	JW3625	spoT	Guanosine-3',5'-bis(diphosphate) 3'-pyrophosphohydrolase	79342	2			17.697	18.8456	17.5116	17.19	19.4518	15.1214	3	18.0181	0.722635	3	17.2544	2.16592	0.957617	0.690706	23.0481	23.5557	21.6193	23.4254	18.8598	20.7588	3	22.741	1.00406	3	21.0147	2.29353	0.924086	0.405042	17.588	17.6689	16.374	17.4808	18.5467	18.458	3	17.2103	0.725386	3	18.1618	0.591457
P0AG27	YIBN_ECOLI	b3611	JW3586	yibN	Uncharacterized protein YibN	15596				217.551	213.966	210.473	179.248	205.892	200.185	3	213.997	3.5391	3	195.108	14.0287	0.911735	0.220348	184.021	174.758	159.581	175.927	166.569	154.838	3	172.787	12.3387	3	165.778	10.5667	0.959437	0.570939	182.191	175.295	191.987	161.753	154.657	159.319	3	183.158	8.38788	3	158.576	3.60582
P0AG30	RHO_ECOLI	b3783	JW3756	rho	Transcription termination factor Rho	47004	2			394.183	410.342	410.72	369.519	347.319	360.976	3	405.082	9.44041	3	359.271	11.1977	0.886911	0.023342	356.675	354.346	359.639	267.72	259.716	271.915	3	356.887	2.65284	3	266.45	6.19782	0.746596	0.00354401	417.109	415.21	422.794	363.58	353.762	355.793	3	418.371	3.94636	3	357.712	5.18259
P0AG40	RIBF_ECOLI	b0025	JW0023	ribF	FMN adenylyltransferase	34734				18.5776	17.127	22.9866	19.2803	19.8442	26.5386	3	19.5637	3.05173	3	21.8877	4.03765	1.11879	0.573104	31.5547	26.7663	27.9952	15.1359	29.5211	36.6093	3	28.7721	2.48693	3	27.0888	10.9414	0.941495	0.849574	21.3305	26.6343	20.4641	27.6438	25.733	32.508	3	22.8096	3.34047	3	28.6283	3.49314
P0AG44	RL17_ECOLI	b3294	JW3256	rplQ	50S ribosomal protein L17	14365				3988.75	4338.02	4300.08	3038.79	2813.34	2965.92	3	4208.95	191.64	3	2939.35	115.05	0.698357	0.00890911	2264.65	2329.46	2387.18	2083.79	2058.47	2177.02	3	2327.1	61.2992	3	2106.43	62.4327	0.905174	0.0305404	2900.3	2817.24	2916.21	2614.02	2581.41	2685.98	3	2877.92	53.1463	3	2627.14	53.5047
P0AG48	RL21_ECOLI	b3186	JW3153	rplU	50S ribosomal protein L21	11564				6521.18	6428.83	5779.74	4310.02	4155.46	4332.93	3	6243.25	404.058	3	4266.14	96.5309	0.68332	0.0338053	4250.87	4004.26	4353.92	4361.38	4503.28	4773.39	3	4203.02	179.675	3	4546.02	209.303	1.08161	0.152935	4802.63	4885.53	4806.36	4043.54	4236.68	4154.36	3	4831.51	46.8227	3	4144.86	96.9198
P0AG51	RL30_ECOLI	b3302	JW3264	rpmD	50S ribosomal protein L30	6542				6789.1	6426.84	6382.29	4263.83	4579.18	4416.22	3	6532.74	223.126	3	4419.74	157.705	0.676552	0.00340101	4032.01	3782.91	3927.38	3825.45	3650.45	3520.75	3	3914.1	125.08	3	3665.55	152.91	0.936499	0.15125	4716.08	4700.92	4937.33	4102.35	3866	4201.15	3	4784.78	132.332	3	4056.5	172.215
P0AG55	RL6_ECOLI	b3305	JW3267	rplF	50S ribosomal protein L6	18904				3879.42	3973.69	3953.35	3740.96	3664.69	3593.9	3	3935.49	49.6088	3	3666.52	73.547	0.931655	0.0305383	3112.4	3086.71	3200.38	3055.16	2974.8	3001.39	3	3133.16	59.6117	3	3010.45	40.9389	0.960834	0.0885388	3105.58	3121.02	3185.72	2631.44	2715.55	2728.52	3	3137.44	42.5184	3	2691.84	52.7055
P0AG59	RS14_ECOLI	b3307	JW3269	rpsN	30S ribosomal protein S14	11580				636.899	629.327	615.003	630.096	610.227	628.428	3	627.076	11.1202	3	622.917	11.0215	0.993367	0.738903	544.957	518.29	538.424	417.208	409.633	469.17	3	533.89	13.8996	3	432.004	32.4091	0.809162	0.0431354	895.12	827.378	862.346	717.964	744.255	717.639	3	861.615	33.8769	3	726.619	15.2738
P0AG63	RS17_ECOLI	b3311	JW3273	rpsQ	30S ribosomal protein S17	9704				3250.22	3385.43	3302.62	2843.19	3144.61	3148.65	3	3312.76	68.1726	3	3045.48	175.203	0.91932	0.179547	2787.99	2509.63	2245.77	2514.72	2359.23	2396.45	3	2514.46	271.142	3	2423.47	81.1893	0.963811	0.693927	4661.31	4626.29	4543.63	3835.11	4012.27	3868.14	3	4610.41	60.4258	3	3905.17	94.2073
P0AG67	RS1_ECOLI	b0911	JW0894	rpsA	30S ribosomal protein S1	61158				2087.66	2137.37	2087.94	1926.5	1898.37	1960.23	3	2104.32	28.6196	3	1928.37	30.9722	0.916383	0.0105058	1922.78	1897.83	1867.05	1618.05	1549.05	1575.37	3	1895.89	27.9158	3	1580.82	34.8217	0.833817	0.00354401	4501.12	4592.94	4531.25	3643.42	3732.8	3702.53	3	4541.77	46.8052	3	3692.92	45.4589
P0AG76	SBCD_ECOLI	b0398	JW0388	sbcD	Nuclease SbcCD subunit D	44714						3.42835		3.61461		1			1					1.35229		3.72573				2			0							3.87375	1.30617			1			1
P0AG80	UGPB_ECOLI	b3453	JW3418	ugpB	sn-glycerol-3-phosphate-binding periplasmic protein UgpB	48449						12.6796	1804.06	1688.08	1766.97	1			3	1753.04	59.2321			53.6778	46.1591	60.1017	1982.13	2011.45	1992.1	3	53.3129	6.97846	3	1995.23	14.908	37.4249	0.000229049	15.4358	10.7569	12.459	1262.66	1322.47	1333.46	3	12.8839	2.36821	3	1306.2	38.1022
P0AG82	PSTS_ECOLI	b3728	JW3706	pstS	Phosphate-binding protein PstS	37024				83.555	76.4118	79.4563	2505.09	2377.8	2424.69	3	79.8077	3.58454	3	2435.86	64.3759	30.5216	0.00281971	210.213	221.706	212.9	1950.95	1933.4	1953.97	3	214.94	6.01186	3	1946.11	11.1074	9.0542	0.000148018	172.412	183.797	171.545	1956.78	2053.87	1989.87	3	175.918	6.83717	3	2000.17	49.3582
P0AG84	YGHA_ECOLI	b3003	JW2972	yghA	Uncharacterized oxidoreductase YghA	31488										0			0								89.6048	92.4742	67.1737	0			3	83.0842	13.8534			14.23		12.255	76.588	65.68	65.9344	2			3	69.4008	6.2256
P0AG86	SECB_ECOLI	b3609	JW3584	secB	Protein-export protein SecB	17277				377.32	402.166	343.819	404.519	382.787	393.357	3	374.435	29.2803	3	393.554	10.8673	1.05106	0.477809	311.953	317.865	321.157	278.972	265.061	252.348	3	316.992	4.66374	3	265.46	13.3165	0.837436	0.0331648	466.173	463.472	483.441	395.825	445.742	422.788	3	471.029	10.8339	3	421.452	24.9853
P0AG90	SECD_ECOLI	b0408	JW0398	secD	Protein translocase subunit SecD	66632				143.865	147.806	147.558	137.754	139.71	142.01	3	146.41	2.20723	3	139.825	2.13032	0.955023	0.0544303	163.311	168.281	165.319	129.546	132.067	135.656	3	165.637	2.50021	3	132.423	3.07052	0.799477	0.00239907	129.323	126.844	126.493	117.952	116.333	114.393	3	127.553	1.54259	3	116.226	1.78191
P0AG93	SECF_ECOLI	b0409	JW0399	secF	Protein translocase subunit SecF	35382				21.2482	23.0799	23.2617	16.328	18.5393	19.2051	3	22.5299	1.11373	3	18.0241	1.50615	0.800008	0.0469738	25.6153	27.0091	23.0055	16.8823	15.2919	16.5758	3	25.21	2.03234	3	16.25	0.843773	0.644586	0.0242274	17.4924	17.1977	18.0644	16.5345	14.0427	15.9032	3	17.5848	0.440681	3	15.4935	1.29545
P0AG96	SECE_ECOLI	b3981	JW3944	secE	Protein translocase subunit SecE	13643				90.5766	75.4533	86.1758	102.23	106.798	110.268	3	84.0686	7.77875	3	106.432	4.03148	1.26601	0.0564892	166.658	147.112	166.582	159.671	144.056	159.044	3	160.117	11.263	3	154.257	8.83989	0.9634	0.591168	125.552	129.589	131.006	99.4474	111.347	131.859	3	128.716	2.82994	3	114.218	16.3954
P0AG99	SECG_ECOLI	b3175	JW3142	secG	Protein-export membrane protein SecG	11365				93.6734	95.4675	96.2884	79.1384	73.6053	47.5742	3	95.1431	1.33734	3	66.7726	16.8549	0.701813	0.17274	82.4933	82.9753	81.1169	69.0608	71.9625	24.5915	3	82.1952	0.964404	3	55.2049	26.5517	0.671632	0.296715	116.335	111.853	112.906	100.458	96.9289	92.0203	3	113.698	2.34361	3	96.4691	4.2376
P0AGA2	SECY_ECOLI	b3300	JW3262	secY	Protein translocase subunit SecY	48512				166.661	176.449	176.926	162.831	153.218	152.274	3	173.345	5.79371	3	156.108	5.84168	0.900559	0.057756	207.667	203.924	206.253	138.933	140.005	146.077	3	205.948	1.89005	3	141.672	3.8526	0.6879	0.00233644	240.691	237.321	237.156	205.548	197.266	208.275	3	238.389	1.99501	3	203.696	5.73333
P0AGA6	UHPA_ECOLI	b3669	JW3644	uhpA	Transcriptional regulatory protein UhpA	20889																																						0			0
P0AGB0	SERB_ECOLI	b4388	JW4351	serB	Phosphoserine phosphatase	35043				18.571	21.3595	17.4238	18.5931	25.8235	24.3288	3	19.1181	2.02409	3	22.9151	3.81687	1.19861	0.317472	18.6431	19.4798	15.0375	15.1461	12.5697	15.6968	3	17.7201	2.36059	3	14.4709	1.66932	0.816634	0.192602	19.9268	14.0981	19.3026	16.5912	23.7762	21.7301	3	17.7758	3.20027	3	20.6992	3.70178
P0AGB6	RPOE_ECOLI	b2573	JW2557	rpoE	ECF RNA polymerase sigma-E factor	21696				22.1952	25.1287	26.9749	29.6835	38.0442	32.4824	3	24.7663	2.41037	3	33.4034	4.25576	1.34874	0.107311	26.6387	16.9474	21.0112	25.2144	39.1941	32.8209	3	21.5324	4.86663	3	32.4098	6.99891	1.50516	0.153781	19.2814	19.8991	24.9834	26.569	29.6754	22.307	3	21.388	3.12902	3	26.1838	3.69927
P0AGC3	SLT_ECOLI	b4392	JW4355	slt	Soluble lytic murein transglycosylase	73353				3.77972	6.19992	6.24362	9.69202	9.90304	11.1026	3	5.40775	1.41009	3	10.2326	0.760834	1.8922	0.0395323	8.77631	9.54133	7.68293	12.7226	10.1583	11.6584	3	8.66686	0.934022	3	11.5131	1.28831	1.32841	0.0766961	11.7187	11.9123	13.7659	20.6631	23.4743	20.1394	3	12.4656	1.13022	3	21.4256	1.79344
P0AGD1	SODC_ECOLI	b1646	JW1638	sodC	Superoxide dismutase [Cu-Zn]	17681										0			0							9.69385	12.3532	11.7425	10.7362	1			3	11.6106	0.816525				10.6917		35.763	29.9116	31.0311	1			3	32.2352	3.10599
P0AGD3	SODF_ECOLI	b1656	JW1648	sodB	Superoxide dismutase [Fe]	21266				1493.86	1536.92	1471.8	1481.13	1638.3	1577.23	3	1500.86	33.1195	3	1565.55	79.233	1.0431	0.39085	2672.97	2724.24	2631.11	5132.84	4679.39	4715.78	3	2676.11	46.6442	3	4842.67	251.952	1.8096	0.0135454	2329.04	2373.72	2379.89	3171.61	3263.21	3195.04	3	2360.88	27.7492	3	3209.95	47.5862
P0AGD7	SRP54_ECOLI	b2610	JW5414	ffh	Signal recognition particle protein	49787				132.6	148.281	130.522	106.519	112.506	124.389	3	137.134	9.70905	3	114.471	9.09567	0.834739	0.0929088	96.3021	107.267	111.088	83.3073	93.8863	75.8619	3	104.886	7.6752	3	84.3518	9.05749	0.804226	0.0772269	125.061	109.454	105.222	114.779	113.907	109.122	3	113.246	10.4489	3	112.603	3.04571
P0AGE0	SSB_ECOLI	b4059	JW4020	ssb	Single-stranded DNA-binding protein	18975				349.33	322.522	370.76	369.279	348.539	377.873	3	347.537	24.1689	3	365.23	15.0803	1.05091	0.451713	312.837	305.283	308.214	288.305	261.374	298.875	3	308.778	3.80845	3	282.851	19.3362	0.916035	0.204335	367.053	355.036	353.085	324.78	349.244	347.38	3	358.391	7.56439	3	340.468	13.6181
P0AGE6	CHRR_ECOLI	b3713	JW3691	chrR	Chromate reductase	20376				61.4857	73.225	66.9214	158.819	131.681	125.476	3	67.2107	5.87499	3	138.659	17.7329	2.06304	0.0397569	80.9741	82.6818	87.1994	158.605	128.06	152.84	3	83.6184	3.21661	3	146.502	16.229	1.75203	0.041317	62.136	58.2694	66.4751	152.221	144.199	155.721	3	62.2935	4.10512	3	150.714	5.90704
P0AGE9	SUCD_ECOLI	b0729	JW0718	sucD	Succinate--CoA ligase [ADP-forming] subunit alpha	29777				356.948	423.405	363.274	198.508	195.962	182.291	3	381.209	36.6794	3	192.254	8.72133	0.504326	0.0311119	141.55	149.543	148.882	109.076	97.909	101.146	3	146.658	4.43627	3	102.71	5.7455	0.700338	0.00500789	246.424	232.826	241.695	150.101	151.729	150.137	3	240.315	6.90324	3	150.656	0.929708
P0AGF2	CSDE_ECOLI	b2811	JW2782	csdE	Sulfur acceptor protein CsdE	15940				6.03491	8.80855	7.82943	6.44232	8.39257	13.5071	3	7.55763	1.40665	3	9.44733	3.64858	1.25004	0.572769	5.51114	6.35056	8.33523	3.25658	7.0252	9.23854	3	6.73231	1.45023	3	6.50677	3.02449	0.966499	0.93011	14.3889	7.50652	11.6568	19.1956	15.9085	18.9174	3	11.1841	3.46546	3	18.0072	1.82281
P0AGG0	THIL_ECOLI	b0417	JW0407	thiL	Thiamine-monophosphate kinase	35071				30.647	44.1031	27.5114	32.2371	26.1986	32.2637	3	34.0872	8.8146	3	30.2331	3.49403	0.886936	0.632667	31.5159	37.3853	33.4328	37.4415	46.3999	44.5905	3	34.1113	2.99295	3	42.8106	4.737	1.25503	0.110222	19.1022	19.8722	18.5848	18.1137	22.2062	24.5816	3	19.1864	0.647817	3	21.6338	3.27172
P0AGG2	TESB_ECOLI	b0452	JW0442	tesB	Acyl-CoA thioesterase 2	31966				22.2117	24.1516	19.4067	20.2019	14.7868	9.56661	3	21.9233	2.38556	3	14.8518	5.31794	0.677441	0.215172	23.1503	22.7373	27.1389	23.9954	16.4476	29.2811	3	24.3422	2.43083	3	23.2414	6.44989	0.954778	0.839385	22.7288	24.6883	24.641	11.5528	19.0982	14.2475	3	24.0194	1.11791	3	14.9662	3.82369
P0AGG4	THIO2_ECOLI	b2582	JW2566	trxC	Thioredoxin-2	15555	1			18.509	15.2026	16.2239	9.30909	14.8552	12.4075	3	16.6452	1.69298	3	12.1906	2.77941	0.732381	0.161725	10.113	14.4412	9.16562			14.0685	3	11.2399	2.81255	1					11.0538	18.5752	13.5084	15.624	10.3469	21.2006	3	14.3791	3.83556	3	15.7238	5.42754
P0AGG8	TLDD_ECOLI	b3244	JW3213	tldD	Metalloprotease TldD	51364	3	4		25.2688	22.6736	23.9029			5.89613	3	23.9484	1.2982	1					35.863	43.6586	41.1978			10.4265	3	40.2398	3.98512	1					45.6214	33.8451	40.5596				3	40.0087	5.90745	0
P0AGI1	RBSC_ECOLI	b3750	JW3729	rbsC	Ribose import permease protein RbsC	33452				14.6125	7.66286	11.5457	9.94975	11.248	7.1546	3	11.2737	3.4828	3	9.45078	2.09182	0.838305	0.586916		12.0599	8.99509			6.86046	2			1					19.2204	18.5567	17.4193	6.88909			3	18.3988	0.910873	1
P0AGI8	TRKA_ECOLI	b3290	JW3251	trkA	Trk system potassium uptake protein TrkA	50368				36.3524	39.1613	41.5051	41.5713	28.3023	39.5128	3	39.0063	2.57985	3	36.4621	7.14118	0.934776	0.689115	44.4305	38.2841	44.0624	38.3588	39.9752	18.3921	3	42.259	3.44728	3	32.242	12.0216	0.762963	0.360536	28.1386	25.8354	25.7012	27.9895	28.6831	20.5605	3	26.5584	1.37014	3	25.7444	4.50274
P0AGJ2	TRMH_ECOLI	b3651	JW3626	trmH	tRNA (guanosine(18)-2'-O)-methyltransferase	25343	2			9.56966	10.8247	12.9307	2.4292	7.40407	7.04709	3	11.1084	1.69838	3	5.62679	2.77494	0.506537	0.111232	11.5469	14.4153	14.01	9.11196	12.794	8.07015	3	13.3241	1.55236	3	9.99204	2.48185	0.749924	0.194609	8.34522	9.67412	9.17662	4.65885	3.89342		3	9.06532	0.671405	2
P0AGJ5	YFIF_ECOLI	b2581	JW2565	yfiF	Uncharacterized tRNA/rRNA methyltransferase YfiF	37784	3	3		164.784	166.066	156.429	181.743	154.362	159.157	3	162.426	5.23325	3	165.087	14.6221	1.01638	0.837557	163.83	165.469	160.669	157.836	165.089	159.742	3	163.323	2.43989	3	160.889	3.76008	0.985099	0.485489	145.693	148.779	133.632	142.715	150.543	143.518	3	142.701	8.0044	3	145.592	4.30645
P0AGJ7	TRML_ECOLI	b3606	JW3581	trmL	tRNA (cytidine(34)-2'-O)-methyltransferase	17726				5.85133	8.88357	7.42513	8.53977	8.723	10.5989	3	7.38668	1.51649	3	9.28722	1.13963	1.25729	0.249721	7.96472	10.3479	10.7067		4.96751		3	9.67311	1.49034	1
P0AGJ9	SYY_ECOLI	b1637	JW1629	tyrS	Tyrosine--tRNA ligase	47527				145.61	138.551	137.609	138.297	132.638	131.512	3	140.59	4.37289	3	134.149	3.63612	0.954186	0.204413	138.853	134.171	136.165	125.281	126.254	117.138	3	136.396	2.34956	3	122.891	5.00594	0.900985	0.0551295	166.083	173.28	159.352	159.214	164.323	160.874	3	166.238	6.9653	3	161.47	2.60618
P0AGK1	UBIA_ECOLI	b4040	JW4000	ubiA	4-hydroxybenzoate octaprenyltransferase	32512						2.06057				1			0						3.86408	1.80794				2			0											0			0
P0AGK4	YHBY_ECOLI	b3180	JW3147	yhbY	RNA-binding protein YhbY	10784				367.11	362.375	366.374	330.749	351.414	383.495	3	365.286	2.548	3	355.219	26.5781	0.972441	0.665763	281.996	280.905	286.427	192.935	212.915	202.751	3	283.109	2.92451	3	202.867	9.99051	0.716568	0.0122814	433.271	504.533	429.576	354.087	406.795	348.882	3	455.793	42.2502	3	369.921	32.0394
P0AGK8	ISCR_ECOLI	b2531	JW2515	iscR	HTH-type transcriptional regulator IscR	17337	2			37.0503	39.7087	34.7251	41.9967	55.5788	56.9489	3	37.1614	2.49366	3	51.5081	8.26558	1.38607	0.154174	18.3044	19.0646	19.8142	64.088	45.4071	43.4018	3	19.0611	0.754906	3	50.9656	11.4084	2.67381	0.0748258	25.7583	31.2602	27.8128	36.1523	45.3821	42.0207	3	28.2771	2.78018	3	41.185	4.6713
P0AGL5	RATA_ECOLI	b2619	JW2600	ratA	Ribosome association toxin RatA	17727				28.7759	26.1936	28.0651	26.9441	25.5014	31.1874	3	27.6782	1.33392	3	27.8776	2.95572	1.00721	0.938046	29.8611	28.4787	27.6813	12.2284	15.1685	23.0692	3	28.6737	1.10291	3	16.822	5.60637	0.586671	0.105934	43.7783	39.7083	42.5295	39.1917	38.9672	40.8698	3	42.0054	2.08501	3	39.6762	1.03974
P0AGL7	RSME_ECOLI	b2946	JW2913	rsmE	Ribosomal RNA small subunit methyltransferase E	26978				20.6256	18.3945	15.79	12.2964	21.215	20.0386	3	18.27	2.4202	3	17.85	4.84539	0.97701	0.923271	20.7123	21.5794	18.6911	23.606	14.9931	19.5855	3	20.3276	1.48208	3	19.3949	4.30961	0.954115	0.796038	11.5618	7.9719	14.2317	13.5006	11.2101	9.25593	3	11.2551	3.14115	3	11.3222	2.12455
P0AGM5	SIRB1_ECOLI	b1214	JW1205	sirB1	Protein sirB1	30841								7.15198		0			1					9.42034	6.84665	6.16013	12.0268		11.11	3	7.47571	1.71873	2
P0C018	RL18_ECOLI	b3304	JW3266	rplR	50S ribosomal protein L18	12770				1588.41	1700.56	1604.04	1526.87	1473.91	1769.37	3	1631	60.7427	3	1590.05	157.537	0.974891	0.770145	1407.59	1439.16	1464.94	1323.45	1334.22	1371.85	3	1437.23	28.7237	3	1343.17	25.4118	0.934557	0.0331343	1488.86	1488.91	1389.04	1179.63	1101.3	1135.23	3	1455.6	57.6455	3	1138.72	39.2814
P0C037	YAIE_ECOLI	b0391	JW0382	yaiE	UPF0345 protein YaiE	10234				27.1084	26.098	23.9353	40.6708	33.7617	31.8101	3	25.7139	1.62105	3	35.4142	4.65576	1.37724	0.113743	32.3884	19.732	22.833	40.7178	41.9989	40.7571	3	24.9845	6.5968	3	41.1579	0.728564	1.64734	0.0888502	41.8015	53.6125	51.7999	78.3389	67.7324	75.5961	3	49.0713	6.36073	3	73.8891	5.50543
P0C054	IBPA_ECOLI	b3687	JW3664	ibpA	Small heat shock protein IbpA	15774				63.3826	68.418	68.1045	161.924	166.296	174.209	3	66.635	2.82105	3	167.476	6.22697	2.51334	0.00266646	124.466	125.052	112.903	319.426	286.972	330.56	3	120.807	6.85133	3	312.319	22.6463	2.58528	0.0110448	96.008	85.3243	67.5414	133.179	160.328	144.95	3	82.9579	14.3801	3	146.152	13.6144
P0C058	IBPB_ECOLI	b3686	JW3663	ibpB	Small heat shock protein IbpB	16093				31.2952	33.2881	25.2977	43.773	49.9858	52.1215	3	29.9603	4.15909	3	48.6268	4.337	1.62304	0.0225435	43.1691	37.8939	36.1128	106.887	101.354	102.316	3	39.0586	3.6695	3	103.519	2.95617	2.65035	0.000914819	22.8501	22.5258	22.5232	29.5105	24.0129	38.3453	3	22.633	0.18799	3	30.6229	7.23066
P0C079	RELB_ECOLI	b1564	JW1556	relB	Antitoxin RelB	9071				15.0142	17.988	20.4244	8.78337	11.2067	15.8257	3	17.8089	2.70954	3	11.9386	3.57776	0.670373	0.162414		5.88361					1			0								22.5132	21.6038	21.4872	0			3	21.8681	0.561735
P0C093	SLMA_ECOLI	b3641	JW5641	slmA	Nucleoid occlusion factor SlmA	22836				27.9781	36.6453	28.386	24.3653	22.0885	24.3742	3	31.0031	4.89051	3	23.6093	1.31709	0.761514	0.188719	42.5288	29.5491	32.6355			25.3021	3	34.9045	6.7808	1					17.4897	16.3736	15.3731	13.8339	16.3034	12.7487	3	16.4121	1.05883	3	14.2953	1.82172
P0C0L2	OSMC_ECOLI	b1482	JW1477	osmC	Peroxiredoxin OsmC	15088				27.0662	31.3103	27.2271	77.7881	74.5456	75.1894	3	28.5345	2.40523	3	75.841	1.71666	2.65787	0.00067412	41.8645	38.0104	35.0235	227.759	216.513	184.137	3	38.2995	3.42965	3	209.47	22.6479	5.46926	0.016625	205.753	226.188	220.007	709.511	745.334	727.459	3	217.316	10.4799	3	727.435	17.9115
P0C0L7	PROP_ECOLI	b4111	JW4072	proP	Proline/betaine transporter	54846				35.3639	34.9461	34.794	56.7546	56.484	55.2642	3	35.0347	0.295092	3	56.1676	0.79398	1.6032	0.00169305	66.495	63.1111	71.8325	91.3154	104.754	108.92	3	67.1462	4.39702	3	101.663	9.2003	1.51406	0.0292065	76.1939	82.7734	77.4413	103.454	104.988	100.498	3	78.8029	3.49469	3	102.98	2.28222
P0C0L9	ISCX_ECOLI	b2524	JW2508	iscX	Protein IscX	7732				21.8583	20.7783	17.198	17.982	24.6772	15.5044	3	19.9449	2.43938	3	19.3879	4.74525	0.972073	0.897699	11.6859	13.7047	9.7845	19.569	22.7679	12.7223	3	11.725	1.96039	3	18.3531	5.132	1.56529	0.2062	16.3965		16.5264	16.1896	21.4144		2			2
P0C0R7	RLME_ECOLI	b3179	JW3146	rlmE	Ribosomal RNA large subunit methyltransferase E	23335				62.6486	57.9675	51.4426	93.1597	79.1967	86.2681	3	57.3529	5.62822	3	86.2082	6.98169	1.50312	0.0225435	55.683	60.5306	47.7706	64.1078	75.6377	51.3303	3	54.6614	6.44105	3	63.6919	12.159	1.16521	0.416449	55.8828	56.6453	40.0998	68.9119	69.9496	57.9013	3	50.876	9.34022	3	65.5876	6.67672
P0C0S1	MSCS_ECOLI	b2924	JW2891	mscS	Small-conductance mechanosensitive channel	30896				132.902	136.906	147.463	280.29	287.216	290.191	3	139.09	7.52224	3	285.899	5.08019	2.05549	0.000756833	214.978	224.858	218.948	350.427	353.464	359.571	3	219.595	4.97164	3	354.487	4.6571	1.61428	0.000643298	310.212	326.086	328.235	531.461	568.285	539.539	3	321.511	9.84404	3	546.428	19.3546
P0C0T5	MEPA_ECOLI	b2328	JW2325	mepA	Penicillin-insensitive murein endopeptidase	30137				4.91576	4.24653	3.54913	2.69107		2.85744	3	4.23714	0.683363	2											0			0					3.24583			4.88646	4.26922	5.54014	1			3	4.89861	0.635547
P0C0U4	RIMK_ECOLI	b0852	JW0836	rimK	Ribosomal protein S6--L-glutamate ligase	32436					3.02766					1			0					4.72181	6.10295	8.18744			5.38574	3	6.3374	1.74467	1
P0C0V0	DEGP_ECOLI	b0161	JW0157	degP	Periplasmic serine endoprotease DegP	49354				149.805	146.922	147.848	299.615	301.134	307.52	3	148.192	1.4719	3	302.756	4.19479	2.04301	0.00105553	161.882	169.095	163.294	334.534	351.488	344.156	3	164.757	3.82258	3	343.393	8.50274	2.08424	0.0020437	128.306	133.313	125.742	274.621	270.305	271.718	3	129.12	3.85063	3	272.215	2.20045
P0C8J6	GATY_ECOLI	b2096	JW5343	gatY	D-tagatose-1,6-bisphosphate aldolase subunit GatY	30812	3	4		65.571	75.4914	67.7574	8.89369	5.39276	9.47515	3	69.6066	5.21232	3	7.92053	2.20834	0.11379	0.00476766	187.8	185.243	178.76	27.1274	25.3648	30.2661	3	183.934	4.65992	3	27.5861	2.48264	0.149978	0.000751503	281.767	275.696	260.909	10.3937	14.0614	13.2045	3	272.791	10.7282	3	12.5532	1.91863
P0C8J8	GATZ_ECOLI	b2095	JW2082	gatZ	D-tagatose-1,6-bisphosphate aldolase subunit GatZ	47109	3	3		296.531	253.324	281.598	109.458	103.848	104.26	3	277.151	21.9441	3	105.855	3.12679	0.381941	0.0196543	472.979	481.995	493.811	148.648	157.256	157.795	3	482.928	10.4473	3	154.566	5.13251	0.320061	0.000914819	614.276	612.049	625.321	157.775	149.378	143.805	3	617.215	7.10748	3	150.319	7.03241
P0C8K0	KBAZ_ECOLI	b3132	JW3101	kbaZ	D-tagatose-1,6-bisphosphate aldolase subunit KbaZ	47192																																						0			0
P0C960	EMTA_ECOLI	b1193	JW5821	emtA	Endo-type membrane-bound lytic murein transglycosylase A	22227				7.94326	7.57748	7.74	10.8267	4.87752	3.39764	3	7.75358	0.183268	3	6.36729	3.93221	0.821206	0.685909	7.02755	3.55704	8.93999	9.78163	10.0317	10.4777	3	6.50819	2.7288	3	10.097	0.352601	1.55143	0.213151	10.5503	9.86833	8.81223	14.1839	11.0565	6.69828	3	9.74362	0.87572	3	10.6462	3.75964
P0CB39	EPTC_ECOLI	b3955	JW3927	eptC	Phosphoethanolamine transferase EptC	66610				31.0453	25.1847	24.9564	25.183	22.7656	22.4716	3	27.0621	3.45141	3	23.4734	1.48784	0.867389	0.298336	30.105	29.0134	31.9245	19.6641	22.7719	15.8064	3	30.3476	1.47064	3	19.4141	3.48947	0.639725	0.0437713	36.1622	40.3062	37.5081	27.667	40.247	37.9055	3	37.9922	2.11398	3	35.2732	6.69037
P0CG19	RNPH_ECOLI	b3643	JW3618	rph	Inactive ribonuclease PH	24425				17.2422	15.586	19.1112	19.8226	22.2237	22.7253	3	17.3131	1.76367	3	21.5905	1.55148	1.24706	0.0810449	40.7683	44.7607	48.481	17.5572	33.4085	24.5751	3	44.67	3.85715	3	25.1803	7.94296	0.563695	0.0655098	25.6956	26.2175	27.9969	23.3616	18.5836	16.7697	3	26.6367	1.20655	3	19.5716	3.40521
P0CK95	ACFD_ECOLI	b4466	JW5925	yghJ	Putative lipoprotein AcfD homolog	167246				30.2574	28.2486	29.9562	36.7575	34.2086	34.2097	3	29.4874	1.08335	3	35.0586	1.47129	1.18893	0.0276026	15.5419	12.8615	18.2238	15.459	18.5428	17.9741	3	15.5424	2.68115	3	17.3253	1.64109	1.11471	0.471086	15.1307	14.1573	9.91555	17.3687	12.3038	10.4401	3	13.0678	2.77302	3	13.3709	3.58544
P0DMC5	RCSC_ECOLI	b2218	JW5917/JW5920	rcsC	Sensor histidine kinase RcsC	106506						4.37194				1			0						4.47159	4.52544	2.50901			2			1									3.96541		0			1
P0DMC7	RCSB_ECOLI	b2217	JW2205	rcsB	Transcriptional regulatory protein RcsB	23671	2			73.98	70.9252	67.0303	59.9901	79.8537	76.0048	3	70.6452	3.4833	3	71.9495	10.5344	1.01846	0.88685	53.1466	57.2282	51.7164	81.2086	86.2243	74.7359	3	54.0304	2.86021	3	80.7229	5.75958	1.49403	0.019074	104.193	98.8961	113.655	115.967	85.5561	100.399	3	105.581	7.47676	3	100.641	15.2069
P0DMC9	RCSA_ECOLI	b1951	JW1935	rcsA	Transcriptional regulatory protein RcsA	23516										0			0								13.8257	22.8315	24.0955	0			3	20.2509	5.60016
P0DTT0	BIPA_ECOLI	b3871	JW5571	bipA	GTP-binding protein TypA/BipA	67355	2			397.459	407.418	403.085	411.506	407.089	402.702	3	402.654	4.99347	3	407.099	4.40201	1.01104	0.409378	429.637	439.903	448.72	331.773	299.264	318.778	3	439.42	9.55066	3	316.605	16.3631	0.720507	0.00669966	354.585	352.159	351.556	309.226	302.122	305.575	3	352.767	1.60333	3	305.641	3.55246
P10100	RLPA_ECOLI	b0633	JW0628	rlpA	Endolytic peptidoglycan transglycosylase RlpA	37528				15.0298	12.7449	12.0154	13.2913	12.5881	6.59102	3	13.2634	1.57266	3	10.8235	3.68224	0.816043	0.47502	12.9156	11.7931	20.0473	22.348	18.0407	20.8644	3	14.9187	4.47685	3	20.4177	2.18812	1.3686	0.220032	19.7773	15.5734	24.244	34.3581	28.4488	25.8379	3	19.8649	4.33596	3	29.5483	4.36521
P10121	FTSY_ECOLI	b3464	JW3429	ftsY	Signal recognition particle receptor FtsY	54513				62.1881	65.668	56.6256	61.2954	58.5432	63.0894	3	61.4939	4.561	3	60.976	2.28987	0.991578	0.899063	55.1933	55.3432	52.5921	48.4663	48.351	55.1391	3	54.3762	1.54689	3	50.6521	3.88625	0.931513	0.309098	66.1447	61.9874	64.4211	66.6377	66.9138	69.5179	3	64.1844	2.08873	3	67.6898	1.58919
P10346	GLNQ_ECOLI	b0809	JW0794	glnQ	Glutamine transport ATP-binding protein GlnQ	26731				11.6531	13.7152	11.214		14.7805	11.9235	3	12.1941	1.33548	2					16.1991	15.4356	19.6181	15.1178	16.1751		3	17.0843	2.22732	2					7.84519	12.6764	11.3545	3.66778	6.23824	8.93133	3	10.6254	2.49677	3	6.27912	2.63201
P10371	HIS4_ECOLI	b2024	JW2006	hisA	1-(5-phosphoribosyl)-5-[(5-phosphoribosylamino)methylideneamino] imidazole-4-carboxamide isomerase	26033				5.09023	3.53069	6.91248	7.05978	5.9363	4.66678	3	5.1778	1.69259	3	5.88762	1.19724	1.13709	0.672002	10.4814	6.50193	6.05501	11.5897	6.95478	5.9073	3	7.67945	2.43683	3	8.15059	3.02405	1.06135	0.871641					7.24596	5.65471	0			2
P10378	ENTE_ECOLI	b0594	JW0586	entE	Enterobactin synthase component E	59112				4.69504	6.55808	5.66595	2.7628	7.49091	5.13953	3	5.63969	0.931798	3	5.13108	2.36407	0.909816	0.809546				6.29351			0			1
P10384	FADL_ECOLI	b2344	JW2341	fadL	Long-chain fatty acid transport protein	48542				21.204	22.4508	21.2936	14.7579	12.5067	16.1692	3	21.6495	0.69542	3	14.4779	1.84723	0.668743	0.0394637	19.4698	18.0023	22.7551	9.66387	10.9248	7.05432	3	20.0757	2.43365	3	9.21433	1.97401	0.458979	0.0156073	29.8335	21.4403	31.1949	12.6842	16.6154	18.2646	3	27.4896	5.28286	3	15.8547	2.86691
P10408	SECA_ECOLI	b0098	JW0096	secA	Protein translocase subunit SecA	102023				131.074	132.699	135.408	175.343	170.578	175.968	3	133.06	2.18948	3	173.963	2.94811	1.3074	0.00135329	148.419	148.885	146.05	233.637	218.252	207.39	3	147.785	1.52023	3	219.76	13.1883	1.48703	0.0273177	147.254	153.599	150.697	200.39	201.349	201.424	3	150.517	3.17634	3	201.054	0.57655
P10441	LPXB_ECOLI	b0182	JW0177	lpxB	Lipid-A-disaccharide synthase	42382				10.7162	6.74578	11.155	11.4877	10.4149	14.2086	3	9.53899	2.42892	3	12.0371	1.95561	1.26188	0.336045	9.47227	9.49311	11.3904	7.02544	4.00303		3	10.1186	1.10147	2					8.28404	11.3249	10.3929	7.60751	10.9525	10.4883	3	10.0006	1.55792	3	9.68277	1.81215
P10442	RNH2_ECOLI	b0183	JW0178	rnhB	Ribonuclease HII	21526				7.44681	7.77936	6.75512				3	7.3271	0.522509	0					13.7532	11.9839	8.07285				3	11.27	2.90669	0					9.66816	10.1386	12.3381	7.33747	2.90629		3	10.715	1.42523	2
P10443	DPO3A_ECOLI	b0184	JW0179	dnaE	DNA polymerase III subunit alpha	129905				8.11794	6.72855	8.08116	7.71277	7.62469	8.56665	3	7.64255	0.791761	3	7.96804	0.520282	1.04259	0.672002	12.5026	10.5357	10.0552			5.21273	3	11.0312	1.29675	1						11.4154	10.1027		9.86953	11.0456	2			2
P10906	UGPE_ECOLI	b3451	JW3416	ugpE	sn-glycerol-3-phosphate transport system permease protein UgpE	31500							45.899	49.4943	46.8012	0			3	47.3982	1.87051						41.4093	58.7964	68.7009	0			3	56.3022	13.8157						53.9112	43.2291	56.6679	0			3	51.2694	7.09822
P10907	UGPC_ECOLI	b3450	JW3415	ugpC	sn-glycerol-3-phosphate import ATP-binding protein UgpC	39524							381.503	386.762	377.989	0			3	382.085	4.41533			20.7103	19.8443	13.1037	563.695	535.293	522.433	3	17.8861	4.16425	3	540.474	21.1132	30.2175	0.00358747				327.029	335.456	301.02	0			3	321.168	17.9505
P10908	UGPQ_ECOLI	b3449	JW3414	ugpQ	Glycerophosphoryl diester phosphodiesterase	27410				10.5479	6.95579	7.24107	406.947	380.798	368.418	3	8.24825	1.99665	3	385.388	19.6703	46.7235	0.00579794	14.0099	16.4442	14.6687	467.787	452.849	419.177	3	15.0409	1.25912	3	446.604	24.8994	29.6926	0.00669966	8.93435	9.7821	9.23783	391.574	397.624	379.116	3	9.31809	0.429537	3	389.438	9.43708
P11349	NARH_ECOLI	b1225	JW1216	narH	Respiratory nitrate reductase 1 beta chain	58066																																			4.23148			0			1
P11447	ARLY_ECOLI	b3960	JW3932	argH	Argininosuccinate lyase	50318					4.27101					1			0									3.20277	5.60275	0			2					13.4161			17.7067	14.7451	15.1468	1			3	15.8662	1.60652
P11454	ENTF_ECOLI	b0586	JW0578	entF	Enterobactin synthase component F	141991				3.44755	2.92005	3.26974			3.26607	3	3.21245	0.268377	1					2.24996			3.92869			1			1
P11557	DAMX_ECOLI	b3388	JW3351	damX	Cell division protein DamX	46162				85.8544	79.9468	87.5483	81.6731	86.312	77.1246	3	84.4498	3.99065	3	81.7032	4.59377	0.967477	0.576851	82.7372	85.2963	100.173	95.5924	90.5946	91.9129	3	89.4022	9.41517	3	92.7	2.59019	1.03689	0.680039	94.3997	100.538	96.7004	89.6916	97.2701	92.6263	3	97.2127	3.10105	3	93.196	3.82123
P11875	SYR_ECOLI	b1876	JW1865	argS	Arginine--tRNA ligase	64683				190.173	179.59	196.809	170.888	175.213	170.738	3	188.857	8.68457	3	172.28	2.54145	0.912221	0.135232	178.407	181.855	182.334	167.675	166.129	165.686	3	180.865	2.14241	3	166.497	1.04423	0.920556	0.0103951	156.457	166.428	162.772	162.835	172.959	160.059	3	161.886	5.04424	3	165.284	6.78984
P11880	MURF_ECOLI	b0086	JW0084	murF	UDP-N-acetylmuramoyl-tripeptide--D-alanyl-D-alanine ligase	47447				28.3181	36.2651	29.0368	40.781	33.9452	35.5168	3	31.2067	4.39545	3	36.7477	3.58027	1.17756	0.256881	36.3906	33.7977	28.2408	34.5909	40.1675	28.9841	3	32.8097	4.16376	3	34.5808	5.59171	1.05398	0.740777	25.4085	30.5257	24.0697	32.3924	30.4138	30.9607	3	26.668	3.4073	3	31.2556	1.02174
P11988	BGLB_ECOLI	b3721	JW3699	bglB	6-phospho-beta-glucosidase BglB	53161					37.0713	42.8489	21.2004			2			1					45.4595	42.4004				38.2587	2			1					54.9531		50.4444	63.852			2			1
P12008	AROC_ECOLI	b2329	JW2326	aroC	Chorismate synthase	39137				25.1308	30.3893	29.5106	23.668	39.61	36.6197	3	28.3436	2.81681	3	33.2992	8.47384	1.17484	0.520049	27.1877	32.7159	23.9842	23.6667	29.9426	31.6542	3	27.9626	4.41713	3	28.4212	4.20549	1.0164	0.919826	19.4197	18.8872	25.8354	22.6011	34.6542	29.8012	3	21.3808	3.867	3	29.0188	6.06452
P12281	MOEA_ECOLI	b0827	JW0811	moeA	Molybdopterin molybdenumtransferase	44067				49.4063	46.5922	50.2836	50.5358	47.0154	57.3747	3	48.7607	1.92852	3	51.642	5.26749	1.05909	0.549638	102.726	93.5262	104.521	150.967	160.635	151.767	3	100.258	5.89836	3	154.456	5.36581	1.54059	0.0033885	92.815	87.9617	86.5643	86.7882	101.667	91.4679	3	89.1137	3.28071	3	93.3077	7.60811
P12282	MOEB_ECOLI	b0826	JW0810	moeB	Molybdopterin-synthase adenylyltransferase	26719				14.0726	16.4446	15.5198	25.8363	20.5345	16.0422	3	15.3457	1.19555	3	20.8043	4.90262	1.35571	0.278545	21.0009	21.7774	20.8718	25.2996	22.3793	33.498	3	21.2167	0.489852	3	27.059	5.76436	1.27536	0.296878	9.58085	11.1149	12.0003	8.13832		7.88708	3	10.8987	1.22413	2
P12295	UNG_ECOLI	b2580	JW2564	ung	Uracil-DNA glycosylase	25693				19.166	20.7841	17.6371	20.4955	19.9154	26.9238	3	19.1957	1.57371	3	22.4449	3.88967	1.16927	0.381784	18.2358	34.662	28.7939	27.844	45.7146	32.3651	3	27.2306	8.32394	3	35.3079	9.29164	1.29663	0.405042	23.3666	17.4091	19.8807	27.8709	26.815	30.2743	3	20.2188	2.99311	3	28.3201	1.77285
P12758	UDP_ECOLI	b3831	JW3808	udp	Uridine phosphorylase	27159				208.701	208.626	225.529	170.152	165.448	170.078	3	214.285	9.73737	3	168.559	2.69475	0.786612	0.0338053	245.714	238.877	252.344	268.546	267.697	218.931	3	245.645	6.73377	3	251.725	28.4033	1.02475	0.795413	341.13	353.66	354.403	280.018	264.173	265.67	3	349.731	7.45794	3	269.954	8.74805
P12994	YBHB_ECOLI	b0773	JW0756	ybhB	UPF0098 protein YbhB	17085				5.74938	6.06919	9.92713	5.85276	9.88306	10.5351	3	7.24857	2.32521	3	8.75697	2.53616	1.2081	0.587525			6.56626	16.459	13.835	17.3664	1			3	15.8868	1.83392			8.96341	10.7175	11.2206	24.7636	23.9276	26.3471	3	10.3005	1.18496	3	25.0128	1.22884
P13001	BIOH_ECOLI	b3412	JW3375	bioH	Pimeloyl-[acyl-carrier protein] methyl ester esterase	28505				8.03275	11.5069	13.1963	17.7052	12.4022	9.38633	3	10.912	2.63268	3	13.1646	4.21151	1.20643	0.582166	10.8535	10.7216	7.55461		14.1866		3	9.7099	1.8677	1						10.7837		12.492	5.73302	9.18702	1			3	9.13735	3.37976
P13009	METH_ECOLI	b4019	JW3979	metH	Methionine synthase	135997				23.0101	28.5633	24.3603	93.0733	89.9751	91.1862	3	25.3112	2.89615	3	91.4115	1.56134	3.6115	0.000914901	61.2853	63.8576	63.4081	132.778	133.651	132.313	3	62.8503	1.37387	3	132.914	0.679289	2.11477	0.000649008	40.5927	37.901	35.2508	97.7853	98.4291	98.6291	3	37.9148	2.67098	3	98.2812	0.440923
P13016	AMPD_ECOLI	b0110	JW0106	ampD	1,6-anhydro-N-acetylmuramyl-L-alanine amidase AmpD	20536				5.4283	19.2646		7.09616	6.02189		2			2							8.1166	12.4331	7.69925	9.64952	1			3	9.92729	2.37912
P13024	FDHE_ECOLI	b3891	JW3862	fdhE	Protein FdhE	34747				70.5689	75.0276	70.6841	59.6408	63.5101	55.4678	3	72.0935	2.54163	3	59.5396	4.02211	0.825866	0.0437668	57.1972	57.8773	52.3546	38.6018	29.4567	37.5644	3	55.8097	3.01146	3	35.2076	5.00739	0.630852	0.0207067	59.5942	56.8985	57.5245	48.8612	38.4818	47.8151	3	58.0057	1.41081	3	45.0527	5.71455
P13029	KATG_ECOLI	b3942	JW3914	katG	Catalase-peroxidase	80024				112.461	107.055	109.847	124.189	126.054	119.098	3	109.788	2.70349	3	123.114	3.60052	1.12138	0.0289967	104.266	113.445	117.985	146.32	142.579	152.065	3	111.899	6.989	3	146.988	4.77815	1.31358	0.0127398	115.693	102.856	108.789	116.501	116.429	110.19	3	109.113	6.42462	3	114.373	3.62305
P13033	GLPB_ECOLI	b2242	JW2236	glpB	Anaerobic glycerol-3-phosphate dehydrogenase subunit B	45357	2					4.42657				1			0					29.1113	25.1969					2			0
P13035	GLPD_ECOLI	b3426	JW3389	glpD	Aerobic glycerol-3-phosphate dehydrogenase	56751							58.4056	62.4851	75.4306	0			3	65.4404	8.88893			64.9684	63.0569	63.6918	157.888	165.939	176.432	3	63.9057	0.973536	3	166.753	9.29876	2.60936	0.01102				217.061	216.623	217.92	0			3	217.201	0.65979
P13036	FECA_ECOLI	b4291	JW4251	fecA	Fe(3+) dicitrate transport protein FecA	85322				85.4418	79.4044	87.3375	78.7763	75.8777	80.4661	3	84.0612	4.14282	3	78.3734	2.32059	0.932337	0.205637	21.7544	23.905	20.4296	29.3041	32.2045	24.5408	3	22.0297	1.75398	3	28.6831	3.8694	1.30202	0.127628	24.9902	27.7821	24.052	24.9042	26.4442	25.4096	3	25.6081	1.9403	3	25.586	0.785008
P13445	RPOS_ECOLI	b2741	JW5437	rpoS	RNA polymerase sigma factor RpoS	37972				5.11123	7.48474	11.2416	140.126	146.811	149.81	3	7.94586	3.09109	3	145.582	4.95754	18.3218	0.00049442	17.8009	17.4638	19.3277	101.62	97.7563	110.523	3	18.1975	0.993217	3	103.3	6.54701	5.6766	0.00871336	188.574	179.676	183.338	530.847	575.039	524.183	3	183.863	4.47214	3	543.356	27.6396
P13458	SBCC_ECOLI	b0397	JW0387	sbcC	Nuclease SbcCD subunit C	118721					2.12091	2.57267				2			0					1.34331						1			0
P13482	TREA_ECOLI	b1197	JW1186	treA	Periplasmic trehalase	63637							1.52722			0			1											0			0					15.5015	13.7883	7.54598	23.5693	16.7033	21.5888	3	12.2786	4.18712	3	20.6205	3.53394
P14081	SELB_ECOLI	b3590	JW3563	selB	Selenocysteine-specific elongation factor	68867				20.7227	18.9526	21.2215	19.0314	19.5954	23.2249	3	20.2989	1.19233	3	20.6172	2.27584	1.01568	0.878204	25.2182	22.7444	22.9065	18.0812	17.2767	19.6194	3	23.623	1.38383	3	18.3258	1.19034	0.775758	0.0229614	22.4376	28.8708	25.6705	19.4495	24.9612	24.0323	3	25.6596	3.21661	3	22.8143	2.95081
P14175	PROV_ECOLI	b2677	JW2652	proV	Glycine betaine/proline betaine transport system ATP-binding protein ProV	44163				172.321	173.422	177.201	213.215	193.08	206.892	3	174.315	2.55954	3	204.396	10.297	1.17257	0.0738681	158.486	151.125	165.067	106.841	108.007	122.326	3	158.226	6.97464	3	112.391	8.6234	0.710322	0.0106668	121.998	131.445	129.117	128.18	115.934	102.07	3	127.52	4.92181	3	115.395	13.0634
P14176	PROW_ECOLI	b2678	JW2653	proW	Glycine betaine/proline betaine transport system permease protein ProW	37620				28.7538	41.2349	35.5997	42.0052	44.3453	41.5831	3	35.1961	6.25033	3	42.6445	1.48795	1.21163	0.257469	38.2586	41.5372	35.057	27.921	21.2816	30.958	3	38.2843	3.24018	3	26.7202	4.9487	0.697942	0.0673398	25.2651	22.9516	27.757	18.4592	23.0559	29.8703	3	25.3246	2.40325	3	23.7951	5.74135
P14294	TOP3_ECOLI	b1763	JW1752	topB	DNA topoisomerase 3	73217				9.56933	7.08966	2.92361	8.59523	4.99803	7.3065	3	6.52753	3.35833	3	6.96659	1.82253	1.06726	0.88685	5.63705	9.03558	11.3785		9.69542	7.20693	3	8.68371	2.88685	2					11.117		10.0379		8.05878		2			1
P14900	MURD_ECOLI	b0088	JW0086	murD	UDP-N-acetylmuramoylalanine--D-glutamate ligase	46974				28.7846	27.4493	25.4758	29.7363	34.0772	30.9	3	27.2366	1.66463	3	31.5712	2.24693	1.15915	0.119223	29.9797	28.2044	25.9501	39.6139	28.2048	34.4734	3	28.0447	2.01954	3	34.0974	5.71384	1.21582	0.273437	34.2715	33.9301	29.0548	39.8341	38.3084	38.4586	3	32.4188	2.91831	3	38.867	0.840865
P15005	MCRB_ECOLI	b4346	JW5871	mcrB	5-methylcytosine-specific restriction enzyme B	53157				9.63936	9.55856	10.1992	13.1878	10.2641	11.1286	3	9.79904	0.348896	3	11.5268	1.50198	1.17632	0.268351	15.6144	12.9992	17.1746				3	15.2627	2.1098	0					9.14678		8.6657	7.27893		4.09277	2			2
P15028	FECB_ECOLI	b4290	JW4250	fecB	Fe(3+) dicitrate-binding periplasmic protein	33146				24.0434	25.0061	20.8644	37.8456	30.3892	40.3025	3	23.3046	2.16743	3	36.1791	5.16249	1.55244	0.0803233	3.6826	12.7369	8.69077	8.21049	8.52842	12.3412	3	8.37009	4.53566	3	9.69337	2.29859	1.1581	0.73998	10.3966	7.66214	5.55405	9.61009	8.46009	8.48998	3	7.87093	2.42802	3	8.85339	0.655495
P15031	FECE_ECOLI	b4287	JW4247	fecE	Fe(3+) dicitrate transport ATP-binding protein FecE	28191				6.5231	4.25066	3.64758				3	4.80711	1.51637	0											0			0
P15034	AMPP_ECOLI	b2908	JW2876	pepP	Xaa-Pro aminopeptidase	49815				40.6497	34.6436	40.3841	39.9636	38.3962	42.99	3	38.5591	3.39355	3	40.4499	2.3352	1.04904	0.574925	47.2518	46.0778	39.7805	63.7491	69.3061	66.1594	3	44.37	4.01776	3	66.4049	2.78662	1.49662	0.0106217	56.8831	50.8125	48.6424	54.3447	56.3121	61.8068	3	52.1127	4.27143	3	57.4879	3.8675
P15038	HELD_ECOLI	b0962	JW0945	helD	Helicase IV	77976				3.33907		7.6444			7.29681	2			1					9.65621	11.1255	9.99567	11.9641	13.8393	9.66174	3	10.2591	0.76926	3	11.8217	2.09242	1.15231	0.405042	10.4851	11.9786	9.59998	12.4117	9.14598	10.6399	3	10.6879	1.20221	3	10.7325	1.63483
P15042	DNLJ_ECOLI	b2411	JW2403	ligA	DNA ligase	73606				65.8572	65.6512	62.133	53.2572	59.8835	62.3081	3	64.5471	2.09324	3	58.4829	4.68518	0.90605	0.222814	62.2918	60.3996	68.8556	35.6739	46.0362	51.4289	3	63.849	4.43786	3	44.3797	8.00706	0.695072	0.063524	40.2694	38.3396	37.8385	33.7507	39.4585	37.5594	3	38.8158	1.28352	3	36.9229	2.90665
P15047	ENTA_ECOLI	b0596	JW0588	entA	2,3-dihydro-2,3-dihydroxybenzoate dehydrogenase	26250				2.05228	4.59336	5.50387				3	4.04984	1.78884	0											0			0
P15067	GLGX_ECOLI	b3431	JW3394	glgX	Glycogen debranching enzyme	73577										0			0									3.96333		0			1								2.62815	8.12029	5.39397	0			3	5.3808	2.74609
P15070	FLIN_ECOLI	b1946	JW1930	fliN	Flagellar motor switch protein FliN	14855				38.9507	38.0091	39.9927	10.5128		7.35213	3	38.9842	0.992223	2					9.66082	13.5418	12.7794				3	11.994	2.05624	0					34.6035	36.5964	39.0373				3	36.7457	2.22067	0
P15082	SRLR_ECOLI	b2707	JW2676	srlR	Glucitol operon repressor	28236				8.56203	8.83473			9.23449		2			1							10.1535				1			0
P15254	PUR4_ECOLI	b2557	JW2541	purL	Phosphoribosylformylglycinamidine synthase	141403	2			113.338	107.567	108.425	25.6451	22.4046	27.5395	3	109.777	3.1139	3	25.1964	2.59669	0.229524	0.000367038	111.858	109.03	114.548			56.2782	3	111.812	2.75929	1					47.632	42.7779	43.19				3	44.5333	2.69145	0
P15286	FLK_ECOLI	b2321	JW2318	flk	Flagellar regulator flk	36668										0			0										1.96893	0			1
P15288	PEPD_ECOLI	b0237	JW0227	pepD	Cytosol non-specific dipeptidase	52915				335.599	356.708	329.894	440.589	442.247	444.953	3	340.734	14.1252	3	442.596	2.20287	1.29895	0.0216675	376.772	363.416	355.239	447.959	441.004	433.634	3	365.142	10.8698	3	440.866	7.1635	1.20738	0.00669966	372.003	377.755	376.249	506.715	511.077	509.994	3	375.336	2.98279	3	509.262	2.27126
P15373	PRLF_ECOLI	b3129	JW3098	prlF	Antitoxin PrlF	12359					4.13889	3.60574	6.57273			2			1					5.09704	10.7653	10.1044	15.563	14.5186	18.3754	3	8.65558	3.09945	3	16.1523	1.9948	1.86612	0.0621772		7.44721	5.67638	8.32398	9.61707	9.30135	2			3	9.0808	0.674168
P15639	PUR9_ECOLI	b4006	JW3970	purH	IMP cyclohydrolase	57329				76.7524	77.85	82.6948	47.1256	44.6993	50.7334	3	79.0991	3.16199	3	47.5194	3.03627	0.600758	0.00281971	91.6311	90.2049	86.0496	26.8014	24.975	25.7871	3	89.2952	2.89982	3	25.8545	0.915064	0.28954	0.00286183	91.0791	93.7259	95.967	52.8383	53.6077	51.1059	3	93.5907	2.44675	3	52.5173	1.28142
P15640	PUR2_ECOLI	b4005	JW3969	purD	Phosphoribosylamine--glycine ligase	45940				27.0039	29.5087	29.3463	13.921	16.3073	17.9007	3	28.6196	1.40162	3	16.043	2.00297	0.560559	0.00849765	20.3801	20.062	17.9112	11.3055	6.73512	9.26003	3	19.4511	1.34304	3	9.10022	2.28938	0.467851	0.0171106	25.545	26.0568	30.1578	16.1775	15.4611	13.2856	3	27.2532	2.52844	3	14.9747	1.50605
P15770	AROE_ECOLI	b3281	JW3242	aroE	Shikimate dehydrogenase (NADP(+))	29414				26.5187	30.245	27.6814	33.9276	32.8448	33.6667	3	28.1484	1.90653	3	33.4797	0.565102	1.1894	0.075243	24.7169	37.4396	28.9507	31.8091	35.59	29.1846	3	30.3691	6.47886	3	32.1946	3.22005	1.06011	0.74678	30.5067	32.9713	30.3151	32.7661	38.5896	30.9872	3	31.2644	1.48135	3	34.1143	3.97648
P15877	DHG_ECOLI	b0124	JW0120	gcd	Quinoprotein glucose dehydrogenase	86747				41.5199	49.9908	52.3625	61.9406	54.629	61.5228	3	47.9577	5.70005	3	59.3641	4.10606	1.23784	0.110243	129.433	128.587	121.619	59.3353	58.5303	49.0907	3	126.546	4.28811	3	55.6521	5.69658	0.439776	0.00204523	45.4127	53.735	41.9122	66.4811	66.3227	68.5702	3	47.02	6.07307	3	67.1247	1.25437
P15977	MALQ_ECOLI	b3416	JW3379	malQ	4-alpha-glucanotransferase	78503				35.5337	27.9666	28.4147	28.4335	21.9513	25.1555	3	30.6383	4.24543	3	25.1801	3.24117	0.82185	0.242041	17.4239	22.554	19.2654	14.7672	12.6371	13.647	3	19.7478	2.59884	3	13.6838	1.06553	0.692927	0.0766961	52.9694	39.9891	48.1594	30.8888	35.1754	35.3637	3	47.0393	6.56224	3	33.8093	2.53098
P16095	SDHL_ECOLI	b1814	JW1803	sdaA	L-serine dehydratase 1	48907				107.492	125.015	92.2582	94.8072	57.9797	67.0353	3	108.255	16.3917	3	73.2741	19.19	0.676865	0.142329	57.2849	24.2894	41.5229	61.6902	73.9673	48.6156	3	41.0324	16.5032	3	61.4244	12.6779	1.49697	0.236962	109.307	104.189	71.7744	145.902	132.736	144.792	3	95.0901	20.3535	3	141.143	7.30209
P16384	MIAA_ECOLI	b4171	JW4129	miaA	tRNA dimethylallyltransferase	35065				13.4554	9.02863	10.8511	12.8599	10.826		3	11.1117	2.22486	2					11.4841	10.0913	13.2197		10.9003	4.8893	3	11.5984	1.56733	2					7.13338		7.95638				2			0
P16456	SELD_ECOLI	b1764	JW1753	selD	Selenide, water dikinase	36687				93.4827	97.2735	96.181	96.831	100.226	91.5783	3	95.6457	1.95126	3	96.2118	4.35698	1.00592	0.885518	91.8514	95.6918	97.1681	145.46	130.129	133.801	3	94.9038	2.74455	3	136.463	8.00474	1.43791	0.020862	87.2595	89.6092	80.6745	97.5342	102.051	100.974	3	85.8477	4.63163	3	100.186	2.35915
P16525	TUS_ECOLI	b1610	JW1602	tus	DNA replication terminus site-binding protein	35783			yes							0			0								8.42143	24.0145		0			2
P16528	ICLR_ECOLI	b4018	JW3978	iclR	Acetate operon repressor	29739				2.07249	3.03036	2.86694	5.43335	3.30721	5.1552	3	2.6566	0.512408	3	4.63192	1.15563	1.74355	0.149249	6.13625	5.94963	7.29006		4.46508		3	6.45865	0.726046	1					8.12702	2.47508	7.7081	5.12816	4.35792		3	6.1034	3.14919	2
P16659	SYP_ECOLI	b0194	JW0190	proS	Proline--tRNA ligase	63693				240.608	261.667	256.692	232.178	238.548	234.126	3	252.989	11.007	3	234.951	3.26409	0.928699	0.167866	252.115	252.646	248.612	224.479	203.783	211.668	3	251.124	2.19188	3	213.31	10.4452	0.84942	0.0452571	224.124	219.949	222.929	204.683	217.399	206.52	3	222.334	2.15016	3	209.534	6.87294
P16676	CYSA_ECOLI	b2422	JW2415	cysA	Sulfate/thiosulfate import ATP-binding protein CysA	41059				6.19659	6.78238	7.73786				3	6.90561	0.777989	0					7.10672	4.32775	3.95098			1.86515	3	5.12848	1.72353	1					13.5904	10.4498	12.777	12.9446	13.4665		3	12.2724	1.62997	2
P16677	PHNC_ECOLI	b4106	JW4067	phnC	Phosphonates import ATP-binding protein PhnC	29431							7.85485	9.91208	9.13021	0			3	8.96571	1.03843						18.1166	19.5003	20.4452	0			3	19.354	1.17117						39.5887	41.306	36.5693	0			3	39.1547	2.39799
P16678	PHNK_ECOLI	b4097	JW5727	phnK	Putative phosphonates utilization ATP-binding protein PhnK	27831										0			0								19.9497	6.07053	13.4954	0			3	13.1719	6.94524									0			0
P16679	PHNL_ECOLI	b4096	JW4057	phnL	Alpha-D-ribose 1-methylphosphonate 5-triphosphate synthase subunit PhnL	24705										0			0								15.5106	14.1597	15.0793	0			3	14.9165	0.690002						6.21		4.11126	0			2
P16682	PHND_ECOLI	b4105	JW4066	phnD	Phosphonates-binding periplasmic protein	37371							999.196	944.534	997.67	0			3	980.467	31.128			7.36027		4.87754	803.213	841.218	843.615	2			3	829.349	22.6659						1762.36	1810.08	1747.41	0			3	1773.28	32.7318
P16684	PHNF_ECOLI	b4102	JW4063	phnF	Probable transcriptional regulator PhnF	27621							18.9408	15.8146	18.7594	0			3	17.8383	1.75489						18.2912	13.2311	13.9839	0			3	15.1687	2.73021						19.3702	23.1272	18.8842	0			3	20.4605	2.32215
P16685	PHNG_ECOLI	b4101	JW4062	phnG	Alpha-D-ribose 1-methylphosphonate 5-triphosphate synthase subunit PhnG	16540							11.9392	15.0838	17.6734	0			3	14.8988	2.87157						49.8983	52.3989	55.8745	0			3	52.7239	3.00133						23.2049	15.9577	20.0172	0			3	19.7266	3.63233
P16686	PHNH_ECOLI	b4100	JW4061	phnH	Alpha-D-ribose 1-methylphosphonate 5-triphosphate synthase subunit PhnH	21027							35.2498	40.8791	44.906	0			3	40.345	4.85021						5.62394	25.3994		0			2								91.432	87.3999	98.5854	0			3	92.4724	5.66487
P16687	PHNI_ECOLI	b4099	JW4060	phnI	Alpha-D-ribose 1-methylphosphonate 5-triphosphate synthase subunit PhnI	38853							10.5169	13.0732	12.5575	0			3	12.0492	1.35183						10.2479	11.6081	11.3077	0			3	11.0546	0.714558						26.0596	21.9877	30.6348	0			3	26.2274	4.32599
P16688	PHNJ_ECOLI	b4098	JW4059	phnJ	Alpha-D-ribose 1-methylphosphonate 5-phosphate C-P lyase	31845							49.3797	41.3974	40.949	0			3	43.9087	4.74333						32.5616	26.9391	27.0927	0			3	28.8645	3.20273						66.8525	64.9403	68.3555	0			3	66.7161	1.71168
P16691	PHNO_ECOLI	b4093	JW4054	phnO	Aminoalkylphosphonate N-acetyltransferase	16570																																	4.39981		55.498	56.6902	64.8491	1			3	59.0124	5.08973
P16692	PHNP_ECOLI	b4092	JW4053	phnP	Phosphoribosyl 1,2-cyclic phosphodiesterase	27848																																						0			0
P16700	CYSP_ECOLI	b2425	JW2418	cysP	Thiosulfate-binding protein	37615				26.17	25.56	23.8983	8.93789		8.32712	3	25.2094	1.17572	2					23.2105	20.6726	22.7629				3	22.2153	1.35466	0					10.9365	11.4655	11.4816	12.0959	13.0031	11.6341	3	11.2945	0.31017	3	12.2444	0.696471
P16703	CYSM_ECOLI	b2421	JW2414	cysM	Cysteine synthase B	32664				3.02727	7.82242	4.07145		3.13705	7.58795	3	4.97371	2.52169	2					3.07666	4.88734	3.36535	3.06973			3	3.77645	0.972827	1					4.63841	3.96562	5.14954		5.74988	6.48711	3	4.58452	0.593797	2
P16926	MREC_ECOLI	b3250	JW3219	mreC	Cell shape-determining protein MreC	39530				23.5845	24.0796	25.4924	24.2202	22.7886	22.2506	3	24.3855	0.990051	3	23.0865	1.01802	0.946729	0.278545	25.9654	28.6224	24.9713	23.5295	20.2128	17.802	3	26.5197	1.88761	3	20.5148	2.87567	0.773567	0.0859754	24.9774	26.0985	25.4787	19.274	20.0642	19.075	3	25.5182	0.561593	3	19.4711	0.523217
P17109	MEND_ECOLI	b2264	JW5374	menD	2-succinyl-5-enolpyruvyl-6-hydroxy-3-cyclohexene-1-carboxylate synthase	61367				2.71858	4.21132	5.21389	9.19233		3.31045	3	4.04793	1.25565	2					8.66717	9.42292	8.38009	8.45394	7.0024	2.40233	3	8.82339	0.538682	3	5.95289	3.15937	0.674671	0.330533	5.03258	8.3194	7.40192	5.79062	6.64712	4.117	3	6.91797	1.69601	3	5.51825	1.28686
P17115	GUTQ_ECOLI	b2708	JW5431	gutQ	Arabinose 5-phosphate isomerase GutQ	34031				17.0239	22.8698	18.5493	10.8272	14.9185		3	19.481	3.03227	2					23.633	26.0052	22.7669	11.4047	12.8435	9.58728	3	24.135	1.67651	3	11.2785	1.63177	0.467308	0.00526237	18.9517	18.208	15.4071	13.4922		16.9058	3	17.5223	1.86915	2
P17117	NFSA_ECOLI	b0851	JW0835	nfsA	Oxygen-insensitive NADPH nitroreductase	26801				61.7981	57.368	59.3221	64.849	61.7342	63.83	3	59.4961	2.22017	3	63.4711	1.58812	1.06681	0.136497	321.72	329.195	331.617	298.297	292.211	307.833	3	327.511	5.15901	3	299.447	7.87424	0.914312	0.0267318	67.1107	65.3334	64.4444	70.5728	72.9963	74.4007	3	65.6295	1.35759	3	72.6566	1.93643
P17169	GLMS_ECOLI	b3729	JW3707	glmS	Glutamine--fructose-6-phosphate aminotransferase [isomerizing]	66894				340.26	356.252	341.74	294.258	281.219	287.206	3	346.084	8.83678	3	287.561	6.52674	0.830899	0.00697312	323.726	336.353	321.107	216.713	196.334	214.791	3	327.062	8.1521	3	209.279	11.2521	0.639877	0.0027506	259.115	264.615	260.576	237.563	238.131	237.953	3	261.435	2.84892	3	237.882	0.290519
P17315	CIRA_ECOLI	b2155	JW2142	cirA	Colicin I receptor	73896	1			18.533	16.5244	17.3003	14.1477	12.0133	16.2247	3	17.4526	1.01292	3	14.1286	2.10577	0.809541	0.167061				7.5389			0			1					6.48497		7.3646	5.62371		7.4424	2			2
P17443	MURG_ECOLI	b0090	JW0088	murG	UDP-N-acetylglucosamine--N-acetylmuramyl-(pentapeptide) pyrophosphoryl-undecaprenol N-acetylglucosamine transferase	37815				36.9211	36.4095	33.7834	43.2623	36.9341	42.0661	3	35.7047	1.68341	3	40.7542	3.36191	1.14142	0.179547	42.8914	43.5961	42.2588	41.96	52.1144	57.9498	3	42.9154	0.668974	3	50.6747	8.09153	1.1808	0.314069	76.9688	66.107	66.3315	71.6112	67.5328	81.3179	3	69.8024	6.20727	3	73.4873	7.08146
P17444	BETA_ECOLI	b0311	JW0303	betA	Oxygen-dependent choline dehydrogenase	61878									0.792133	0			1											0			0
P17445	BETB_ECOLI	b0312	JW0304	betB	NAD/NADP-dependent betaine aldehyde dehydrogenase	52911				13.9258	18.3528	14.7073	29.9681	33.9326	30.54	3	15.662	2.36286	3	31.4802	2.14298	2.00998	0.00671135	14.1239	14.8496	17.838	32.9578	21.7953	25.8752	3	15.6038	1.96857	3	26.8761	5.64816	1.7224	0.105235	15.3884	16.4637	9.80402	36.7699	38.2114	39.6862	3	13.8854	3.57521	3	38.2225	1.45818
P17802	MUTY_ECOLI	b2961	JW2928	mutY	Adenine DNA glycosylase	39149				3.49955		2.45068	3.45518	4.57824	3.82324	2			3	3.95222	0.572532			2.6751	3.73685					2			0
P17846	CYSI_ECOLI	b2763	JW2733	cysI	Sulfite reductase [NADPH] hemoprotein beta-component	63998				28.6131	26.107	28.4067				3	27.7089	1.39115	0					31.0901	31.8444	32.91				3	31.9482	0.914377	0					15.8336	19.0963	19.9095	18.484	15.903	16.9594	3	18.2798	2.15714	3	17.1155	1.29756
P17854	CYSH_ECOLI	b2762	JW2732	cysH	Phosphoadenosine phosphosulfate reductase	27976			yes	27.6448	20.2467	26.5302				3	24.8072	3.98866	0					29.998	22.3644	32.3702				3	28.2442	5.22837	0					14.0188	10.4568	16.9397				3	13.8051	3.24673	0
P17888	PRIA_ECOLI	b3935	JW3906	priA	Primosomal protein N'	81655				3.09115	3.79647	3.63406				3	3.50723	0.36937	0					3.82422	3.4416	2.31761	2.32466			3	3.19448	0.783116	1					2.34622	4.2656	4.72606	4.1574	2.24273		3	3.77929	1.26225	2
P17952	MURC_ECOLI	b0091	JW0089	murC	UDP-N-acetylmuramate--L-alanine ligase	53626				20.5543	17.2577	24.059	22.2072	22.1857	22.1877	3	20.6237	3.40118	3	22.1935	0.0118779	1.07612	0.604985	16.9645	20.6435	18.9854	22.0111	20.8567	21.0233	3	18.8645	1.84248	3	21.297	0.623985	1.12895	0.201943	28.4346	32.5799	27.5301	38.9112	33.0871	23.2097	3	29.5149	2.69265	3	31.736	7.93747
P17993	UBIG_ECOLI	b2232	JW2226	ubiG	Ubiquinone biosynthesis O-methyltransferase	26555				34.0036	35.5973	28.5624	29.1987	29.3302	22.4273	3	32.7211	3.68864	3	26.9854	3.94798	0.824709	0.222061	28.0245	32.105	34.4456	37.1108	35.9823	41.8065	3	31.525	3.2496	3	38.2999	3.08881	1.2149	0.101799	19.2135	17.3875	19.1668	16.5659	18.497	16.2845	3	18.5893	1.04102	3	17.1158	1.2044
P18133	PNCB_ECOLI	b0931	JW0914	pncB	Nicotinate phosphoribosyltransferase	45897				24.2288	20.4423	24.3883	24.9467	27.0412	24.7451	3	23.0198	2.2336	3	25.5777	1.27146	1.11112	0.267307	21.8319	19.2227	21.0605	11.0617		17.9147	3	20.705	1.34043	2					29.3963	24.2648	25.8397	20.8117	24.2054	31.6657	3	26.5003	2.62875	3	25.5609	5.55252
P18196	MINC_ECOLI	b1176	JW1165	minC	Septum site-determining protein MinC	24776				18.1064	8.69473	13.851			5.64369	3	13.5507	4.71302	1					15.4723	15.4133	15.123	19.7426	14.5322	12.2138	3	15.3362	0.186978	3	15.4962	3.85586	1.01043	0.960462	4.77866	3.05868	4.79292	2.92985	4.39264	1.24405	3	4.21009	0.997173	3	2.85551	1.57561
P18335	ARGD_ECOLI	b3359	JW3322	argD	Acetylornithine/succinyldiaminopimelate aminotransferase	43767				4.46678	6.39869	4.41792	7.2516	4.24873	5.92373	3	5.09446	1.12976	3	5.80802	1.50478	1.14007	0.640486	8.25532	8.72945	4.23067	4.15088			3	7.07181	2.4719	1											0			0
P18390	YJJA_ECOLI	b4360	JW5795	yjjA	Uncharacterized protein YjjA	17353				11.1757	19.3774	12.1313	17.3805	17.2431	13.4858	3	14.2281	4.48492	3	16.0365	2.21001	1.1271	0.663449	7.45082	8.92578	6.66332	11.8051	12.5589		3	7.67997	1.14851	2					13.2279	13.4372	11.2453	15.0325	16.618	13.0801	3	12.6368	1.20961	3	14.9102	1.77212
P18843	NADE_ECOLI	b1740	JW1729	nadE	NH(3)-dependent NAD(+) synthetase	30637				74.7465	85.2324	80.0054	115.673	123.993	126.08	3	79.9948	5.24296	3	121.915	5.50581	1.52404	0.00516591	90.594	87.5898	95.7533	186.258	189.492	162.213	3	91.3124	4.12889	3	179.321	14.9039	1.96382	0.0195406	140.719	143.654	138.397	259.808	258.958	261.617	3	140.923	2.63445	3	260.128	1.35802
P19317	NARW_ECOLI	b1466	JW1461	narW	Probable nitrate reductase molybdenum cofactor assembly chaperone NarW	26161																																			9.34664	4.7417	7.62036	0			3	7.23623	2.32638
P19318	NARY_ECOLI	b1467	JW1462	narY	Respiratory nitrate reductase 2 beta chain	58558																																			13.639	15.6467	16.0744	0			3	15.12	1.30032
P19319	NARZ_ECOLI	b1468	JW1463	narZ	Respiratory nitrate reductase 2 alpha chain	140227																																			6.39366	13.0834	12.0677	0			3	10.5149	3.60507
P19624	PDXA_ECOLI	b0052	JW0051	pdxA	4-hydroxythreonine-4-phosphate dehydrogenase	35114				2.80399	4.63185	3.44134		4.18431	4.78683	3	3.62573	0.927775	2					5.66817	4.8639	7.68296	1.85247		8.16304	3	6.07168	1.4522	2					5.86361			4.56103	4.91506	4.79956	1			3	4.75855	0.180543
P19636	EUTC_ECOLI	b2440	JW2433	eutC	Ethanolamine ammonia-lyase light chain	31782										0			0						0.70933					1			0
P19926	AGP_ECOLI	b1002	JW0987	agp	Glucose-1-phosphatase	45683				10.2528	9.89129	10.0932				3	10.0791	0.181167	0					20.0738	20.0796	19.358				3	19.8371	0.414952	0					41.708	39.4133	39.2841	12.1494	13.4623	9.0524	3	40.1351	1.36367	3	11.5547	2.2643
P19934	TOLA_ECOLI	b0739	JW0729	tolA	Protein TolA	43157					4.76985	6.31916		5.61202	3.98915	2			2						6.57513		7.06615	6.79643	6.27535	1			3	6.71264	0.402003			11.4014	10.8547	9.27556	8.67491	10.7399	7.17333	3	10.5106	1.10391	3	8.86271	1.79069
P20083	PARE_ECOLI	b3030	JW2998	parE	DNA topoisomerase 4 subunit B	70244				24.0751	23.6696	22.352	22.4584	22.3063	23.4035	3	23.3656	0.900886	3	22.7227	0.594446	0.972488	0.467788	29.5868	29.4136	27.2961	15.9744	19.8572	18.0841	3	28.7655	1.27548	3	17.9719	1.94383	0.624773	0.0106668	34.8396	32.5934	29.7757	28.5538	30.6101	28.7796	3	32.4029	2.53732	3	29.3145	1.12769
P20099	BISC_ECOLI	b3551	JW5940	bisC	Biotin sulfoxide reductase	85851						4.71374	9.19805	6.59862	10.2682	1			3	8.68829	1.88715			8.57458	10.9595	7.85572	10.5744	5.2617	5.70235	3	9.12993	1.62471	3	7.17948	2.94833	0.786368	0.466429		7.12917	2.38611	13.2643	14.4152	16.1035	2			3	14.5943	1.42805
P20605	FIC_ECOLI	b3361	JW3324	fic	Probable adenosine monophosphate-protein transferase fic	22960							3.10139			0			1								7.21132	8.19413	6.87059	0			3	7.42535	0.687237			6.45317	7.95459	9.73481	14.8581	13.0218	15.4997	3	8.04752	1.64279	3	14.4599	1.28606
P20966	PTFBC_ECOLI	b2167	JW2154	fruA	PTS system fructose-specific EIIC component	57519				36.0426	42.0374	45.8121	38.9221	37.4914	43.774	3	41.2974	4.92661	3	40.0625	3.29289	0.970098	0.80017	39.943	36.7308	38.7871	45.6404	46.7006	43.935	3	38.487	1.627	3	45.4253	1.39529	1.18028	0.0172364	36.0207	36.5665	31.084	37.4486	30.7733	31.8383	3	34.5571	3.02012	3	33.3534	3.5863
P21156	CYSD_ECOLI	b2752	JW2722	cysD	Sulfate adenylyltransferase subunit 2	35188			yes	8.36787	7.76511	8.78157				3	8.30485	0.511152	0					10.707	11.4911	13.5677				3	11.9219	1.47821	0						4.29168	3.96595				2			0
P21165	PEPQ_ECOLI	b3847	JW3823	pepQ	Xaa-Pro dipeptidase	50176	3	4		90.5399	90.9868	98.1387	14.586	11.4167	21.1362	3	93.2218	4.26402	3	15.713	4.95678	0.168555	0.000889784	126.888	127.396	134.374	27.2165	24.0845	17.3194	3	129.553	4.18312	3	22.8735	5.05847	0.176557	0.000751503	90.7696	95.4489	87.0634	11.4552	14.0929	13.5257	3	91.094	4.20215	3	13.0246	1.38841
P21169	DCOR_ECOLI	b2965	JW5482	speC	Ornithine decarboxylase, constitutive	79416				18.0149	11.3189	11.9042	13.4883	10.7307	11.7084	3	13.746	3.70854	3	11.9758	1.39811	0.871221	0.602264	13.8395	11.2011	17.1553	13.943	12.1389		3	14.0653	2.98352	2					9.65632	8.57341	9.68201	6.65637	12.5925	9.02665	3	9.30391	0.632765	3	9.42517	2.98806
P21170	SPEA_ECOLI	b2938	JW2905	speA	Biosynthetic arginine decarboxylase	73898				223.117	241.967	235.657	262.737	279.398	268.681	3	233.58	9.59505	3	270.272	8.44368	1.15708	0.0279739	258.366	266.233	267.304	277.96	274.774	262.161	3	263.968	4.88065	3	271.632	8.35511	1.02903	0.334412	283.021	289.637	283.146	385.207	406.31	398.813	3	285.268	3.78418	3	396.777	10.6979
P21179	CATE_ECOLI	b1732	JW1721	katE	Catalase HPII	84163				7.95099	8.22266	5.77565	26.1896	30.361	30.3532	3	7.31643	1.34125	3	28.9679	2.40611	3.9593	0.00516591	14.2037	15.1687	16.992	79.4508	88.1399	97.7053	3	15.4548	1.416	3	88.432	9.13075	5.72198	0.0156073	111.049	123.194	109.581	415.223	418.344	405.887	3	114.608	7.47183	3	413.151	6.48175
P21338	RNI_ECOLI	b0611	JW0603	rna	Ribonuclease I	29618				19.4441	10.4128	15.2811	12.9012	17.2454	10.8389	3	15.046	4.52024	3	13.6618	3.27028	0.908004	0.758209	10.5815	11.0158	16.1286	11.0159	10.4127	7.73426	3	12.5753	3.0849	3	9.72095	1.74676	0.77302	0.330166	11.8253	20.1214	20.1045	17.8705	21.1409	22.2381	3	17.3504	4.78488	3	20.4165	2.27212
P21345	GLTP_ECOLI	b4077	JW4038	gltP	Proton/glutamate-aspartate symporter	47159				21.403	22.903	22.5611	17.2224	29.2066	28.5366	3	22.289	0.786139	3	24.9885	6.73401	1.12111	0.649125							0			0
P21362	YCIF_ECOLI	b1258	JW1250	yciF	Protein YciF	18597										0			0									2.52874	3.69662	0			2						2.08844		11.9891	11.542	8.97151	1			3	10.8342	1.62856
P21365	YCIC_ECOLI	b1255	JW1247	yciC	UPF0259 membrane protein YciC	26419				13.8904	14.1649			12.4668		2			1					11.8368	15.4925	11.2316		19.2271		3	12.8536	2.30527	1
P21367	YCAC_ECOLI	b0897	JW0880	ycaC	Uncharacterized protein YcaC	23100							12.3389	7.48276	10.2816	0			3	10.0344	2.43749			6.80463			70.1791	59.7479	46.0486	1			3	58.6585	12.1021			40.2866	39.3465	38.8565	124.916	139.737	126.513	3	39.4965	0.726759	3	130.389	8.13518
P21369	PNCA_ECOLI	b1768	JW1757	pncA	Pyrazinamidase/nicotinamidase	23362				15.5219	16.8826	16.5059	19.3818	20.1503	23.9817	3	16.3035	0.702574	3	21.1713	2.46405	1.29857	0.129536	13.0885	13.7	16.0123	19.2837	22.3785	17.5591	3	14.2669	1.54215	3	19.7404	2.44195	1.38365	0.0740359	10.8349		17.5702	13.2286	13.6504		2			2
P21499	RNR_ECOLI	b4179	JW5741	rnr	Ribonuclease R	92109	2			46.6041	43.053	41.4923	59.6213	60.7999	59.9332	3	43.7165	2.61969	3	60.1181	0.610676	1.37518	0.0233551	72.1484	70.0513	76.8252	121.816	109.657	112.752	3	73.0083	3.46785	3	114.742	6.31897	1.57162	0.00942102	72.455	71.99	69.0641	84.2436	87.7528	91.8588	3	71.1697	1.83827	3	87.9517	3.8115
P21507	SRMB_ECOLI	b2576	JW2560	srmB	ATP-dependent RNA helicase SrmB	49914				100.683	107.329	102.176	100.45	98.9899	100.669	3	103.396	3.48692	3	100.036	0.912801	0.967506	0.327652	122.928	117.291	114.645	115.85	116.019	109.194	3	118.288	4.23055	3	113.688	3.89255	0.961109	0.314069	121.251	133.276	124.682	111.897	107.457	113.85	3	126.403	6.19448	3	111.068	3.27613
P21513	RNE_ECOLI	b1084	JW1071	rne	Ribonuclease E	118197				121.04	116.145	129.777	113.003	109.169	119.796	3	122.321	6.90565	3	113.989	5.38172	0.931889	0.268036	114.09	114.189	114.505	124.182	122.231	133.152	3	114.261	0.216749	3	126.522	5.82431	1.1073	0.112294	159.686	161.418	159.94	152.925	152.337	151.476	3	160.348	0.93531	3	152.246	0.728774
P21514	YAHA_ECOLI	b0315	JW0307	yahA	Cyclic di-GMP phosphodiesterase YahA	40725				4.80688			4.82235		4.30988	1			2					4.93596						1			0
P21517	MALZ_ECOLI	b0403	JW0393	malZ	Maltodextrin glucosidase	69041										0			0										4.43492	0			1
P21599	KPYK2_ECOLI	b1854	JW1843	pykA	Pyruvate kinase II	51357				180.358	193.245	189.769	163.765	173.149	165.145	3	187.791	6.66739	3	167.353	5.06669	0.891168	0.044223	244.172	242.275	230.964	196.859	196.352	205.16	3	239.137	7.1413	3	199.457	4.94544	0.83407	0.0104375	299.799	302.429	301.178	272.263	291.963	280.51	3	301.135	1.31552	3	281.579	9.89338
P21645	LPXD_ECOLI	b0179	JW0174	lpxD	UDP-3-O-(3-hydroxymyristoyl)glucosamine N-acyltransferase	36038				71.4457	82.2598	84.7162	42.611	52.3887	43.7596	3	79.4739	7.06027	3	46.2531	5.34453	0.581991	0.0162295	61.9613	43.9282	53.5403	49.8689	48.9755	39.7483	3	53.1433	9.0231	3	46.1976	5.60306	0.869302	0.410781	63.3311	63.9184	59.7574	61.9365	67.4748	58.8334	3	62.3356	2.25204	3	62.7482	4.37751
P21829	YBHA_ECOLI	b0766	JW0749	ybhA	Pyridoxal phosphate phosphatase YbhA	30201			yes	42.4955	44.1653	41.3663				3	42.6757	1.40817	0					90.6463	84.1737	70.2982	29.8952	25.4405	25.9391	3	81.7061	10.3961	3	27.0916	2.44075	0.331574	0.0253149	32.862	33.4319	24.3999		52.739		3	30.2313	5.05814	1
P21888	SYC_ECOLI	b0526	JW0515	cysS	Cysteine--tRNA ligase	52202				178.509	177.758	171.738	173.687	164.721	169.898	3	176.002	3.71149	3	169.435	4.50087	0.962692	0.205637	156.796	165.987	166.106	146.503	141.288	131.721	3	162.963	5.34111	3	139.837	7.49701	0.858093	0.0359035	159.902	157.388	165.703	150.589	160.772	162.498	3	160.998	4.26441	3	157.953	6.43554
P21889	SYD_ECOLI	b1866	JW1855	aspS	Aspartate--tRNA ligase	65913				412.636	413.359	416.145	345.311	345.586	352.257	3	414.047	1.85282	3	347.718	3.93329	0.839804	0.0022958	419.241	425.671	426.378	406.946	404.205	419.323	3	423.763	3.93238	3	410.158	8.05458	0.967894	0.130475	431.848	440.065	431.119	406.344	408.784	403.023	3	434.344	4.96792	3	406.05	2.89171
P21893	RECJ_ECOLI	b2892	JW2860	recJ	Single-stranded-DNA-specific exonuclease RecJ	63389				9.78769	10.9794	8.70671	11.2021	12.068	14.7295	3	9.8246	1.13679	3	12.6665	1.83829	1.28927	0.171578	14.0013	12.5348	12.3441	18.6645	10.3026	15.6668	3	12.9601	0.906762	3	14.878	4.23639	1.14799	0.589826	7.65029				10.1144		1			1
P22106	ASNB_ECOLI	b0674	JW0660	asnB	Asparagine synthetase B [glutamine-hydrolyzing]	62659				20.8293	18.6176	20.7421	25.8083	20.0277	24.0417	3	20.063	1.25251	3	23.2926	2.96222	1.16097	0.281155	17.1296	16.6785	19.5041	37.2614	26.2093	30.1238	3	17.7707	1.51799	3	31.1982	5.60383	1.75559	0.0829709	35.4897	32.8835	18.0642	57.0451	63.6029	56.8271	3	28.8125	9.39904	3	59.1584	3.85062
P22186	MRAZ_ECOLI	b0081	JW0079	mraZ	Transcriptional regulator MraZ	17386										0			0								22.5348	24.3562	11.5715	0			3	19.4875	6.91568
P22188	MURE_ECOLI	b0085	JW0083	murE	UDP-N-acetylmuramoyl-L-alanyl-D-glutamate--2,6-diaminopimelate ligase	53344				50.9521	52.0687	45.9555	55.9899	50.6127	57.7309	3	49.6588	3.25536	3	54.7778	3.71066	1.10308	0.231215	44.0764	41.3191	48.6399	68.6881	49.5974	48.5708	3	44.6785	3.69735	3	55.6188	11.33	1.24487	0.306825	33.2889	40.6118	39.9569	48.0923	45.357	54.9368	3	37.9525	4.05208	3	49.462	4.9346
P22255	CYSQ_ECOLI	b4214	JW4172	cysQ	3'(2'),5'-bisphosphate nucleotidase CysQ	27176				22.4467	25.382	27.6982	26.8305	25.185	24.2841	3	25.1756	2.63183	3	25.4332	1.29122	1.01023	0.910808	23.8989	21.8454	21.0054	50.0684	38.7699	45.8904	3	22.2499	1.48856	3	44.9096	5.71275	2.01842	0.0366921	25.4173	36.1108	25.9654	43.1614	47.8257	46.9972	3	29.1645	6.02191	3	45.9948	2.48849
P22256	GABT_ECOLI	b2662	JW2637	gabT	4-aminobutyrate aminotransferase GabT	45775						4.45538	9.64034	9.75056	9.75663	1			3	9.71584	0.0654582			9.49065	6.13807	7.28499	35.5293	30.2707	24.9481	3	7.6379	1.70392	3	30.2494	5.29063	3.96043	0.0298695	20.6455	25.6292	24.2899	70.5321	63.6846	66.6612	3	23.5215	2.57917	3	66.9593	3.43347
P22259	PCKA_ECOLI	b3403	JW3366	pckA	Phosphoenolpyruvate carboxykinase [ATP]	59643				246.38	239.43	242.045	145.943	145.447	167.595	3	242.618	3.51029	3	152.995	12.6464	0.6306	0.0174628	259.59	243.524	262.718	98.487	108.054	106.614	3	255.277	10.2981	3	104.385	5.15831	0.408908	0.00270638	244.015	241.771	244.285	106.436	105.034	97.2514	3	243.357	1.38013	3	102.907	4.94792
P22333	ADD_ECOLI	b1623	JW1615	add	Adenosine deaminase	36397	3	4		74.607	73.2575	75.9749	19.3109	19.6407	21.6911	3	74.6131	1.35871	3	20.2142	1.28959	0.270921	0.00014754	80.0179	77.3072	76.6783	26.3568	20.6589	26.9118	3	78.0011	1.77465	3	24.6425	3.46104	0.315925	0.00239907	105.285	96.0432	95.7376	18.8491	17.7913	21.0417	3	99.0219	5.42613	3	19.2274	1.65789
P22523	MUKB_ECOLI	b0924	JW0907	mukB	Chromosome partition protein MukB	170230				100.821	94.9177	101.196	104.541	109.292	108.388	3	98.9782	3.52152	3	107.407	2.52285	1.08516	0.0766183	119.727	125.622	118.401	94.5338	94.1235	91.3967	3	121.25	3.84387	3	93.3513	1.70515	0.769908	0.0102148	80.0024	77.292	74.113	79.4475	78.3179	76.0944	3	77.1358	2.94781	3	77.9533	1.70603
P22524	MUKE_ECOLI	b0923	JW0906	mukE	Chromosome partition protein MukE	26974				44.9815	47.7671	38.5147	52.5049	52.8476	49.2633	3	43.7544	4.74668	3	51.5386	1.9779	1.17791	0.159496	39.3658	40.0547	35.6983	34.3301	37.7606	37.5649	3	38.3729	2.34177	3	36.5519	1.92659	0.952543	0.438321	51.0212	51.365	53.9947	55.5339	47.6467	52.2195	3	52.127	1.62661	3	51.8	3.9603
P22525	YCBB_ECOLI	b0925	JW0908	ycbB	Probable L,D-transpeptidase YcbB	67812					7.58512	11.0842	13.5736	17.6023	12.0613	2			3	14.4124	2.86415			7.12993	7.9408	15.9263	16.4803	17.9709	20.4067	3	10.3323	4.86144	3	18.286	1.98207	1.76978	0.141352	14.1008	12.3174	12.1904	24.779	21.115	17.3099	3	12.8695	1.0682	3	21.068	3.73477
P22564	RIHC_ECOLI	b0030	JW0028	rihC	Non-specific ribonucleoside hydrolase RihC	32561				7.48071	15.9636	10.8455			4.65444	3	11.4299	4.27154	1					22.3685	15.0148	17.8018		8.99683		3	18.395	3.71257	1					17.7624	10.0132	11.383	3.51376			3	13.0529	4.13568	1
P22586	FLIO_ECOLI	b1947	JW5316	fliO	Flagellar protein FliO	12670										0			0											0			0
P22634	MURI_ECOLI	b3967	JW5550	murI	Glutamate racemase	31002				40.3604	38.971	46.3689	64.0538	67.3645	56.7843	3	41.9001	3.93195	3	62.7342	5.41213	1.49723	0.0265814	65.4129	55.9959	61.7996		41.7301		3	61.0695	4.75077	1					19.1591	15.1419	13.2018	17.9045	20.603	19.5185	3	15.8343	3.0384	3	19.342	1.35788
P22939	ISPA_ECOLI	b0421	JW0411	ispA	Farnesyl diphosphate synthase	32160				48.9279	57.7808	44.7184	51.8741	59.8074	62.8772	3	50.4757	6.66733	3	58.1862	5.67787	1.15276	0.296215	45.8421	43.154	49.4941	36.6504	39.6728	38.8023	3	46.1634	3.18224	3	38.3752	1.55581	0.83129	0.0656195	35.4982	44.065	29.2761	47.6202	39.1953	39.8332	3	36.2798	7.42536	3	42.2162	4.69083
P23003	TRMA_ECOLI	b3965	JW3937	trmA	tRNA/tmRNA (uracil-C(5))-methyltransferase	41967	3	3		25.5927	23.9308	24.8625	17.8217	16.3252	18.2571	3	24.7953	0.832983	3	17.468	1.01335	0.704487	0.00553061	25.7311	25.6205	25.7318	1.77363	5.96885	6.28506	3	25.6945	0.064058	3	4.67585	2.51836	0.181979	0.0163151	22.6847	21.479	20.3335	12.5787	15.7701	10.0409	3	21.4991	1.17573	3	12.7966	2.87081
P23200	MGLC_ECOLI	b2148	JW2135	mglC	Galactoside transport system permease protein MglC	35550				6.37811	4.06737	4.7788				3	5.07476	1.18346	0						2.70011	2.04727				2			0											0			0
P23256	MALY_ECOLI	b1622	JW1614	malY	Maltose regulon modulator	43642					10.9864	7.00482		9.75918		2			1											0			0
P23305	YIGA_ECOLI	b3810	JW3783	yigA	Uncharacterized protein YigA	26729				21.3577	19.6111	14.8634	22.9969	17.6367	22.4017	3	18.6107	3.36073	3	21.0118	2.938	1.12901	0.503048	19.0408	21.5889	16.7198				3	19.1165	2.43543	0					8.44257	14.9374		12.7483			2			1
P23331	KITH_ECOLI	b1238	JW1226	tdk	Thymidine kinase	23457				20.6259	22.7057	20.3134	25.6558	21.1765	21.6716	3	21.215	1.30041	3	22.8346	2.45571	1.07634	0.483882	18.8613	18.6658	24.0634	18.85	24.98	22.4848	3	20.5302	3.06143	3	22.1049	3.0826	1.07671	0.635199	37.0509	40.2889	36.8348	25.4161	28.1644	32.8349	3	38.0582	1.93486	3	28.8051	3.75067
P23367	MUTL_ECOLI	b4170	JW4128	mutL	DNA mismatch repair protein MutL	67924				6.35348	5.37858	3.97076	3.70124	3.72649	6.31148	3	5.23427	1.1979	3	4.57974	1.49979	0.874952	0.672002	3.81101	8.32569	4.92748		7.70667		3	5.68806	2.35148	1						7.70958					1			0
P23538	PPSA_ECOLI	b1702	JW1692	ppsA	Phosphoenolpyruvate synthase	87435				29.2901	28.754	31.4511	21.3586	18.6638	18.6692	3	29.8317	1.4278	3	19.5639	1.55429	0.655807	0.00697312	31.6434	31.289	28.6043	21.4931	25.957	22.1019	3	30.5122	1.66179	3	23.184	2.4207	0.759826	0.0373468	26.5659	31.8145	30.4137	25.3233	24.6341	32.1495	3	29.598	2.71771	3	27.369	4.15438
P23721	SERC_ECOLI	b0907	JW0890	serC	Phosphoserine aminotransferase	39783	2	4		102.387	102.352	104.181	19.725	21.7695	26.7004	3	102.973	1.04602	3	22.7316	3.58585	0.220753	0.00301848	111.403	105.013	105.48	50.3774	47.1266	40.1336	3	107.299	3.56212	3	45.8792	5.23458	0.427584	0.00240495	62.4157	59.8886	57.6662	9.037	10.0583	10.9301	3	59.9902	2.37638	3	10.0085	0.947533
P23827	ECOT_ECOLI	b2209	JW2197	eco	Ecotin	18192				90.677	90.6695	86.3597	95.3765	101.215	97.7483	3	89.2354	2.49043	3	98.1133	2.93631	1.09949	0.0474911	79.5924	75.7544	66.1764	191.15	165.003	191.981	3	73.8411	6.90962	3	182.711	15.3415	2.47439	0.0103815	74.613	68.3845	69.2579	101.993	97.2868	108.197	3	70.7518	3.37229	3	102.492	5.47221
P23830	PSS_ECOLI	b2585	JW2569	pssA	CDP-diacylglycerol--serine O-phosphatidyltransferase	52802				51.9752	47.7357	47.9427	52.2656	41.8735	46.2881	3	49.2179	2.39016	3	46.8091	5.2156	0.951058	0.618756	49.2536	53.7706	52.5403	46.982	37.1588	41.42	3	51.8548	2.33521	3	41.8536	4.92593	0.80713	0.0948875	63.9334	63.9823	53.7208	68.0674	61.5006	62.6296	3	60.5455	5.91041	3	64.0659	3.51111
P23836	PHOP_ECOLI	b1130	JW1116	phoP	Transcriptional regulatory protein PhoP	25535	2			114.174	119.926	113.932	156.779	158.032	157.502	3	116.011	3.39294	3	157.438	0.628972	1.3571	0.00941485	98.4408	100.211	95.1566	195.149	189.643	214.946	3	97.9361	2.56471	3	199.913	13.3071	2.04126	0.0156073	81.7123	86.0139	90.6805	162.147	160.587	161.867	3	86.1356	4.48534	3	161.534	0.831705
P23837	PHOQ_ECOLI	b1129	JW1115	phoQ	Sensor protein PhoQ	55300				6.92794	5.11401	5.22008				3	5.75401	1.01804	0						7.96531	6.78556				2			0						2.19261		3.78217			1			1
P23839	YICC_ECOLI	b3644	JW3619	yicC	UPF0701 protein YicC	33175				53.8578	54.6701	55.513	61.6492	66.2691	60.6902	3	54.6803	0.827647	3	62.8695	2.98293	1.14977	0.0787909	66.7964	66.5753	70.0239	70.5738	63.8704	58.3444	3	67.7985	1.93039	3	64.2629	6.12414	0.94785	0.504784	89.2312	91.4656	86.807	101.367	93.5266	96.4673	3	89.1679	2.32994	3	97.1203	3.96078
P23843	OPPA_ECOLI	b1243	JW1235	oppA	Periplasmic oligopeptide-binding protein	60899	1			284.936	292.521	286.844	358.647	353.411	361.944	3	288.1	3.94548	3	358.001	4.30306	1.24262	0.000817557	179.184	184.97	185.386	593.014	576.201	564.122	3	183.18	3.46688	3	577.779	14.5105	3.15416	0.00283335	319.12	308.014	299.39	839.694	832.614	812.93	3	308.841	9.89099	3	828.413	13.8678
P23845	CYSN_ECOLI	b2751	JW2721	cysN	Sulfate adenylyltransferase subunit 1	52558				21.3433	20.7389	20.5927	6.40276	7.87841	5.84719	3	20.8916	0.397927	3	6.70945	1.04977	0.321155	0.00456197	33.1089	33.74	30.9834				3	32.6108	1.44423	0					18.8679	17.5993	21.2945	19.466	17.8986	18.3289	3	19.2539	1.8776	3	18.5645	0.809825
P23847	DPPA_ECOLI	b3544	JW3513	dppA	Periplasmic dipeptide transport protein	60294				13.3012	19.0777	21.9001	12.0267	7.70832	7.05188	3	18.093	4.38321	3	8.92897	2.70272	0.493504	0.10097		8.2412	3.88311				2			0					23.9346	27.0977	30.1883	16.9377	18.8946	13.1267	3	27.0735	3.12692	3	16.3197	2.9332
P23857	PSPE_ECOLI	b1308	JW1301	pspE	Thiosulfate sulfurtransferase PspE	11475				2.41193	2.7933	3.62669				3	2.94397	0.621239	0											0			0					3.88744				1.91116		1			1
P23865	PRC_ECOLI	b1830	JW1819	prc	Tail-specific protease	76663				56.9334	54.1775	47.5239	58.0154	58.0654	54.5074	3	52.8783	4.83742	3	56.8627	2.03993	1.07535	0.387814	56.3032	58.188	50.497	56.6529	48.8064	54.0025	3	54.9961	4.00866	3	53.1539	3.99148	0.966504	0.672281	69.147	60.8084	61.9869	71.0807	64.8101	64.9216	3	63.9808	4.51273	3	66.9375	3.58858
P23869	PPIB_ECOLI	b0525	JW0514	ppiB	Peptidyl-prolyl cis-trans isomerase B	18153	2			273.764	318.801	378.573	264.93	250.43	255.963	3	323.713	52.5768	3	257.108	7.31746	0.794247	0.24249	170.668	192.292	167.851	224.164	212.035	239.943	3	176.937	13.3722	3	225.381	13.9937	1.27379	0.0309038	364.245	361.602	372.435	472.699	438.404	462.532	3	366.094	5.64824	3	457.878	17.6147
P23871	HEMH_ECOLI	b0475	JW0464	hemH	Ferrochelatase	35884				18.0229	9.76339	19.6505	18.4691	20.8181	23.0535	3	15.8123	5.30131	3	20.7802	2.29243	1.31418	0.337475	22.7317	17.4698			18.7097	16.427	2			2					15.033	17.0316	12.0765	18.6277	17.013		3	14.7137	2.49293	2
P23882	FMT_ECOLI	b3288	JW3249	fmt	Methionyl-tRNA formyltransferase	34168				88.1759	81.7462	91.8445	72.2871	78.8775	78.5374	3	87.2555	5.11168	3	76.5673	3.71069	0.877507	0.102071	93.8001	87.2424	78.5111	65.7736	60.0908	57.952	3	86.5179	7.67021	3	61.2721	4.0424	0.708202	0.034835	68.3081	64.6101	65.6872	66.412	59.6649	59.2619	3	66.2018	1.90195	3	61.7796	4.01683
P23886	CYDC_ECOLI	b0886	JW0869	cydC	ATP-binding/permease protein CydC	62920				25.6186	27.4257	23.5201	28.434	29.1657	23.4603	3	25.5215	1.95461	3	27.02	3.10442	1.05872	0.62061	45.9038	37.6443	38.4209	26.7744	37.1989	30.0546	3	40.6563	4.561	3	31.3426	5.33027	0.770916	0.13432	16.1896	18.9905	17.8968	19.2008	18.3942	22.1227	3	17.6923	1.4116	3	19.9059	1.96171
P23893	GSA_ECOLI	b0154	JW0150	hemL	Glutamate-1-semialdehyde 2,1-aminomutase	45366	2			279.729	274.745	267.731	298.492	283.827	279.995	3	274.068	6.02755	3	287.438	9.7629	1.04878	0.207922	265.956	262.698	260.166	259.927	243.794	243.088	3	262.94	2.90258	3	248.936	9.52474	0.946742	0.173309	284.449	267.152	273.501	308	315.26	298.677	3	275.034	8.74981	3	307.312	8.31286
P23894	HTPX_ECOLI	b1829	JW1818	htpX	Protease HtpX	31923				54.5161	47.7918	55.1966	67.0141	68.9589	77.3641	3	52.5015	4.09289	3	71.1124	5.50079	1.35448	0.0355386	60.7486	59.4178	68.2898	107.409	117.528	104.842	3	62.8187	4.78458	3	109.926	6.70719	1.7499	0.00623853	66.4332	62.5218	64.0018	106.009	123.003	112.358	3	64.3189	1.97489	3	113.79	8.58702
P23908	ARGE_ECOLI	b3957	JW3929	argE	Acetylornithine deacetylase	42347	3	4		4.45221	11.2535	8.9851		10.9605	11.1839	3	8.23027	3.46291	2					16.4516	11.5388	23.3541	9.1139	13.1005	24.7182	3	17.1148	5.93551	3	15.6442	8.10718	0.914073	0.846302
P23909	MUTS_ECOLI	b2733	JW2703	mutS	DNA mismatch repair protein MutS	95247				28.42	29.9062	32.1701	28.3167	32.2517	27.7524	3	30.1654	1.88844	3	29.4403	2.45107	0.97596	0.770145	31.4027	34.011	37.4532	26.997	31.7217	28.3026	3	34.289	3.03481	3	29.0071	2.43986	0.84596	0.131013	30.9306	32.2104	33.4705	33.7687	29.9168	27.5566	3	32.2038	1.26996	3	30.414	3.13576
P23917	MAK_ECOLI	b0394	JW0385	mak	Fructokinase	32500				4.97597	4.78817	5.79663				3	5.18692	0.536306	0					8.40341	4.09547	7.93442			5.06044	3	6.8111	2.36347	1					10.9737	11.0083	10.598				3	10.86	0.227557	0
P23930	LNT_ECOLI	b0657	JW0654	lnt	Apolipoprotein N-acyltransferase	57066				7.43237	12.0982	9.80813	13.4785	24.3481	18.2409	3	9.77957	2.33305	3	18.6892	5.44865	1.91104	0.159496	17.9661	16.0758	15.0482	18.4277	16.3761	13.3385	3	16.3634	1.48005	3	16.0474	2.56047	0.980693	0.887039	21.7781	14.8742	15.2051	21.4376	21.2812	23.6399	3	17.2858	3.89396	3	22.1196	1.31897
P24171	DCP_ECOLI	b1538	JW1531	dcp	Peptidyl-dipeptidase dcp	77516				41.8597	46.8254	45.8832	48.6971	49.401	48.8053	3	44.8561	2.63737	3	48.9678	0.379043	1.09166	0.188494	53.9664	52.1121	53.1492	129.22	139.104	129.561	3	53.0759	0.929321	3	132.628	5.61068	2.49884	0.00738549	68.5414	56.0215	69.7351	107.428	106.847	102.241	3	64.766	7.59644	3	105.505	2.84188
P24173	RFAC_ECOLI	b3621	JW3596	rfaC	Lipopolysaccharide heptosyltransferase 1	35544				5.90537	8.1417	6.07323	4.94366	8.19655	12.9238	3	6.70677	1.24552	3	8.688	4.01271	1.29541	0.585506	9.59929	12.3235	9.43182				3	10.4515	1.62333	0
P24174	MANC_ECOLI	b2049	JW2034	manC	Mannose-1-phosphate guanylyltransferase	53016										0			0								4.97141		5.95114	0			2
P24175	MANB_ECOLI	b2048	JW2033	manB	Phosphomannomutase	50463										0			0									14.7337	10.7925	0			2
P24178	YFFB_ECOLI	b2471	JW2455	yffB	Protein YffB	13601				32.4062	29.9545	34.1372	37.8572	34.8282	35.3785	3	32.166	2.10167	3	36.0213	1.61357	1.11986	0.133939	21.6351	23.8042	32.502	29.7422	25.2567	11.572	3	25.9804	5.75103	3	22.1903	9.46526	0.854116	0.661555	29.07	26.5202	23.0291	32.5961	44.6605	42.0407	3	26.2064	3.03265	3	39.7658	6.34578
P24182	ACCC_ECOLI	b3256	JW3224	accC	Biotin carboxylase	49321	2			388.048	402.313	404.739	338.622	323.254	334.501	3	398.367	9.01818	3	332.126	7.95459	0.833719	0.00531355	347.156	340.621	350.165	209.498	224.28	206.694	3	345.981	4.87935	3	213.491	9.44843	0.61706	0.00274922	329.02	335.943	333.655	246.1	249.393	255.56	3	332.873	3.52718	3	250.351	4.80221
P24186	FOLD_ECOLI	b0529	JW0518	folD	Methenyltetrahydrofolate cyclohydrolase	31044				158.6	160.889	167.049	133.974	130.078	130.829	3	162.179	4.3698	3	131.627	2.06696	0.811614	0.0106541	155.03	161.911	154.093	83.4427	86.8181	96.6873	3	157.011	4.26902	3	88.9827	6.88251	0.566728	0.00378929	136.51	132.721	123.713	96.8798	102.246	101.062	3	130.981	6.57348	3	100.063	2.81924
P24188	YCEA_ECOLI	b1055	JW1042	yceA	UPF0176 protein YceA	39781				25.6477	26.5318	25.1195	20.7896	24.5392	21.7473	3	25.7663	0.713585	3	22.3587	1.94814	0.867749	0.148715	18.7659	16.3681	14.6973			7.86285	3	16.6104	2.0451	1					13.2184	22.8975	21.6323	16.6839	15.9064	13.2576	3	19.2494	5.26117	3	15.2826	1.7963
P24202	MRR_ECOLI	b4351	JW4314	mrr	Mrr restriction system protein	33520				11.95	13.1897	14.0526	19.8361	21.639	30.3784	3	13.0641	1.05691	3	23.9512	5.63867	1.83336	0.139925	23.1269	17.2579	23.5073	30.637	24.2829	5.89676	3	21.2974	3.50345	3	20.2722	12.8485	0.951865	0.921114	10.1355	11.8912	9.57397	9.44029	9.71502	8.28035	3	10.5336	1.20881	3	9.14522	0.761491
P24203	YJIA_ECOLI	b4352	JW5790	yjiA	Uncharacterized GTP-binding protein YjiA	35660				42.8245	47.1416	52.6522	24.5136	21.2223	28.7193	3	47.5394	4.92591	3	24.8184	3.75778	0.522059	0.016976	22.2668	32.3863	33.1172		10.6986	27.765	3	29.2568	6.06451	2					37.4487	32.1518	32.4304	23.6224	22.6599		3	34.0103	2.981	2
P24205	LPXM_ECOLI	b1855	JW1844	lpxM	Lipid A biosynthesis myristoyltransferase	37410				34.0354	21.4344	25.5883	30.6204	24.0069	40.2564	3	27.0194	6.42124	3	31.6279	8.17147	1.17056	0.585506	34.8014	21.1684	30.517	33.4803	39.7355	23.9804	3	28.8289	6.9715	3	32.3987	7.93304	1.12383	0.661003	19.4221	23.1046	18.4119	28.1931	24.7207	28.6334	3	20.3129	2.46991	3	27.1824	2.14323
P24207	PHEP_ECOLI	b0576	JW0565	pheP	Phenylalanine-specific permease	50677				1.42222	1.77695					2			0											0			0					1.26503	1.68845	2.17207				3	1.70852	0.453853	0
P24215	UXUA_ECOLI	b4322	JW4285	uxuA	Mannonate dehydratase	44838				48.0878	45.2767	53.8297	38.1344	28.0795	31.0072	3	49.0647	4.35939	3	32.407	5.17155	0.660495	0.0415955	27.1454	25.0298	28.9978	21.2082	16.8909		3	27.0577	1.98545	2					15.1477	14.6915	21.411		18.2054		3	17.0834	3.75475	1
P24216	FLID_ECOLI	b1924	JW1909	fliD	Flagellar hook-associated protein 2	48456										0			0											0			0
P24224	ACPS_ECOLI	b2563	JW2547	acpS	Holo-[acyl-carrier-protein] synthase	14052					3.32652	6.0423	6.46603			2			1											0			0
P24228	DACB_ECOLI	b3182	JW3149	dacB	D-alanyl-D-alanine carboxypeptidase DacB	51798				11.4733	11.4616	8.54647	8.54866	21.5762	15.9848	3	10.4938	1.68644	3	15.3699	6.5355	1.46466	0.421985	16.9444	7.38425	10.0124	10.4379		12.2453	3	11.447	4.9389	2					20.1578	10.2724		10.4706	8.86363		2			2
P24230	RECG_ECOLI	b3652	JW3627	recG	ATP-dependent DNA helicase RecG	76430				5.83734	3.50534			3.08553		2			1						9.97194	1.75064				2			0
[truncated: 729 more rows]
[truncated: 16 more columns]
