# Supplementary material for: Shotgun Proteomics Revealed Preferential Degradation of Misfolded In Vivo Obligate GroE Substrates by Lon Protease in Escherichia coli
Source: Molecules. 2022 Jun 11;27(12):3772. doi: 10.3390/molecules27123772 (PMC9228906; doi:10.3390/molecules27123772)
Supplement: Supplementary file 1 [file molecules-27-03772-s001.zip › Supplementary_Dataset_S2.xlsx]

## Sheet: DatasetS2_deltaKJ_deltaKJlon
UniProt_ID	UniProt_ID2	b_number	JW_ID	Gene_name	Description	MW	GroE Kerner 2005	GroE Fujiwara 2010	GroE Niwa 2016	Intensity_wt_total_rep1_1	Intensity_wt_total_rep1_2	Intensity_wt_total_rep1_3	Intensity_wt_deltaKJ_total_rep1_1	Intensity_deltaKJ_total_rep1_2	Intensity_deltaKJ_total_rep1_3	Intensity_wt_deltaKJlon_total_rep1_1	Intensity_deltaKJlon_total_rep1_2	Intensity_deltaKJlon_total_rep1_3	Number_of_Detection_wt_total_rep1	Mean_wt_total_rep1	SD_wt_total_rep1	Number_of_Detection_deltaKJ_total_rep1	Mean_deltaKJ_total_rep1	SD_deltaKJ_total_rep1	Number_of_Detection_deltaKJlon_total_rep1	Mean_deltaKJlon_total_rep1	SD_deltaKJlon_total_rep1	Foldchange_deltaKJ/wt_total_rep1	Adjusted_P_value_deltaKJ/wt_total_rep1	Foldchange_deltaKJlon/wt_total_rep1	Adjusted_P_value_deltaKJlon/wt_total_rep1	Foldchange_deltaKJlon/deltaKJ_total_rep1	Adjusted_P_value_deltaKJlon/deltaKJ_total_rep1	Intensity_wt_total_rep2_1	Intensity_wt_total_rep2_2	Intensity_wt_total_rep2_3	Intensity_wt_deltaKJ_total_rep2_1	Intensity_deltaKJ_total_rep2_2	Intensity_deltaKJ_total_rep2_3	Intensity_wt_deltaKJlon_total_rep2_1	Intensity_deltaKJlon_total_rep2_2	Intensity_deltaKJlon_total_rep2_3	Number_of_Detection_wt_total_rep2	Mean_wt_total_rep2	SD_wt_total_rep2	Number_of_Detection_deltaKJ_total_rep2	Mean_deltaKJ_total_rep2	SD_deltaKJ_total_rep2	Number_of_Detection_deltaKJlon_total_rep2
P00350	6PGD_ECOLI	b2029	JW2011	gnd	6-phosphogluconate dehydrogenase, decarboxylating	51481	1			4572.91	4708.07	4645.99	4533.79	4641.84	4683.74	4332.08	4446.85	4527.41	3	4642.32	67.6546	3	4619.79	77.3686	3	4435.45	98.163	0.995146	0.769923	0.955437	0.0825899	0.960097	0.129154	4808.38	4692.7	4758.01	4696.7	4619.53	4739.9	4854.75	4799.02	4873.49	3	4753.03	58.0006	3	4685.38	60.9787	3
P00363	FRDA_ECOLI	b4154	JW4115	frdA	Fumarate reductase flavoprotein subunit	65972	3	4		1649.77	1700.03	1699.91	546.291	546.667	550.857	609.231	649.86	626.338	3	1683.24	28.983	3	547.938	2.53462	3	628.476	20.3987	0.325527	0.00159672	0.373374	0.000107979	1.14698	0.0526617	1629.64	1657.16	1672.21	637.843	680.703	644.043	744.069	747.74	737.863	3	1653	21.5873	3	654.196	23.1638	3
P00370	DHE4_ECOLI	b1761	JW1750	gdhA	NADP-specific glutamate dehydrogenase	48581		4		107.401	97.8067	101.596	184.06	169.054	147.514	239.854	236.47	226.606	3	102.268	4.83231	3	166.876	18.3701	3	234.31	6.88306	1.63175	0.0424938	2.29114	0.000456418	1.4041	0.0430789	104.799	89.7199	104.652	158.278	175.796	193.937	236.12	199.887	197.572	3	99.7236	8.6638	3	176.004	17.8304	3
P00393	DHNA_ECOLI	b1109	JW1095	ndh	NADH dehydrogenase	47359	2			345.127	359.67	329.834	237.059	207.523	223.948	241.55	263.06	236.947	3	344.877	14.9196	3	222.843	14.799	3	247.186	13.9389	0.646153	0.00320705	0.716736	0.00572323	1.10924	0.184073	355.984	330.64	327.025	231.122	224.769	240.886	268.947	246.366	235.274	3	337.883	15.7798	3	232.259	8.11844	3
P00490	PHSM_ECOLI	b3417	JW5689	malP	Maltodextrin phosphorylase	90522	3	3		1886.21	1922.75	1860.99	559.177	538.952	530.83	479.115	475.733	441.866	3	1889.98	31.0524	3	542.986	14.5978	3	465.571	20.5989	0.287297	0.000304434	0.246336	7.42646e-05	0.857427	0.0281206	1722.8	1691.75	1694.65	507.157	537.737	505.235	456.354	428.509	421.434	3	1703.07	17.151	3	516.71	18.2355	3
P00509	AAT_ECOLI	b0928	JW0911	aspC	Aspartate aminotransferase	43573				1584.39	1544.08	1569.49	1681.38	1768.88	1733.48	1739.9	1827.99	1795.18	3	1565.99	20.3821	3	1727.91	44.0148	3	1787.69	44.5201	1.1034	0.028699	1.14157	0.0163253	1.03459	0.265758	1611.27	1613.48	1610.22	1915.7	1978.13	1943.56	1948.79	1893.58	1901.07	3	1611.66	1.66404	3	1945.8	31.275	3
P00550	PTM3C_ECOLI	b3599	JW3573	mtlA	Mannitol-specific phosphotransferase enzyme IIA component	67972				199.095	187.439	183.003	188.941	197.716	189.389	204.81	199.352	217.43	3	189.846	8.31157	3	192.015	4.942	3	207.197	9.27243	1.01143	0.768206	1.0914	0.118436	1.07907	0.160079	206.172	206.163	218.8	203.452	240.886	221.652	258.253	245.278	256.379	3	210.378	7.29338	3	221.997	18.7194	3
P00562	AK2H_ECOLI	b3940	JW3911	metL	Homoserine dehydrogenase	88888				89.8289	90.5885	74.0135	100.53	102.773	125.191	119.181	98.7055	112.472	3	84.8103	9.35801	3	109.498	13.6367	3	110.12	10.4385	1.29109	0.116681	1.29842	0.0682049	1.00568	0.969825	76.9368	86.5895	82.6238	96.122	92.0106	140.574	94.877	107.325	108.934	3	82.05	4.85186	3	109.569	26.9298	3
P00579	RPOD_ECOLI	b3067	JW3039	rpoD	RNA polymerase sigma factor RpoD	70263				557.144	528.536	564.835	902.73	932.504	925.519	2416.76	2452.6	2396.18	3	550.172	19.1276	3	920.251	15.5704	3	2421.85	28.5519	1.67266	0.000382798	4.40198	3.53535e-05	2.63172	0.000690861	566.987	560.992	571.195	902.529	962.067	913.382	2645.11	2569.02	2608.3	3	566.391	5.12752	3	925.993	31.7091	3
P00582	DPO1_ECOLI	b3863	JW3835	polA	DNA polymerase I	103118				364.976	341.507	341.019	327.298	382.185	330.813	418.022	401.408	415.537	3	349.167	13.6929	3	346.765	30.7246	3	411.656	8.9613	0.993121	0.927161	1.17896	0.0143749	1.18713	0.116583	318.997	284.362	331.141	301.379	310.42	310.503	373.7	319.243	362.637	3	311.5	24.2739	3	307.434	5.24395	3
P00722	BGAL_ECOLI	b0344	JW0335	lacZ	Beta-galactosidase	116483				1018.63	971.713	990.435	10269.2	10274.1	10184.7	15057.2	15373.7	14976.9	3	993.593	23.6174	3	10242.7	50.2604	3	15135.9	209.79	10.3087	3.56812e-05	15.2335	0.000732769	1.47773	0.00389195	917.144	882.453	918.92	9191.54	9318.91	9373.37	15164.5	14908.3	15160.3	3	906.172	20.5607	3	9294.61	93.3195	3
P00805	ASPG2_ECOLI	b2957	JW2924	ansB	L-asparaginase 2	36851				3516.51	3531.72	3455.95	1781.12	1750.2	1717.2	2390.84	2475.36	2370.21	3	3501.39	40.0831	3	1749.51	31.9656	3	2412.14	55.7162	0.49966	5.82069e-05	0.688908	0.000414183	1.37875	0.00339684	3426.68	3403.62	3395.43	2104.13	2176.15	2128.57	2529.36	2601.72	2504.04	3	3408.58	16.2039	3	2136.28	36.6243	3
P00864	CAPP_ECOLI	b3956	JW3928	ppc	Phosphoenolpyruvate carboxylase	99063				479.032	489.999	482.715	279.842	288.338	287.584	322.473	353.506	314.211	3	483.915	5.58116	3	285.255	4.70264	3	330.063	20.718	0.589472	8.92889e-05	0.682068	0.0125974	1.15708	0.117403	509.153	492.145	510.375	307.423	285.875	304.703	334.052	342.891	340.847	3	503.891	10.1907	3	299.334	11.7346	3
P00926	SDHD_ECOLI	b2366	JW2363	dsdA	D-serine dehydratase	47901				260.807	252.465	249.12	198.004	214.763	214.086	160.723	139.392	138.805	3	254.131	6.01891	3	208.951	9.48642	3	146.307	12.4884	0.822219	0.0125268	0.575714	0.00537423	0.700196	0.0147345	290.729	274.323	278.788	198.903	197.043	192.34	141.829	109.632	96.1662	3	281.28	8.48214	3	196.095	3.38257	3
P00934	THRC_ECOLI	b0004	JW0003	thrC	Threonine synthase	47114				558.028	552.331	489.029	386.08	382.435	342.173	447.705	467.542	449.417	3	533.129	38.2981	3	370.229	24.3658	3	454.888	10.9921	0.694446	0.0162733	0.853241	0.102267	1.22867	0.0425828	571.395	536.399	573.112	391.856	391.588	377.695	469.956	489.385	432.35	3	560.302	20.7184	3	387.046	8.0996	3
P00936	CYAA_ECOLI	b3806	JW3778	cyaA	Adenylate cyclase	97586
P00946	MANA_ECOLI	b1613	JW1605	manA	Mannose-6-phosphate isomerase	42850				561.968	562.207	569.149	517.779	490.548	502.539	550.578	606.022	571.845	3	564.441	4.07871	3	503.622	13.6478	3	576.148	27.9714	0.892249	0.0267636	1.02074	0.612391	1.14401	0.0707406	495.189	527.785	517.788	487.131	488.167	470.815	548.497	516.296	539.417	3	513.587	16.6991	3	482.038	9.73291	3
P00954	SYW_ECOLI	b3384	JW3347	trpS	Tryptophan--tRNA ligase	37438				464.318	493.788	461.274	430.237	435.55	417.146	389.497	363.456	374.063	3	473.127	17.9579	3	427.644	9.47197	3	375.672	13.0948	0.903869	0.0577143	0.79402	0.00893441	0.878468	0.0249029	460.957	455.312	451.745	345.757	425.223	394.578	383.189	395.399	394.169	3	456.005	4.6449	3	388.519	40.0779	3
P00956	SYI_ECOLI	b0026	JW0024	ileS	Isoleucine--tRNA ligase	104297				883.192	872.667	852.405	1111.05	1119.45	1122.69	1335.35	1359.95	1308.12	3	869.421	15.648	3	1117.73	6.0076	3	1334.47	25.9261	1.2856	0.00234157	1.5349	0.00072941	1.19391	0.0158069	891.194	882.643	876.059	1123.66	1164.57	1115.94	1358.91	1386.36	1368.22	3	883.299	7.58877	3	1134.72	26.1346	3
P00957	SYA_ECOLI	b2697	JW2667	alaS	Alanine--tRNA ligase	96032				1050.18	1064.08	1047.9	1057.52	1083.66	1074.45	1066.34	1116.47	1076.88	3	1054.05	8.75786	3	1071.88	13.2586	3	1086.56	26.4307	1.01691	0.199757	1.03084	0.217588	1.0137	0.559801	1056.2	1036.8	1049.68	1085.15	1056.9	1082.67	1072.8	1087.99	1068.66	3	1047.56	9.87222	3	1074.91	15.6435	3
P00959	SYM_ECOLI	b2114	JW2101	metG	Methionine--tRNA ligase	76255				847.734	835.265	828.239	944.065	957.129	979.509	818.961	843.17	804.279	3	837.079	9.87333	3	960.234	17.9249	3	822.137	19.639	1.14712	0.00648867	0.982149	0.396297	0.856183	0.00652295	836.165	840.185	805.803	904.037	904.785	891.551	822.745	794.193	768.147	3	827.384	18.7978	3	900.124	7.43414	3
P00960	SYGA_ECOLI	b3560	JW3531	glyQ	Glycine--tRNA ligase alpha subunit	34774				1065.35	1057.58	1060.56	1122.33	1155.24	1194.08	1163.7	1101.21	1115.29	3	1061.16	3.91998	3	1157.22	35.9158	3	1126.73	32.779	1.09052	0.0776644	1.06179	0.11601	0.973658	0.450378	943.05	916.83	927.55	1022.23	1125.26	1123.24	1002.69	1042.98	1058.76	3	929.143	13.1824	3	1090.24	58.9099	3
P00961	SYGB_ECOLI	b3559	JW3530	glyS	Glycine--tRNA ligase beta subunit	76813				1891.3	1911.32	1901.26	2110.55	2080.9	2099.36	1914.87	1879.65	1898.54	3	1901.29	10.01	3	2096.94	14.9728	3	1897.69	17.6255	1.1029	0.00121235	0.998103	0.818692	0.90498	0.00242814	1703.19	1686.31	1655.57	1801.97	1777.83	1770.44	1751.69	1721.34	1734.96	3	1681.69	24.1438	3	1783.41	16.4899	3
P00962	SYQ_ECOLI	b0680	JW0666	glnS	Glutamine--tRNA ligase	63478				548.767	543.802	560.956	620.43	593.807	571.254	626.321	637.595	640.93	3	551.175	8.82688	3	595.164	24.6161	3	634.949	7.65559	1.07981	0.126288	1.15199	0.00214767	1.06685	0.172468	512.276	510.214	511.511	525.289	512.741	484.688	641.692	640.006	624.917	3	511.334	1.04238	3	507.573	20.7881	3
P00963	ASNA_ECOLI	b3744	JW3722	asnA	Aspartate--ammonia ligase	36651				61.1871	57.8295	50.1202	30.648	30.7665	44.7323	118.317	102.864	110.831	3	56.3789	5.67426	3	35.3823	8.09758	3	110.671	7.72775	0.62758	0.0514183	1.96298	0.00480186	3.12786	0.00380778	48.3299	44.8702	62.7881	36.6122		35.5786	112.376	121.429	109.393	3	51.9961	9.50491	2			3
P00968	CARB_ECOLI	b0033	JW0031	carB	Carbamoyl-phosphate synthase large chain	117842				527.373	566.034	567.01	282.459	266.642	241.494	264.993	285.316	267.993	3	553.472	22.608	3	263.532	20.6589	3	272.767	10.9705	0.476142	0.000979864	0.492829	0.00266075	1.03505	0.631413	506.527	480.234	478.892	237.005	223.016	276.682	243.893	219.656	218.639	3	488.551	15.5821	3	245.568	27.8388	3
P02358	RS6_ECOLI	b4200	JW4158	rpsF	30S ribosomal protein S6, non-modified isoform	15703				6515.99	6569.11	6648.66	6987.75	7322.98	6923.59	5836.17	5660.72	5906.53	3	6577.92	66.7723	3	7078.11	214.479	3	5801.14	126.594	1.07604	0.0832574	0.881911	0.00934645	0.819589	0.0120549	6389.93	6426.53	6417.13	6662.54	6784.25	6656.15	5980.58	6006.15	5952.24	3	6411.2	19.0077	3	6700.98	72.1847	3
P02359	RS7_ECOLI	b3341	JW3303	rpsG	30S ribosomal protein S7	20019				7060.9	6779.06	7092.47	7740.77	7499.27	7724.82	6574.8	6694.89	6797.73	3	6977.48	172.557	3	7654.95	135.061	3	6689.14	111.576	1.09709	0.0184005	0.958676	0.130069	0.873832	0.00634391	6674.14	6855.88	6837	6959.59	7024.07	6901.92	6682.81	6375.35	6304.28	3	6789.01	99.9244	3	6961.86	61.1066	3
P02413	RL15_ECOLI	b3301	JW3263	rplO	50S ribosomal protein L15	14980				10060.5	10356.2	9690.75	11648.8	11170.2	11446.4	10812.1	10812.4	10110.1	3	10035.8	333.411	3	11421.8	240.246	3	10578.2	405.387	1.1381	0.0161974	1.05404	0.21065	0.926141	0.102646	10438.7	10459.8	10464.8	10870.2	11266.6	10888	10462.1	10224.3	10590.4	3	10454.4	13.8529	3	11008.3	223.9	3
P02916	MALF_ECOLI	b4033	JW3993	malF	Maltose transport system permease protein MalF	57013				160.503	166.504	192.358							3	173.122	16.9272	0			0									127.001	124.962	126.54							3	126.168	1.06928	0			0
P02919	PBPB_ECOLI	b0149	JW0145	mrcB	Penicillin-sensitive transpeptidase	94293				236.32	244.874	252.935	176.25	209.727	185.984	219.501	289.788	255.877	3	244.71	8.30872	3	190.654	17.2201	3	255.055	35.1507	0.779101	0.0385568	1.04228	0.724842	1.33779	0.13134	99.1873	79.9657	104.669	104.028	90.5689	100.453	95.3313	83.8649	111.898	3	94.6073	12.9729	3	98.35	6.97165	3
P02925	RBSB_ECOLI	b3751	JW3730	rbsB	Ribose import binding protein RbsB	30950	1			3623.14	3614.56	3621.42	2564.92	2581.72	2619.91	2092.38	2174.99	2125.55	3	3619.71	4.53935	3	2588.85	28.1798	3	2130.97	41.5712	0.71521	0.00154415	0.588714	0.00189254	0.823135	0.00319269	3528.25	3467.94	3554.37	2642.04	2651.65	2613.8	2013.19	2065.66	2035.56	3	3516.85	44.3277	3	2635.83	19.6743	3
P02929	TONB_ECOLI	b1252	JW5195	tonB	Protein TonB	26094
P02930	TOLC_ECOLI	b3035	JW5503	tolC	Outer membrane protein TolC	53741				730.513	729.301	703.869	647.648	629.616	637.228	743.781	741.124	767.467	3	721.228	15.0453	3	638.164	9.05237	3	750.791	14.5031	0.88483	0.00944197	1.04099	0.113918	1.17649	0.00640391	632.183	660.708	667.264	601.22	589.841	589.209	671.571	686.258	697.179	3	653.385	18.6518	3	593.423	6.7595	3
P02931	OMPF_ECOLI	b0929	JW0912	ompF	Outer membrane protein F	39333	2			586.711	559.359	583.742	1635.24	1641.71	1635.53	181.275	162.028	201.787	3	576.604	15.0082	3	1637.49	3.65462	3	181.697	19.8829	2.83989	0.000484224	0.315115	0.000359542	0.11096	0.00133763	538.399	598.386	591.144	1639.86	1710.03	1771.48	244.555	257.717	244.146	3	575.976	32.7438	3	1707.12	65.8581	3
P02943	LAMB_ECOLI	b4036	JW3996	lamB	Maltoporin	49912				86.5986	97.654	95.0498	55.8526	36.6997	45.3792				3	93.1008	5.77966	3	45.9772	9.59044	0			0.493843	0.0123533					99.369	84.6496	84.4773				30.3943		29.402	3	89.4986	8.54842	0			2
P03004	DNAA_ECOLI	b3702	JW3679	dnaA	Chromosomal replication initiator protein DnaA	52551				172.751	138.484	160.438	132.035	128.568	130.333	157.793	165.575	160.172	3	157.224	17.3581	3	130.312	1.7336	3	161.18	3.98772	0.828828	0.173693	1.02516	0.785781	1.23688	0.0102891	141.368	126.773	150.609	100.559	96.9656	113.121	146.723	127.48	149.478	3	139.583	12.0178	3	103.549	8.48247	3
P03018	UVRD_ECOLI	b3813	JW3786	uvrD	DNA helicase II	81990				69.2284	78.5527	64.44	100.254	80.5233	92.0101	71.9174		104.134	3	70.7404	7.17681	3	90.9291	9.90967	2			1.28539	0.0918986					74.749	87.9961	81.0045	118.659	97.6674	129.555	99.2198	91.2907	105.911	3	81.2499	6.62696	3	115.294	16.208	3
P03841	MALM_ECOLI	b4037	JW3997	malM	Maltose operon periplasmic protein	31943				1599.83	1600.68	1555.96	507.024	495.519	496.725	312.471	263.614	294.726	3	1585.49	25.5773	3	499.756	6.32309	3	290.27	24.7314	0.315206	0.000974188	0.183079	3.53535e-05	0.580824	0.0147345	1706.79	1664.91	1688.19	474.7	487.571	533.898	281.02	277.831	252.644	3	1686.63	20.9835	3	498.723	31.1348	3
P04079	GUAA_ECOLI	b2507	JW2491	guaA	GMP synthase [glutamine-hydrolyzing]	58679				1327.94	1387.55	1321.42	1328.79	1374.17	1383.56	1179.58	1134.95	1098.2	3	1345.64	36.4441	3	1362.17	29.2896	3	1137.58	40.7535	1.01229	0.647013	0.845382	0.0103088	0.835119	0.0120549	1329.44	1406.16	1385.19	1300.33	1313.3	1356.29	1221.88	1195.07	1164.73	3	1373.6	39.6522	3	1323.31	29.2913	3
P04425	GSHB_ECOLI	b2947	JW2914	gshB	Glutathione synthetase	35561				563.954	568.366	479.452	536.596	504.471	446.29	633.544	704.179	660.991	3	537.257	50.1095	3	495.786	45.7752	3	666.238	35.6086	0.922809	0.434231	1.24007	0.0532539	1.3438	0.0282812	245.649	262.15	242.703	227.99	210.788	208.743	332.435	327.428	343.275	3	250.167	10.4813	3	215.84	10.5715	3
P04805	SYE_ECOLI	b2400	JW2395	gltX	Glutamate--tRNA ligase	53816				840.101	907.483	878.464	939.897	923.598	960.381	881.626	880.821	905.481	3	875.349	33.7988	3	941.292	18.4311	3	889.309	14.0109	1.07533	0.0996241	1.01595	0.626899	0.944775	0.0538862	861.877	891.118	849.879	895.825	885.028	893.591	846.593	848.613	840.649	3	867.625	21.2118	3	891.481	5.69928	3
P04825	AMPN_ECOLI	b0932	JW0915	pepN	Aminopeptidase N	98919				965.215	1030.32	1045.7	1001.15	990.083	937.664	1157.63	1202.56	1162.07	3	1013.75	42.7259	3	976.299	33.9134	3	1174.09	24.7584	0.963062	0.384426	1.15817	0.02448	1.20259	0.0102891	996.839	1014.35	1002.02	995.005	1019.46	957.95	1115.76	1166.36	1167.42	3	1004.4	8.99543	3	990.805	30.9693	3
P04846	NLPA_ECOLI	b3661	JW3635	nlpA	Lipoprotein 28	29424
P04951	KDSB_ECOLI	b0918	JW0901	kdsB	3-deoxy-manno-octulosonate cytidylyltransferase	27614				300.813	282.359	282.345	322.575	324.835	296.839	311.643	326.144	342.553	3	288.506	10.6585	3	314.75	15.5522	3	326.78	15.4648	1.09097	0.132252	1.13266	0.0584457	1.03822	0.51075	281.295	295.435	282.274	289.502	325.396	295.884	341.705	321.255	358.366	3	286.335	7.89631	3	303.594	19.1488	3
P05055	PNP_ECOLI	b3164	JW5851	pnp	Polyribonucleotide nucleotidyltransferase	77101	1			1425.06	1412.12	1453.87	1528.19	1577.51	1566.89	1518.46	1548.04	1528.39	3	1430.35	21.3718	3	1557.53	25.9581	3	1531.63	15.0538	1.08892	0.0105641	1.07081	0.0125459	0.983371	0.32636	1466.99	1449.78	1440.92	1626.25	1593.71	1565.54	1560.89	1544.18	1604.23	3	1452.56	13.256	3	1595.17	30.3812	3
P05459	PDXB_ECOLI	b2320	JW2317	pdxB	Erythronate-4-phosphate dehydrogenase	41368				387.968	416.254	410.044	403.168	407.13	395.13	443.278	423.531	422.863	3	404.755	14.8661	3	401.809	6.11429	3	429.891	11.5986	0.992722	0.813315	1.0621	0.133842	1.06989	0.0785634	253.808	274.928	266.536	229.549	284.615	280.917	293.698	263.932	281.394	3	265.091	10.6339	3	265.027	30.7804	3
P05706	PTHA_ECOLI	b2704	JW2673	srlB	PTS system glucitol/sorbitol-specific EIIA component	13304				781.107	780.124	788.329	211.739	265.805	244.682	450.732	447.143	441.691	3	783.187	4.48043	3	240.742	27.2475	3	446.522	4.55238	0.307388	0.00352167	0.570135	1.69631e-05	1.85477	0.020599	818.296	828.819	820.805	233.078	239.652	248.259	481.087	449.281	472.38	3	822.64	5.49625	3	240.33	7.61315	3
P05707	SRLD_ECOLI	b2705	JW2674	srlD	Sorbitol-6-phosphate 2-dehydrogenase	27858				1298.21	1337.25	1344.69	240.181	267.926	270.736	745.918	707.98	685.492	3	1326.72	24.9662	3	259.614	16.8883	3	713.13	30.5404	0.195682	9.37588e-05	0.537515	0.00032554	2.74688	0.00253534	1281.64	1254.48	1255.67	220.923	288.743	255.53	666.878	683.327	699.092	3	1263.93	15.3488	3	255.065	33.9124	3
P05719	T1SK_ECOLI	b4348	JW4311	hsdS	Type-1 restriction enzyme EcoKI specificity protein	51395				62.9996	69.8251	63.7552	70.9643	61.0207	57.7205	56.8369	66.9571	63.9044	3	65.5266	3.7417	3	63.2352	6.89402	3	62.5661	5.19113	0.96503	0.708151	0.95482	0.540698	0.98942	0.927568	69.2105	65.2165	60.3685	60.8841	72.8208	70.8246	46.7518	50.2904	54.4504	3	64.9318	4.42787	3	68.1765	6.39379	3
P05852	TSAD_ECOLI	b3064	JW3036	tsaD	tRNA N6-adenosine threonylcarbamoyltransferase	36008				250.388	242.237	241.953	243.767	268.526	257.711	260.82	258.884	250.707	3	244.859	4.79007	3	256.668	12.4124	3	256.804	5.36787	1.04823	0.312913	1.04878	0.0823626	1.00053	0.993515	202.745	221.442	202.568	259.715	241.491	202.01	212.154	201.829	217.616	3	208.918	10.8462	3	234.405	29.4978	3
P06129	BTUB_ECOLI	b3966	JW3938	btuB	Vitamin B12 transporter BtuB	68407				468.515	447.754	420.581	398.359	447.075	384.524	400.022	366.665	393.188	3	445.617	24.0384	3	409.986	32.8565	3	386.625	17.6204	0.920042	0.28492	0.867618	0.0597719	0.94302	0.467429	466.065	488.678	465.069	412.499	427.021	482.195	402.398	354.687	387.673	3	473.271	13.3524	3	440.572	36.7709	3
P06149	DLD_ECOLI	b2133	JW2121	dld	D-lactate dehydrogenase	64612				301.852	289.606	310.376	248.166	319.609	305.232	382.896	354.417	369.472	3	300.611	10.4404	3	291.002	37.7874	3	368.928	14.2473	0.968035	0.757494	1.22726	0.0119756	1.26778	0.114494	296.234	337.268	317.164	382.646	389.834	357.535	380.569	330.228	352.386	3	316.889	20.5184	3	376.672	16.9581	3
P06610	BTUE_ECOLI	b1710	JW1700	btuE	Thioredoxin/glutathione peroxidase BtuE	20470				311.769	305.269	297.932	178.467	193.081	188.108	165.999	152.75	177.652	3	304.99	6.92272	3	186.552	7.43022	3	165.467	12.4595	0.611666	0.000592528	0.542533	0.00252607	0.886975	0.15077	264.743	266.784	265.985	156.688	131.594	150.213	157.984	140.131	142.664	3	265.837	1.02848	3	146.165	13.0275	3
P06616	ERA_ECOLI	b2566	JW2550	era	GTPase Era	33810				182.566	178.603	178.1	200.995	249.82	219.902	211.405	190.307	177.443	3	179.756	2.44621	3	223.572	24.6186	3	193.052	17.1466	1.24375	0.143012	1.07396	0.382488	0.863486	0.251103	244.384	228.203	209.812	290.902	282.914	276.617	270.223	175.372	210.614	3	227.466	17.2978	3	283.478	7.15916	3
P06715	GSHR_ECOLI	b3500	JW3467	gor	Glutathione reductase	48773				301.587	305.342	303.087	260.003	247.43	255.384	271.088	276.047	278.712	3	303.339	1.89011	3	254.272	6.35979	3	275.282	3.86909	0.838246	0.0105057	0.907508	0.00735587	1.08263	0.0397589	287.756	282.022	264.674	236.755	243.534	218.337	265.501	262.617	235.812	3	278.151	12.0181	3	232.875	13.0388	3
P06720	AGAL_ECOLI	b4119	JW4080	melA	Alpha-galactosidase	50657				457.493	447.6	424.374	340.74	339.744	340.517	411.607	404.832	394.295	3	443.156	17.0009	3	340.334	0.522697	3	403.578	8.72386	0.767978	0.0224093	0.910691	0.0704429	1.18583	0.0239691	472.823	439.305	424.122	385.067	395.959	364.507	432.383	375.832	379.639	3	445.417	24.9191	3	381.844	15.9717	3
P06968	DUT_ECOLI	b3640	JW3615	dut	Deoxyuridine 5'-triphosphate nucleotidohydrolase	16155				452.351	456.413	450.989	345.776	364.603	349.746	372.705	361.852	345.784	3	453.251	2.82178	3	353.375	9.92427	3	360.114	13.5444	0.779645	0.00712861	0.794513	0.0160474	1.01907	0.621909	419.749	413.604	415.772	298.026	298.812	280.021	327.887	358.533	345.963	3	416.375	3.11656	3	292.286	10.6294	3
P06971	FHUA_ECOLI	b0150	JW0146	fhuA	Ferrichrome-iron receptor	82182				158.995	145.742	131.87	206.907	172.017	193.676	107.398	105.759	89.6705	3	145.536	13.5637	3	190.867	17.6138	3	100.942	9.79618	1.31148	0.0529401	0.693593	0.0301281	0.528864	0.0175894	117.499	101.67	95.9872	204.308	169.358	186.101	115.227	134.297	164.844	3	105.052	11.1476	3	186.589	17.4801	3
P06987	HIS7_ECOLI	b2022	JW2004	hisB	Imidazoleglycerol-phosphate dehydratase	40278	3	3		190.899	157.628	165.697	139.061	165.242	171.561	137.027	149.46	179.171	3	171.408	17.3552	3	158.621	17.2319	3	155.219	21.6543	0.925402	0.49782	0.905555	0.445332	0.978553	0.883728	116.847	124.856	176.325	250.673	205.06	247.29	195.081	140.016	204.022	3	139.343	32.277	3	234.341	25.4144	3
P06993	MALT_ECOLI	b3418	JW3381	malT	HTH-type transcriptional regulator MalT	103118				154.185	159.169	140.532	77.8732	66.7379	53.8613	61.5315	62.6952	67.8897	3	151.295	9.64868	3	66.1575	12.0165	3	64.0388	3.38535	0.437274	0.00422617	0.42327	0.0073758	0.967975	0.846457	153.918	156.338	130.978	77.2698	85.61	81.6269	68.7713	60.2479	43.3609	3	147.078	13.9954	3	81.5022	4.1715	3
P06996	OMPC_ECOLI	b2215	JW2203	ompC	Outer membrane protein C	40368	1			4189.85	4047.59	4113.54	4191.17	4323.6	4352.64	2635.38	2635.32	2654.21	3	4116.99	71.1928	3	4289.14	86.0751	3	2641.64	10.8889	1.04181	0.100822	0.641642	0.00364942	0.61589	0.0063037	2545.41	2417.98	2419.76	4097.2	4382.7	4029.05	3499.25	3385.18	3482.57	3	2461.05	73.0633	3	4169.65	187.627	3
P06999	PFKB_ECOLI	b1723	JW5280	pfkB	ATP-dependent 6-phosphofructokinase isozyme 2	32456				371.272	370.658	351.535	291.488	287.041	279.02	338.443	327.015	328.736	3	364.488	11.2221	3	285.85	6.3188	3	331.398	6.16153	0.784249	0.00597562	0.909214	0.0413776	1.15934	0.00652295	426.953	419.908	397.03	337.739	346.82	314.68	372.323	356.542	332.005	3	414.63	15.6441	3	333.08	16.5689	3
P07001	PNTA_ECOLI	b1603	JW1595	pntA	NAD(P) transhydrogenase subunit alpha	54623				538.833	557.082	520.527	373.494	411.292	403.803	512.201	497.953	496.324	3	538.814	18.2775	3	396.196	20.0142	3	502.159	8.7344	0.735312	0.00422617	0.931972	0.0938868	1.26745	0.0209398	467.392	428.737	466.268	334.83	333.551	283.25	416.886	396.123	386.076	3	454.132	22.0002	3	317.21	29.4175	3
P07003	POXB_ECOLI	b0871	JW0855	poxB	Alpha-peptide	62011				162.488	158.052	144.327				36.3098	69.5388	84.0939	3	154.956	9.46815	0			3	63.3142	24.4926			0.408595	0.0324833			347.677	381.688	494.444				234.172	166.911	338.018	3	407.936	76.8236	0			3
P07012	RF2_ECOLI	b2891	JW5847	prfB	Peptide chain release factor 2	41251				837.849	865.495	830.965	821.892	803.349	853.137	938.024	930.326	921.274	3	844.77	18.2757	3	826.126	25.1626	3	929.875	8.38412	0.97793	0.447772	1.10074	0.0189514	1.12558	0.0384086	826.74	809.592	804.027	773.696	775.272	779.658	926.254	930.304	936.768	3	813.453	11.8385	3	776.209	3.0894	3
P07014	SDHB_ECOLI	b0724	JW0714	sdhB	Succinate dehydrogenase iron-sulfur subunit	26770				1113.37	1140.87	1159.34	2431.06	2441.11	2502.62	2490.96	2556.12	2613.17	3	1137.86	23.1323	3	2458.26	38.7413	3	2553.42	61.1498	2.16043	0.000240328	2.24405	0.00135107	1.03871	0.173025	1122.08	1056.38	1142.53	2528.23	2422.51	2424.68	2358.45	2288.03	2327.95	3	1107	45.0121	3	2458.47	60.4208	3
P07023	TYRA_ECOLI	b2600	JW2581	tyrA	Prephenate dehydrogenase	42043				19.9937	18.2242	22.0612	35.6164	29.4785	17.1309		44.7578	41.074	3	20.093	1.92043	3	27.4086	9.41498	2			1.36408	0.391753					28.562	28.447		21.1323	27.2863	17.0357		26.2212	22.6235	2			3	21.8181	5.1596	2
P07024	USHA_ECOLI	b0480	JW0469	ushA	5'-nucleotidase	60824				315.001	318.519	311.822	173.558	165.025	185.079	214.426	203.254	182.839	3	315.114	3.34993	3	174.554	10.064	3	200.173	16.0173	0.553939	0.00361006	0.63524	0.0153214	1.14677	0.165522	312.043	315.031	297.297	209.543	199.275	204.896	196.423	176.951	197.984	3	308.124	9.49445	3	204.571	5.14169	3
P07118	SYV_ECOLI	b4258	JW4215	valS	Valine--tRNA ligase	108192				1110.05	1176.05	1193.45	1400.77	1436.33	1423.69	1406.55	1464.13	1398.93	3	1159.85	43.9968	3	1420.26	18.026	3	1423.2	35.6477	1.22452	0.0125268	1.22706	0.00672554	1.00207	0.931372	1107.25	1120.03	1141.88	1295.81	1302.62	1262.04	1322.89	1290.62	1304.94	3	1123.05	17.5118	3	1286.82	21.7314	3
P07395	SYFB_ECOLI	b1713	JW1703	pheT	Phenylalanine--tRNA ligase beta subunit	87378				1441.12	1426.46	1403	1670.94	1700.59	1656.23	1595.15	1561.42	1587.08	3	1423.53	19.2285	3	1675.92	22.5954	3	1581.22	17.6128	1.1773	0.0013446	1.11077	0.00315708	0.943492	0.022023	1438.08	1407.56	1435.38	1504.32	1596.34	1592.21	1575.88	1617.2	1638.05	3	1427.01	16.8953	3	1564.29	51.9766	3
P07604	TYRR_ECOLI	b1323	JW1316	tyrR	Transcriptional regulatory protein TyrR	57656				108.093	123.523	101.111	99.9909	104.261	99.0104	121.96	161.457	155.554	3	110.909	11.4683	3	101.087	2.79177	3	146.324	21.305	0.911445	0.355532	1.31931	0.130452	1.4475	0.126147	116.062	137.13	129.842	136	160.575	155.717	129.292	163.192	156.466	3	127.678	10.6994	3	150.764	13.0147	3
P07639	AROB_ECOLI	b3389	JW3352	aroB	3-dehydroquinate synthase	38881				249.729	222.735	265.688	265.787	287.111	273.964	309.923	308.756	317.994	3	246.051	21.7115	3	275.621	10.7581	3	312.224	5.03063	1.12018	0.189988	1.26894	0.0573178	1.1328	0.0431024	243.52	227.983	229.948	280.857	279.224	268.034	255.306	237.698	271.354	3	233.817	8.46029	3	276.038	6.97988	3
P07649	TRUA_ECOLI	b2318	JW2315	truA	tRNA pseudouridine synthase A	30400					30.2841	26.3511	32.5296	38.0979			23.3029		2			2			1										23.2408		53.8271					40.2403	1			1			1
P07650	TYPH_ECOLI	b4382	JW4345	deoA	Thymidine phosphorylase	47207	3	4		195.615	186.651	188.619	218.835	184.68	194.366	171.345	182.849	177.023	3	190.295	4.71116	3	199.294	17.6026	3	177.072	5.75216	1.04729	0.548977	0.930515	0.0719835	0.8885	0.236839	173.335	158.396	178.064	121.477	149.702	153.912	157.614	143.31	156.129	3	169.932	10.2662	3	141.697	17.6371	3
P07762	GLGB_ECOLI	b3432	JW3395	glgB	1,4-alpha-glucan branching enzyme GlgB	84337				92.1513	70.1986	88.5438				45.889	78.6259	37.5414	3	83.6312	11.772	0			3	54.0188	21.7153			0.645916	0.182718			35.3115	66.7363	63.8616	36.519				43.0862	59.5733	3	55.3031	17.3728	1			2
P07813	SYL_ECOLI	b0642	JW0637	leuS	Leucine--tRNA ligase	97234				969.237	1032.97	1000.81	859.949	839.989	873.453	910.364	874.473	890.807	3	1001.01	31.867	3	857.797	16.8355	3	891.881	17.9696	0.856935	0.0168125	0.890985	0.0301828	1.03973	0.143092	935.469	950.722	941.03	814.068	839.884	800.437	920.672	905.345	912.484	3	942.407	7.71917	3	818.13	20.0347	3
P07913	TDH_ECOLI	b3616	JW3591	tdh	L-threonine 3-dehydrogenase	37239				610.012	624.865	594.627	548.689	544.809	546.766	649.152	665.589	653.789	3	609.835	15.1198	3	546.755	1.94002	3	656.177	8.47464	0.896562	0.0378666	1.07599	0.0378761	1.20013	0.0082853	642.417	678.029	667.729	702.374	623.402	593.588	688.822	694.089	722.709	3	662.725	18.3258	3	639.788	56.2136	3
P08142	ILVB_ECOLI	b3671	JW3646	ilvB	Acetolactate synthase isozyme 1 large subunit	60441				41.8301	40.1861	41.5463	43.2063	41.5325	43.7991		31.3438	29.682	3	41.1875	0.87877	3	42.846	1.17548	2			1.04027	0.19027					41.8525	47.7425	42.7213	69.6661	55.8341	71.5453		52.3311	17.6026	3	44.1054	3.17961	3	65.6818	8.57999	2
P08194	GLPT_ECOLI	b2240	JW2234	glpT	Glycerol-3-phosphate transporter	50310				169.062	152.36	153.143	112.166	82.7271	82.9506	105.81	58.3859	68.673	3	158.188	9.42501	3	92.6146	16.9324	3	77.623	24.9467	0.58547	0.0221807	0.4907	0.0423733	0.838129	0.555298	171.665	157.686	179.497	113.78	110.682	107.746	70.8229	77.5508	91.9153	3	169.616	11.0489	3	110.736	3.01736	3
P08200	IDH_ECOLI	b1136	JW1122	icd	Isocitrate dehydrogenase [NADP]	45757				3193.28	3259.21	3223.27	6365.44	6507.48	6453.04	6455.22	6707.73	6621.8	3	3225.25	33.0097	3	6441.99	71.6622	3	6594.92	128.384	1.99736	0.000304434	2.04477	0.00191399	1.02374	0.256404	3525.36	3496.72	3447.72	6225.42	6402.12	6229.54	6719.79	6573.46	6438.68	3	3489.93	39.2624	3	6285.69	100.849	3
P08201	NIRB_ECOLI	b3365	JW3328	nirB	Nitrite reductase (NADH) large subunit	93121				273.975	300.127	313.349	97.4613	75.0682	94.4393	87.7544	62.818	67.9115	3	295.817	20.0377	3	88.9896	12.1506	3	72.828	13.1752	0.300827	0.00234157	0.246193	0.00189754	0.818387	0.288578	245.507	236.441	265.377	105.595	90.6138	101.302	56.7048	71.5298	96.249	3	249.108	14.8003	3	99.1703	7.71475	3
P08312	SYFA_ECOLI	b1714	JW5277	pheS	Phenylalanine--tRNA ligase alpha subunit	36832				568.54	576.819	573.56	679.429	677.332	692.561	657.146	634.541	648.424	3	572.973	4.1706	3	683.107	8.25398	3	646.704	11.4003	1.19222	0.00198645	1.12868	0.012593	0.946709	0.0408202	528.876	523.712	543.091	596.942	604.81	615.897	603.488	581.086	580.105	3	531.893	10.0356	3	605.883	9.52295	3
P08390	USG_ECOLI	b2319	JW2316	usg	USG-1 protein	36364				177.028	192.04	194.585	200.749	196.902	195.016	181.082	193.454	171.672	3	187.884	9.48758	3	197.556	2.92186	3	182.069	10.9245	1.05147	0.288401	0.96905	0.592452	0.92161	0.20406	176.317	166.369	180.163	218.241	205.113	210.472	179.203	171.938	200.278	3	174.283	7.11839	3	211.275	6.60077	3
P08395	SPPA_ECOLI	b1766	JW1755	sppA	Protease 4	67219				95.2449	89.077	56.849	93.7849	134.596	120.098	82.4774	103.203	116.014	3	80.3903	20.6193	3	116.16	20.6886	3	100.565	16.9232	1.44495	0.158644	1.25096	0.333099	0.865747	0.48216	87.4985	69.8486	81.8976	80.7716	99.5694	93.6385	90.0301	96.2468	74.8814	3	79.7482	9.01912	3	91.3265	9.6098	3
P08506	DACC_ECOLI	b0839	JW0823	dacC	D-alanyl-D-alanine carboxypeptidase DacC	43609				289.193	286.973	291.311	240.721	251.815	234.946	238.376	239.308	237.053	3	289.159	2.1692	3	242.494	8.57312	3	238.246	1.13314	0.838618	0.0205877	0.823926	0.000597203	0.982481	0.587425	293.949	282.113	293.631	245.498	250.187	224.87	234.26	246.396	229.285	3	289.898	6.74359	3	240.185	13.4688	3
P08839	PT1_ECOLI	b2416	JW2409	ptsI	Phosphoenolpyruvate-protein phosphotransferase	63562				2448.7	2484.48	2445.86	1820.44	1763.45	1761.16	1506.14	1521.88	1542.47	3	2459.68	21.5243	3	1781.68	33.5838	3	1523.5	18.2189	0.724356	0.000540673	0.619388	4.88153e-05	0.855088	0.0079156	2565.87	2509.95	2559.48	1769.79	1826.05	1800.6	1683.33	1649.44	1686.67	3	2545.1	30.608	3	1798.81	28.1725	3
P08956	T1RK_ECOLI	b4350	JW4313	hsdR	Type I restriction enzyme EcoKI R protein	134095				245.562	251.003	239.101	192.209	201.348	194.268	231.44	217.307	215.175	3	245.222	5.95828	3	195.942	4.79387	3	221.307	8.83966	0.799038	0.00283525	0.902477	0.0474609	1.12946	0.0555411	209.098	225.093	228.867	164.998	179.829	175.544	141.006	142.913	111.026	3	221.019	10.4952	3	173.457	7.63258	3
P08957	T1MK_ECOLI	b4349	JW4312	hsdM	Type I restriction enzyme EcoKI M protein	59307				437.979	420.961	448.585	332.904	370.254	356.864	279.094	277.744	285.626	3	435.842	13.9355	3	353.341	18.9226	3	280.821	4.21536	0.810709	0.0142768	0.64432	0.00610733	0.794761	0.0499933	397.528	420.443	392.386	342.36	299.282	333.11	195.963	209.159	212.691	3	403.452	14.9373	3	324.917	22.6775	3
P08997	MASY_ECOLI	b4014	JW3974	aceB	Malate synthase A	60274				664.171	682.252	716.691	2995.85	3072.06	3166.71	2145.03	2092.01	2129.63	3	687.705	26.6812	3	3078.21	85.5957	3	2122.22	27.275	4.47606	0.00131697	3.08595	3.34872e-05	0.689435	0.00799867	732.567	747.021	755.99	3479.59	3602.86	3647.59	1824.35	1811.72	1911.2	3	745.193	11.8181	3	3576.68	87.006	3
P09030	EX3_ECOLI	b1749	JW1738	xthA	Exodeoxyribonuclease III	30969				133.51	122.247	133.729	100.265	131.871	135.574	147.718	156.284	149.626	3	129.829	6.56683	3	122.57	19.4052	3	151.209	4.49714	0.94409	0.659955	1.16468	0.0311088	1.23366	0.197028	185.431	183.513	215.746	212.542	176.763	190.429	200.875	186.487	204.993	3	194.897	18.0815	3	193.245	18.0549	3
P09053	AVTA_ECOLI	b3572	JW5652	avtA	Valine--pyruvate aminotransferase	46711	2			43.8954	47.2223	37.631		48.2739	45.1148	40.4609	80.2004		3	42.9162	4.87004	2			2									244.043	168.781	121.338	129.29		149.424	215.339			3	178.054	61.8758	2			1
P09127	HEMX_ECOLI	b3803	JW3775	hemX	Putative uroporphyrinogen-III C-methyltransferase	42963				292.033	308.799	285.017	236.306	237.887	223.291	231.477	249.026	247.164	3	295.283	12.2196	3	232.495	8.00971	3	242.556	9.63947	0.787362	0.0102702	0.821435	0.0154727	1.04327	0.341637	291.683	274.646	261.529	226.302	217.909	224.336	255.294	256.612	244.324	3	275.953	15.1194	3	222.849	4.38965	3
P09152	NARG_ECOLI	b1224	JW1215	narG	Respiratory nitrate reductase 1 alpha chain	140489				1767.12	1814.04	1794.77	1045.64	1099.04	1075.73	1906.79	1906.44	1935.55	3	1791.98	23.5844	3	1073.47	26.7716	3	1916.26	16.7065	0.599042	0.000181689	1.06936	0.00976733	1.78511	0.000690861	1755.11	1719.55	1783.56	1004.89	1018.6	1059.03	1337.05	1346.91	1292.18	3	1752.74	32.0707	3	1027.51	28.1475	3
P09169	OMPT_ECOLI	b0565	JW0554	ompT	Protease 7	35562				856.482	829.699	830.553	1549.24	1555.85	1557.82	1537.62	1493.23	1440.36	3	838.911	15.2226	3	1554.3	4.49424	3	1490.4	48.6916	1.85276	0.0007026	1.77659	0.00428454	0.958888	0.236199	825.876	843.717	865.38	1477.27	1399.15	1435.38	1545.58	1638.08	1636.28	3	844.991	19.7828	3	1437.27	39.0942	3
P09323	PTW3C_ECOLI	b0679	JW0665	nagE	N-acetylglucosamine-specific phosphotransferase enzyme IIA component	68347				1375.52	1359.56	1361.53	745.093	816.625	780.096	906.877	879.652	895.981	3	1365.54	8.70175	3	780.605	35.7687	3	894.17	13.7026	0.571647	0.00379732	0.654812	0.000169223	1.14548	0.0549075	1493.27	1460.18	1447.09	729.366	794.114	878.587	927.7	876.788	844.54	3	1466.85	23.8009	3	800.689	74.8275	3
P09373	PFLB_ECOLI	b0903	JW0886	pflB	Formate acetyltransferase 1	85357				15188.4	15249.9	15622.4	9145.26	9295.98	9222.94	10621.1	10715.4	10821.1	3	15353.6	234.838	3	9221.39	75.3719	3	10719.2	100.054	0.600603	0.00141566	0.698157	0.00139125	1.16243	0.00153634	16759	17039.5	17104.8	11858.1	11828.3	11793.3	13507.5	13250.6	13324.2	3	16967.8	183.722	3	11826.6	32.4348	3
P09391	GLPG_ECOLI	b3424	JW5687	glpG	Rhomboid protease GlpG	31307					36.6665			44.9455				58.3488	1			1			1
P09394	GLPQ_ECOLI	b2239	JW2233	glpQ	Glycerophosphoryl diester phosphodiesterase	40843				1176.24	1118.67	1172.09	615.654	603.147	615.86	567.75	579.271	611.235	3	1155.67	32.1072	3	611.554	7.28112	3	586.085	22.5292	0.529178	0.00379732	0.50714	0.000534647	0.958355	0.27566	1198.33	1229.69	1219.22	640.885	646.603	650.09	630.723	640.258	596.836	3	1215.75	15.9659	3	645.859	4.64734	3
P09546	PUTA_ECOLI	b1014	JW0999	putA	Delta-1-pyrroline-5-carboxylate dehydrogenase	143815				405.425	399.483	410.861	1064.66	1081.39	1075.18	895.014	939.553	908.205	3	405.256	5.69087	3	1073.74	8.45702	3	914.257	22.878	2.64954	3.56812e-05	2.256	0.00251628	0.851467	0.0151651	422.278	430.311	433.591	1375.88	1324.47	1303.23	825.396	824.747	823.284	3	428.727	5.82053	3	1334.53	37.3545	3
P09831	GLTB_ECOLI	b3212	JW3179	gltB	Glutamate synthase [NADPH] large chain	163297				115.847	107.413	116.057	81.5077	71.3842	68.3844	80.4695	84.2999	80.7492	3	113.106	4.93111	3	73.7588	6.87635	3	81.8395	2.13532	0.652123	0.0073945	0.723567	0.0109118	1.10956	0.261487	71.7429	72.9709	75.6143	51.4869	59.2825	39.9938	59.3599	54.8922	52.1799	3	73.4427	1.97835	3	50.2544	9.70324	3
P09980	REP_ECOLI	b3778	JW5604	rep	ATP-dependent DNA helicase Rep	77024				30.3663	19.7107				41.1084				2			1			0
P0A698	UVRA_ECOLI	b4058	JW4019	uvrA	UvrABC system protein A	103868				132.409	133.085	125.26	131.512	125.692	127.378	159.216	168.18	166.276	3	130.251	4.33582	3	128.194	2.99458	3	164.557	4.72268	0.984205	0.615482	1.26338	0.00424882	1.28366	0.00640391	150.502	155.044	159.87	149.364	160.493	156.829	181.061	184.155	181.826	3	155.139	4.68472	3	155.562	5.67165	3
P0A6A3	ACKA_ECOLI	b2296	JW2293	ackA	Acetate kinase	43290	1			2735.31	2799.58	2853.67	1988.66	1896.42	2025	1800.29	1824.56	1841.23	3	2796.19	59.2529	3	1970.03	66.2843	3	1822.03	20.5872	0.70454	0.00103319	0.651611	0.00281897	0.924874	0.106509	2331.48	2475.44	2499.49	1701.24	1688.3	1662.43	1713.61	1685.74	1734	3	2435.47	90.8573	3	1683.99	19.7607	3
P0A6B7	ISCS_ECOLI	b2530	JW2514	iscS	Cysteine desulfurase IscS	45090	2			1037.8	1020.98	947.908	1183.87	1252.12	1216.4	1233.13	1256.8	1227.53	3	1002.23	47.7895	3	1217.46	34.1374	3	1239.15	15.5368	1.21476	0.0132632	1.2364	0.0223323	1.01782	0.510382	1318.47	1405.36	1354.77	1632.78	1629.79	1711.23	1875.87	1836.77	1863.53	3	1359.53	43.6404	3	1657.93	46.1805	3
P0A6D7	AROK_ECOLI	b3390	JW5947	aroK	Shikimate kinase 1	19538				806.184	785.952	793.472	725.845	799.382	701.363	708.3	649.955	794.269	3	795.203	10.2264	3	742.197	51.0143	3	717.508	72.5963	0.933343	0.28492	0.902296	0.269897	0.966736	0.731374	331.362	345.002	333.01	323.63	325.905	332.371	341.169	318.396	293.328	3	336.458	7.44506	3	327.302	4.53486	3
P0A6E6	ATPE_ECOLI	b3731	JW3709	atpC	ATP synthase epsilon chain	15068				458.237	458.064	417.561	438.48	408.451	382.125	410.616	446.443	406.84	3	444.621	23.4345	3	409.685	28.1978	3	421.3	21.8565	0.921427	0.247487	0.947549	0.347124	1.02835	0.690115	450.361	435.932	438.287	401.634	400.895	384.543	431.924	426.775	435.609	3	441.527	7.74084	3	395.691	9.66123	3
P0A6E9	BIOD2_ECOLI	b1593	JW5264	bioD2	ATP-dependent dethiobiotin synthetase BioD 2	24981				314.788	323.006	332.086	190.281	176	212.58	299.335	249.957	271.576	3	323.293	8.65258	3	192.954	18.4359	3	273.623	24.7525	0.596838	0.00764558	0.84636	0.101065	1.41807	0.0392433	275.676	283.626	277.886	206.319	217.692	218.051	248.884	216.834	251.584	3	279.063	4.10354	3	214.021	6.67225	3
P0A6F1	CARA_ECOLI	b0032	JW0030	carA	Carbamoyl-phosphate synthase small chain	41431				270.721	259.057	254.93	150.487	133.246	138.812	116.293	123.963	127.635	3	261.569	8.1898	3	140.848	8.79903	3	122.63	5.78725	0.538474	0.000847551	0.468825	0.000575205	0.870655	0.103235	283.927	280.399	275.619	114.395	147.5	117.633	134.619	99.8306	111.87	3	279.982	4.16969	3	126.509	18.2504	3
P0A6F3	GLPK_ECOLI	b3926	JW3897	glpK	Glycerol kinase	56231				2374.24	2372.83	2313.72	1376.89	1362.73	1355.94	1396.59	1433.75	1460.64	3	2353.6	34.5414	3	1365.19	10.6889	3	1430.33	32.1619	0.580043	0.00129328	0.60772	0.000154422	1.04772	0.120866	2466.43	2443.51	2446.29	1445.47	1486.58	1461.37	1435.43	1432.51	1448.65	3	2452.08	12.5078	3	1464.47	20.73	3
P0A6F5	CH60_ECOLI	b4143	JW4103	groL	60 kDa chaperonin	57329				13761.9	14184.5	14199.3	104077	106176	107241	128621	130142	131315	3	14048.6	248.371	3	105831	1609.91	3	130026	1350.74	7.53325	0.000888578	9.25546	0.000440449	1.22862	0.001366	13899.5	13857.2	14298.2	105336	105238	105242	134651	134692	134672	3	14018.3	243.321	3	105272	55.4617	3
P0A6F9	CH10_ECOLI	b4142	JW4102	groS	10 kDa chaperonin	10387				12850.2	12403.7	12242.6	87562.5	87955.8	88774	114548	115574	113952	3	12498.8	314.773	3	88097.4	618.044	3	114691	820.445	7.04845	3.56812e-05	9.17616	7.42646e-05	1.30187	0.000690861	12810.4	12284.4	12089.4	90603.8	89308.3	89113.6	106487	108484	109030	3	12394.7	372.948	3	89675.2	810.033	3
P0A6G7	CLPP_ECOLI	b0437	JW0427	clpP	ATP-dependent Clp protease proteolytic subunit	23187				1088.36	1105.52	1130.02	2099.02	2096.76	2215.46	2642.97	2614.41	2487.48	3	1107.97	20.9375	3	2137.08	67.8885	3	2581.62	82.7688	1.92883	0.00345608	2.33005	0.00348181	1.20801	0.0123228	1033.3	1077.55	1086.63	2134.86	2109.35	2210.94	2520.66	2731.71	2558.88	3	1065.83	28.5324	3	2151.72	52.8511	3
P0A6H1	CLPX_ECOLI	b0438	JW0428	clpX	ATP-dependent Clp protease ATP-binding subunit ClpX	46356				954.091	984.859	974.4	2057.05	2147.15	2121.17	2599.21	2668.25	2629.07	3	971.117	15.6446	3	2108.46	46.3759	3	2632.18	34.6247	2.17117	0.00144882	2.71046	0.000238844	1.24839	0.00265431	969.231	948.433	978.838	2001.88	1955.59	2002.58	2570.63	2596.35	2576.86	3	965.501	15.542	3	1986.68	26.9299	3
P0A6H5	HSLU_ECOLI	b3931	JW3902	hslU	ATP-dependent protease ATPase subunit HslU	49594				1444	1427.73	1405.11	10295	10417.4	10582.9	12763.2	12791.6	12884.1	3	1425.61	19.5312	3	10431.8	144.487	3	12813	63.2187	7.31739	0.000838593	8.98769	7.42646e-05	1.22826	0.00323821	1379.84	1364.74	1398.32	9758.76	9631.32	9574.26	12933.4	12825.1	12689	3	1380.97	16.8183	3	9654.78	94.4608	3
P0A6H8	CLSA_ECOLI	b1249	JW1241	clsA	Cardiolipin synthase A	54822				23.84	11.6873	23.974	21.9521		24.9759		29.921	28.8324	3	19.8338	7.05537	2			2
P0A6I0	KCY_ECOLI	b0910	JW0893	cmk	Cytidylate kinase	24746				306.865	301.642	301.292	277.511	271.564	271.105	273.915	280.996	261.267	3	303.266	3.12145	3	273.393	3.57338	3	272.059	9.99455	0.901496	0.00272392	0.897097	0.0496998	0.995121	0.8848	262.48	278.691	264.512	272.491	265.558	274.971	290.204	314.051	308.591	3	268.561	8.83147	3	271.007	4.87889	3
P0A6J3	CYSZ_ECOLI	b2413	JW2406	cysZ	Sulfate transporter CysZ	29305
P0A6J5	DADA_ECOLI	b1189	JW1178	dadA	D-amino acid dehydrogenase	47607	3	4		398.065	415.833	418.787	797.563	840.734	853.593	943.754	997.728	917.749	3	410.895	11.2088	3	830.63	29.3498	3	953.077	40.7964	2.02151	0.00283643	2.31951	0.0050986	1.14741	0.0471996	556.176	623.747	591.363	1201.92	1187.43	1219.22	1054.58	1068.1	1063.9	3	590.429	33.7952	3	1202.86	15.9157	3
P0A6J8	DDLA_ECOLI	b0381	JW0372	ddlA	D-alanine--D-alanine ligase A	39316				522.151	542.387	529.665	462.787	407.157	487.801	508.349	535.584	531.468	3	531.401	10.2291	3	452.582	41.2792	3	525.134	14.6809	0.851676	0.121225	0.988206	0.645047	1.16031	0.15077	577.647	590.558	596.76	536.561	507.507	548.842	561.588	558.64	520.023	3	588.322	9.75077	3	530.97	21.2271	3
P0A6K1	DAPF_ECOLI	b3809	JW5592	dapF	Diaminopimelate epimerase	30209				40.8254	42.5085	28.7241	40.0474	34.9301	15.7699			21.9966	3	37.3527	7.5198	3	30.2491	12.7978	1			0.809825	0.539839					49.3794	53.558			42.6938	39.0008	59.3448		35.3107	2			2			2
P0A6K6	DEOB_ECOLI	b4383	JW4346	deoB	Phosphopentomutase	44370				854.062	883.746	854.882	647.117	658.279	640.349	834.701	865.019	830.284	3	864.23	16.9063	3	648.582	9.05429	3	843.335	18.9086	0.750473	0.00192889	0.975822	0.296279	1.30028	0.0056307	844.892	815.656	817.808	617.301	636.073	618.062	783.091	788.088	787.722	3	826.119	16.2938	3	623.812	10.6252	3
P0A6L0	DEOC_ECOLI	b4381	JW4344	deoC	Deoxyribose-phosphate aldolase	27734	1			415.363	424.029	420.494	395.331	398.307	387.648	393.935	366.896	364.751	3	419.962	4.35743	3	393.762	5.49999	3	375.194	16.2656	0.937613	0.0114055	0.8934	0.0652488	0.952845	0.271333	425.052	415.037	422.568	400.502	388.283	365.775	406.071	432.803	373.663	3	420.886	5.21515	3	384.853	17.6157	3
P0A6L2	DAPA_ECOLI	b2478	JW2463	dapA	4-hydroxy-tetrahydrodipicolinate synthase	31270	3	4		1261.57	1245.62	1275.32	1095.71	1105.01	1123.44	1259.48	1168.85	1161.86	3	1260.84	14.8636	3	1108.05	14.1133	3	1196.73	54.4554	0.878824	0.00165665	0.949155	0.23406	1.08003	0.173319	1228.63	1235.28	1142.28	1108.41	1157.57	1157.02	1160.6	1233.5	1155.88	3	1202.06	51.8805	3	1141	28.2251	3
P0A6M2	DSBB_ECOLI	b1185	JW5182	dsbB	Disulfide bond formation protein B	20142
P0A6M8	EFG_ECOLI	b3340	JW3302	fusA	Elongation factor G	77581	1			13960.5	14321.7	13974.3	19859.1	20334.9	20143.7	14948	15036.5	15077.8	3	14085.5	204.672	3	20112.6	239.423	3	15020.8	66.3149	1.42789	0.000200005	1.0664	0.0254694	0.746835	0.00389195	13712.8	13758.4	13594.7	18559.7	18853.6	18570.1	16014.6	16088.5	15978.3	3	13688.6	84.4834	3	18661.1	166.762	3
P0A6N4	EFP_ECOLI	b4147	JW4107	efp	Elongation factor P	20591				1461.11	1451.78	1433.68	1136.85	1159.07	1132.51	1438.97	1464.42	1445.34	3	1448.86	13.9467	3	1142.81	14.2478	3	1449.58	13.2434	0.788767	0.000304434	1.0005	0.964036	1.26843	0.000757445	1456.43	1483.71	1526.82	1079.62	1084.55	1125.44	1487.54	1433.88	1441.08	3	1488.99	35.4904	3	1096.54	25.1521	3
P0A6N8	EFPL_ECOLI	b2171	JW5362	yeiP	Elongation factor P-like protein	21533				575.6	562.604	543.55	680.521	715.456	691.447	704.196	684.319	690.287	3	560.585	16.1201	3	695.808	17.8711	3	692.934	10.1994	1.24122	0.00361006	1.23609	0.00392286	0.99587	0.869642	587.14	580.031	608.106	662.496	639.172	632.326	707.915	651.02	682.67	3	591.759	14.5963	3	644.665	15.8172	3
P0A6P1	EFTS_ECOLI	b0170	JW0165	tsf	Elongation factor Ts	30423	1			12501.1	12782.7	12639.2	13882.9	14097	13886.1	10851.3	10994.5	10780.2	3	12641	140.809	3	13955.3	122.697	3	10875.3	109.153	1.10397	0.00201422	0.860322	0.00105884	0.779296	0.000690861	12563.1	12301.6	12403	13131.9	13041.9	13100.4	11603.2	11647.2	11620.5	3	12422.6	131.843	3	13091.4	45.67	3
P0A6P5	DER_ECOLI	b2511	JW5403	der	GTPase Der	55036				334.433	326.21	303.114	357.476	357.331	336.622	369.97	343.35	337.305	3	321.252	16.2374	3	350.476	11.9984	3	350.208	17.379	1.09097	0.11976	1.09013	0.153716	0.999235	0.991356	196.73	209.736	204.545	203.148	201.574	199.727	190.031	197.907	203.853	3	203.67	6.54697	3	201.483	1.71231	3
P0A6P7	ENGB_ECOLI	b3865	JW5930	engB	Probable GTP-binding protein EngB	23561				205.653	185.865	194.279	132.038	183.113	170.99	226.185	200.834	219.423	3	195.266	9.93083	3	162.047	26.6861	3	215.481	13.1273	0.82988	0.221203	1.10353	0.156455	1.32974	0.113208	194.018	190.623	196.491	163.342	156.172	173.544	201.89	196.52	187.462	3	193.711	2.94605	3	164.353	8.72999	3
P0A6P9	ENO_ECOLI	b2779	JW2750	eno	Enolase	45655	1			13446.5	13828.4	13488.7	10117.4	10080.7	10313.5	9903.47	10196.4	10139	3	13587.9	209.374	3	10170.5	125.165	3	10079.6	155.229	0.748501	0.000974791	0.741811	0.00054418	0.991061	0.581688	13264	13142.3	13263.9	10511.4	10692.8	10479.6	10409.1	10359.4	10379.9	3	13223.4	70.2347	3	10561.3	115.016	3
P0A6Q3	FABA_ECOLI	b0954	JW0937	fabA	3-hydroxydecanoyl-[acyl-carrier-protein] dehydratase	18969	1			4695.15	4740.14	4913.48	6287.2	6137.57	6164.62	6397.23	6316.02	6361.49	3	4782.92	115.281	3	6196.46	79.7357	3	6358.25	40.702	1.29554	0.00131697	1.32936	0.00368034	1.02611	0.109964	5073.83	5245.62	5041.07	6142.74	6328.61	5476.01	6534.5	6441.91	6597.46	3	5120.17	109.868	3	5982.45	448.331	3
P0A6Q6	FABZ_ECOLI	b0180	JW0175	fabZ	3-hydroxyacyl-[acyl-carrier-protein] dehydratase FabZ	17033				1052.02	1022.32	948.185	1235.67	1233.18	1317.19	695.772	777.03	754.959	3	1007.51	53.4786	3	1262.01	47.8006	3	742.587	42.018	1.25261	0.0118513	0.737053	0.0108376	0.588415	0.00265431	935.557	893.102	958.174	1083.85	1094	1035.42	999.596	1029.95	1009.37	3	928.944	33.0361	3	1071.09	31.3052	3
P0A6R0	FABH_ECOLI	b1091	JW1077	fabH	3-oxoacyl-[acyl-carrier-protein] synthase 3	33515				727.044	737.221	733.397	798.74	895.362	827.191	787.684	773.712	841.733	3	732.554	5.1406	3	840.431	49.6531	3	801.043	35.9244	1.14726	0.107349	1.09349	0.123425	0.953134	0.445653	762.314	759.136	750.466	830.596	828.263	856.624	904.802	815.968	892.65	3	757.305	6.13248	3	838.494	15.744	3
P0A6S5	FTSB_ECOLI	b2748	JW2718	ftsB	Cell division protein FtsB	11622				9.9087	20.4357	13.8609	16.9376	21.1921	19.4114	9.15111	14.7492	9.23396	3	14.7351	5.31767	3	19.1804	2.13664	3	11.0448	3.20841	1.30168	0.363798	0.749554	0.446282	0.575837	0.0678224	7.58038	16.0342	13.7941	10.7445	19.2763	12.1092	17.1249	15.0152	18.5847	3	12.4696	4.37979	3	14.0433	4.58296	3
P0A6S7	GPDA_ECOLI	b3608	JW3583	gpsA	Glycerol-3-phosphate dehydrogenase [NAD(P)+]	36362				167.647	187.359	163.809	128.027	143.065	157.073	144.151	155.215	135.4	3	172.938	12.6352	3	142.722	14.526	3	144.922	9.92997	0.825275	0.0960486	0.837998	0.0766771	1.01542	0.883728	175.44	150.2	176.401	147.22	135.84	151.043	129.108	125.285	132.907	3	167.347	14.8575	3	144.701	7.90834	3
P0A6T1	G6PI_ECOLI	b4025	JW3985	pgi	Glucose-6-phosphate isomerase	61530				2707.49	2742.05	2712.91	1741.96	1790.96	1735.29	1989.05	1943.78	2049.27	3	2720.82	18.5872	3	1756.07	30.3991	3	1994.03	52.9213	0.64542	0.00026441	0.73288	0.00368034	1.13551	0.0219976	2462.26	2491.06	2455.52	1769.13	1767.43	1722.83	1822.65	1876.71	1802.83	3	2469.61	18.8766	3	1753.13	26.2543	3
P0A6T3	GAL1_ECOLI	b0757	JW0740	galK	Galactokinase	41442				333.687	308.803	318.058	217.558	213.703	239.669	256.977	268.405	251.31	3	320.183	12.5773	3	223.643	14.0118	3	258.897	8.70778	0.698487	0.00453523	0.808593	0.0118223	1.15763	0.0696298	336.344	314.051	326.175	251.79	228.065	264.486	241.526	257.045	249.507	3	325.523	11.1608	3	248.114	18.4867	3
P0A6T5	GCH1_ECOLI	b2153	JW2140	folE	GTP cyclohydrolase 1	24831	3	3		312.322	293.321	322.405	397.548	446.756	476.59	451.902	496.184	496.561	3	309.349	14.7681	3	440.298	39.9148	3	481.549	25.6757	1.4233	0.0411798	1.55665	0.00685993	1.09369	0.318164	309.497	311.968	312.549	439.984	400.25	390.691	388.329	400.435	406.792	3	311.338	1.6206	3	410.308	26.1405	3
P0A6U3	MNMG_ECOLI	b3741	JW3719	mnmG	tRNA uridine 5-carboxymethylaminomethyl modification enzyme MnmG	69521	2			129.176	110.384	115.684	111.391	122.268	112.195	71.9422	92.5095	100.798	3	118.415	9.68903	3	115.285	6.06109	3	88.4166	14.8569	0.973567	0.723045	0.746669	0.0899515	0.766941	0.139941	119.9	126.071	118.256	84.5934	127.658	120.63	89.8046	109.902	109.383	3	121.409	4.12024	3	110.96	23.1034	3
P0A6U5	RSMG_ECOLI	b3740	JW3718	rsmG	Ribosomal RNA small subunit methyltransferase G	23431				147.725	132.382	141.296	158.462	148.08	145.79	73.2503	86.4054	88.3843	3	140.468	7.70497	3	150.777	6.7529	3	82.68	8.22608	1.0734	0.226898	0.588605	0.00476362	0.548358	0.00461011	155.771	142.691	142.611	120.818	120.273	125.144	110.774	127.175	116.571	3	147.024	7.57494	3	122.078	2.66889	3
P0A6U8	GLGA_ECOLI	b3429	JW3392	glgA	Glycogen synthase	52822				116.618	107.145	96.1715	67.642	66.5056	64.0166	99.2211	76.7545	79.1993	3	106.645	10.2324	3	66.0547	1.85428	3	85.0583	12.3261	0.61939	0.0386285	0.797585	0.129314	1.28769	0.19037	113.492	101.856	97.0213	82.8609	66.6693	50.3453	61.6991	66.5058	58.3798	3	104.123	8.46616	3	66.6252	16.2578	3
P0A6V1	GLGC_ECOLI	b3430	JW3393	glgC	Glucose-1-phosphate adenylyltransferase	48698				187.902	174.777	159.261	84.0198	85.4436	98.1602	120.7	91.4294	122.602	3	173.98	14.3371	3	89.2079	7.78556	3	111.577	17.4743	0.512748	0.00916588	0.641322	0.0250228	1.25075	0.228573	257.203	255.073	223.598	116.433	73.9924	148.595	158.98	158.991	185.545	3	245.291	18.8171	3	113.007	37.4191	3
P0A6V8	GLK_ECOLI	b2388	JW2385	glk	Glucokinase	34723				431.012	433.237	423.689	283.156	290.217	282.931	311.478	306.641	304.167	3	429.313	4.99569	3	285.435	4.14315	3	307.429	3.7186	0.664864	0.000168416	0.716095	0.000232825	1.07705	0.0130542	419.273	415.017	432.04	295.262	322.43	304.999	296.801	309.282	320.831	3	422.11	8.85901	3	307.564	13.7644	3
P0A6W5	GREA_ECOLI	b3181	JW3148	greA	Transcription elongation factor GreA	17641	2			820.633	846.145	852.773	721.989	701.998	734.275	787.869	805.072	804.967	3	839.85	16.9694	3	719.421	16.2911	3	799.303	9.90198	0.856606	0.00448766	0.95172	0.0642816	1.11104	0.0175894	793.215	756.079	790.544	646.192	648.324	630.699	800.945	760.378	769.227	3	779.946	20.7125	3	641.738	9.61959	3
P0A6X1	HEM1_ECOLI	b1210	JW1201	hemA	Glutamyl-tRNA reductase	46307
P0A6X3	HFQ_ECOLI	b4172	JW4130	hfq	RNA-binding protein Hfq	11166																																				30.2016	0			0			1
P0A6X7	IHFA_ECOLI	b1712	JW1702	ihfA	Integration host factor subunit alpha	11354				1782.72	1788.29	1806.47	1376.98	1418.91	1390.32	1634.32	1604.44	1705.38	3	1792.49	12.4204	3	1395.4	21.4222	3	1648.05	51.8511	0.778471	0.000838593	0.919416	0.0657712	1.18105	0.0249019	1673.41	1617.31	1796.09	1304.5	1321.26	1237.92	1584.59	1642.41	1601.75	3	1695.6	91.4329	3	1287.89	44.082	3
P0A6Y1	IHFB_ECOLI	b0912	JW0895	ihfB	Integration host factor subunit beta	10651				192.025	178.738	187.824	133.393	138.466	129.841	212.855	200.9	199.154	3	186.196	6.79152	3	133.9	4.33479	3	204.303	7.45752	0.719136	0.00422617	1.09725	0.0687703	1.52579	0.00493728	177.081	183.733	181.563	130.291	138.37	147.576	190.08	173.673	201.544	3	180.792	3.3923	3	138.746	8.64862	3
P0A6Y5	HSLO_ECOLI	b3401	JW5692	hslO	33 kDa chaperonin	32534	2			552.709	531.181	587.235	3967.05	4094.12	4201.7	4621.07	4514.79	4816.04	3	557.042	28.2771	3	4087.62	117.46	3	4650.63	152.785	7.33809	0.00156241	8.34881	0.00231585	1.13774	0.0288021	429.457	456.373	450.342	3089.92	2927.71	3103.91	4398.64	4280.85	4558.47	3	445.391	14.1246	3	3040.51	97.9407	3
P0A6Y8	DNAK_ECOLI	b0014	JW0013	dnaK	Chaperone protein DnaK	69115	2			2592.98	2643.47	2561.49	104.932	116.546	106.378				3	2599.31	41.3553	3	109.285	6.32935	0			0.0420439	0.000838593					2396.55	2342.68	2331.6	122.6	119.575	120.016				3	2356.94	34.7449	3	120.73	1.63412	0
P0A6Z1	HSCA_ECOLI	b2526	JW2510	hscA	Chaperone protein HscA	65652				233.152	246.706	230.338	300.949	290.142	287.362	270.108	273.195	285.343	3	236.732	8.75158	3	292.818	7.17782	3	276.215	8.05407	1.23692	0.00524691	1.16678	0.01471	0.943301	0.115387	188.01	183.825	188.521	239.096	241.132	239.568	218.686	226.911	235.302	3	186.785	2.57642	3	239.932	1.06569	3
P0A6Z3	HTPG_ECOLI	b0473	JW0462	htpG	Chaperone protein HtpG	71423				1952.92	1937.2	1965.54	18812.7	19462.5	19062.5	26996.2	27286.6	27115.2	3	1951.89	14.1982	3	19112.6	327.78	3	27132.7	145.986	9.79184	0.00118434	13.9007	0.000232825	1.41962	0.00173922	2018.32	1999.5	2085.65	19352.2	19133.1	19493.7	28615.5	28767.3	29145.1	3	2034.49	45.2941	3	19326.3	181.686	3
P0A705	IF2_ECOLI	b3168	JW3137	infB	Translation initiation factor IF-2	97350	2			2935.04	2953.94	2918.06	2909.7	3123.39	3036.6	2988.03	2979.62	2909.98	3	2935.68	17.9486	3	3023.23	107.471	3	2959.21	42.8413	1.02982	0.372774	1.00802	0.521789	0.978824	0.53302	3030.9	2996.08	3080.84	3066.14	3000.43	3144.16	3192.52	3229.03	3101.93	3	3035.94	42.6042	3	3070.24	71.9528	3
P0A707	IF3_ECOLI	b1718	JW5829	infC	Translation initiation factor IF-3S	20564	1.5			1311.68	1415.7	1440.67	1587.36	1670.1	1730.28	1179.33	1154.61	1210.55	3	1389.35	68.4131	3	1662.58	71.7561	3	1181.5	28.0329	1.19666	0.0223097	0.850395	0.0459116	0.71064	0.0153251	1181.2	1244.83	1213.36	1279.01	1409.72	1378.25	1057.12	1113.42	1069.23	3	1213.13	31.8156	3	1355.66	68.2203	3
P0A715	KDSA_ECOLI	b1215	JW1206	kdsA	2-dehydro-3-deoxyphosphooctonate aldolase	30833	2	4		1389.55	1446.73	1409.82	1434.17	1399.38	1429.82	1427.97	1445.53	1399.92	3	1415.37	28.9907	3	1421.12	18.9555	3	1424.47	23.0052	1.00407	0.827912	1.00643	0.750767	1.00236	0.893006	1382.69	1374.32	1392	1430.08	1369.55	1392.09	1294.76	1318.86	1380.17	3	1383	8.84416	3	1397.24	30.5919	3
P0A722	LPXA_ECOLI	b0181	JW0176	lpxA	Acyl-[acyl-carrier-protein]--UDP-N-acetylglucosamine O-acyltransferase	28080	2			280.246	308.912	271.204	269.286	318.451	298.152	308.868	340.995	322.087	3	286.787	19.6867	3	295.296	24.7066	3	323.983	16.1472	1.02967	0.723045	1.1297	0.109205	1.09715	0.272482	271.647	295.671	260.077	313.596	289.614	295.468	282.667	286.822	311.85	3	275.798	18.1565	3	299.559	12.5035	3
P0A731	MGSA_ECOLI	b0963	JW5129	mgsA	Methylglyoxal synthase	16919				209.396	211.91	202.819	191.644	189.083	148.678	228.786	242.813	240.45	3	208.042	4.69438	3	176.468	24.1012	3	237.35	7.50988	0.848236	0.21443	1.14088	0.0216212	1.345	0.087406	223.325	226.286	281.89	218.519	230.561	224.555	236.203	233.35	295.526	3	243.834	32.991	3	224.545	6.02101	3
P0A734	MINE_ECOLI	b1174	JW1163	minE	Cell division topological specificity factor	10235				561.155	575.903	523.837	459.062	476.206	504.668	606.444	510.573	543.04	3	553.632	26.8359	3	479.979	23.0359	3	553.352	48.7603	0.866964	0.0481865	0.999495	0.995124	1.15287	0.181311	526.28	510.698	545.533	453.689	432.533	432.064	587.438	618.901	597.432	3	527.504	17.4497	3	439.429	12.352	3
P0A742	MSCL_ECOLI	b3291	JW3252	mscL	Large-conductance mechanosensitive channel	14957				45.6889	60.5413	66.8241							3	57.6848	10.8533	0			0									75.7368	66.6672								2			0			0
P0A744	MSRA_ECOLI	b4219	JW4178	msrA	Peptide methionine sulfoxide reductase MsrA	23315				158.309	163.259	159.222	105.365	79.749	99.7879	193.888	167.797	164.219	3	160.263	2.63418	3	94.9673	13.4712	3	175.301	16.1956	0.59257	0.0273498	1.09383	0.316032	1.84591	0.0151213	161.353	179.667	173.538	121.46	116.671	135.38	185.196	197.703	204.763	3	171.519	9.32239	3	124.504	9.71878	3
P0A749	MURA_ECOLI	b3189	JW3156	murA	UDP-N-acetylglucosamine 1-carboxyvinyltransferase	44818				400.722	389.652	433.797	421.913	434.517	399.318	443.769	399.681	380.528	3	408.057	22.9684	3	418.583	17.8343	3	407.993	32.4294	1.02579	0.639569	0.999842	0.997911	0.9747	0.72724	465.526	471.788	451.816	491.276	450.215	440.702	423.477	470.587	411.863	3	463.043	10.2148	3	460.731	26.877	3
P0A759	NAGB_ECOLI	b0678	JW0664	nagB	Glucosamine-6-phosphate deaminase	29774				901.75	937.655	930.043	537.112	507.126	583.581	559.453	555.016	500.618	3	923.149	18.9191	3	542.606	38.5225	3	538.362	32.7627	0.587777	0.00379732	0.58318	0.00214767	0.992178	0.921759	871.918	872.507	873.031	514.503	505.96	516.704	574.254	578.838	574.905	3	872.485	0.556816	3	512.389	5.6754	3
P0A761	NANE_ECOLI	b3223	JW3192	nanE	Putative N-acetylmannosamine-6-phosphate 2-epimerase	24074				530.237	554.589	519.228	1413.13	1418.13	1375.36	834.473	795.488	827.758	3	534.685	18.0952	3	1402.21	23.3839	3	819.24	20.8418	2.62249	9.1908e-05	1.53219	0.000771378	0.58425	0.000690861	505.093	523.38	567.197	1260.22	1242.89	1323.63	776.604	812.463	796.64	3	531.89	31.9146	3	1275.58	42.5051	3
P0A763	NDK_ECOLI	b2518	JW2502	ndk	Nucleoside diphosphate kinase	15463				1714.18	1831.45	1721.27	4167.18	4368.59	4340.43	3569.76	3415.93	3563.84	3	1755.63	65.7548	3	4292.07	109.068	3	3516.51	87.1551	2.44474	0.000466283	2.00299	0.000352844	0.819305	0.00638511	1828.54	1809.43	1834.49	4300.33	4226.1	4212.25	3400.2	3434.52	3289.74	3	1824.15	13.0932	3	4246.23	47.3638	3
P0A780	NUSB_ECOLI	b0416	JW0406	nusB	N utilization substance protein B	15689				512.208	536.66	543.587	800.691	824.523	808.159	817.251	802.893	778.106	3	530.818	16.485	3	811.124	12.1896	3	799.417	19.8027	1.52806	0.000592528	1.50601	0.00080285	0.985566	0.553904	496.786	471.964	505.783	730.494	798.719	739.887	838.659	836.463	826.561	3	491.511	17.5157	3	756.367	36.9777	3
P0A786	PYRB_ECOLI	b4245	JW4204	pyrB	Aspartate carbamoyltransferase catalytic chain	34427				191.022	198.744	174.718	53.035	44.8961	55.5821	53.0346	54.9402		3	188.161	12.2658	3	51.1711	5.58152	2			0.271953	0.00342301					189.326	184.131	207.979	54.4315	86.6052	43.1099	46.7214	32.9488	33.8564	3	193.812	12.5409	3	61.3822	22.5653	3
P0A794	PDXJ_ECOLI	b2564	JW2548	pdxJ	Pyridoxine 5'-phosphate synthase	26384				178.386	184.035	175.18	167.54	179.495	160.123	170.148	180.297	173.061	3	179.2	4.48331	3	169.053	9.77419	3	174.502	5.2257	0.943373	0.281194	0.973782	0.376227	1.03223	0.561213	301.996	282.143	305.402	295.019	298.888	273.646	316.081	331.136	329.253	3	296.514	12.5613	3	289.184	13.5949	3
P0A796	PFKA_ECOLI	b3916	JW3887	pfkA	ATP-dependent 6-phosphofructokinase isozyme 1	34842				900.392	909.386	902.233	446.338	473.576	460.543	553.514	525.17	490.932	3	904.004	4.75126	3	460.152	13.6232	3	523.205	31.3372	0.509016	0.000901274	0.578765	0.00765624	1.13703	0.114809	819.356	884.247	870.883	472.793	483.665	525.703	496.714	458.49	456.976	3	858.162	34.2648	3	494.054	27.943	3
P0A799	PGK_ECOLI	b2926	JW2893	pgk	Phosphoglycerate kinase	41118	1			15000.9	14859.6	15044.6	9608.22	9380.45	9574.01	9273.05	9476.15	9523.7	3	14968.4	96.6957	3	9520.89	122.824	3	9424.3	133.127	0.636068	5.82069e-05	0.629614	7.42646e-05	0.989855	0.524078	14513.3	14721.1	14189.7	9561.54	9531.69	9627.35	9850.98	9832.94	9736.21	3	14474.7	267.795	3	9573.53	48.9435	3
P0A7A2	GPMB_ECOLI	b4395	JW4358	gpmB	Probable phosphoglycerate mutase GpmB	24065				83.4785	77.0136	75.3476	79.4434	93.997	103.618	101.778	108.761	111.077	3	78.6132	4.295	3	92.3528	12.1709	3	107.205	4.84076	1.17477	0.252507	1.36371	0.00710909	1.16082	0.24661	73.7714	82.3421	73.9451	89.8103	76.7646	88.4452	83.9891	88.8505	92.4975	3	76.6862	4.89892	3	85.0067	7.17043	3
P0A7A7	PLSB_ECOLI	b4041	JW4001	plsB	Glycerol-3-phosphate acyltransferase	91381				412.463	384.967	405.243	340.165	354.289	329.418	349.885	363.127	336.235	3	400.891	14.2553	3	341.291	12.4737	3	349.749	13.4465	0.85133	0.0162733	0.872429	0.0269342	1.02478	0.575009	444.431	458.703	438.404	369.381	322.689	378.672	367.69	330.909	382.8	3	447.179	10.4248	3	356.914	30.0016	3
P0A7A9	IPYR_ECOLI	b4226	JW4185	ppa	Inorganic pyrophosphatase	19704	1			6716.88	6832.16	6792.07	6761.99	6596.02	6681.8	7012.3	7300.12	7163.8	3	6780.37	58.5238	3	6679.94	83.0007	3	7158.74	143.977	0.985188	0.239803	1.0558	0.060598	1.07168	0.0401413	6484.56	6774.82	6789.36	6967.65	6937.23	7024.37	7268.71	7217.27	7163.04	3	6682.91	171.933	3	6976.42	44.2265	3
P0A7B1	PPK_ECOLI	b2501	JW2486	ppk	Polyphosphate kinase	80432				66.2827	46.5297	61.2124	67.8407	70.8271	61.9131	73.089	95.5077	78.8948	3	58.0083	10.2589	3	66.8603	4.53715	3	82.4972	11.6354	1.1526	0.35442	1.42216	0.0919731	1.23387	0.214524	58.8003	48.5622	49.3566	47.2217	63.526	73.2554	76.161	69.28	57.8008	3	52.2397	5.69551	3	61.3344	13.1545	3
P0A7B5	PROB_ECOLI	b0242	JW0232	proB	Glutamate 5-kinase	39057				342.982	359.43	371.597	423.667	424.058	398.021	458.28	450.897	412.017	3	358.003	14.3608	3	415.249	14.9209	3	440.398	24.8543	1.1599	0.0221544	1.23015	0.031881	1.06056	0.322654	374.246	372.011	364.687	442.64	442.227	479.76	407.01	413.665	389.186	3	370.315	5.00018	3	454.876	21.5515	3
P0A7B8	HSLV_ECOLI	b3932	JW3903	hslV	ATP-dependent protease subunit HslV	19093				867.433	827.439	901.303	7170.57	6846.75	7518.5	8269.54	8027.58	8929.72	3	865.392	36.9743	3	7178.61	335.947	3	8408.95	466.947	8.29521	0.00422617	9.71693	0.00572884	1.17139	0.0626659	681.136	463.851	592.201	4204.28	4499.82	4668.37	5077.51	5338.41	5351.2	3	579.063	109.237	3	4457.49	234.923	3
P0A7C6	PEPE_ECOLI	b4021	JW3981	pepE	Peptidase E	24570				308.717	286.824	298.338	187.157	175.301	180.732	217.135	189.514	220.167	3	297.96	10.9514	3	181.063	5.93494	3	208.939	16.8904	0.607677	0.00270577	0.701231	0.010267	1.15395	0.16522	269.728	286.572	269.943	170.132	181.095	161.299	197.962	197.942	198.318	3	275.414	9.66342	3	170.842	9.91708	3
P0A7D1	PTH_ECOLI	b1204	JW1195	pth	Peptidyl-tRNA hydrolase	21082	2			231.843	240.16	240.634	280.513	283.55	291.981	261.826	260.969	252.805	3	237.546	4.94434	3	285.348	5.94166	3	258.533	4.97935	1.20123	0.00304934	1.08835	0.019029	0.906028	0.0189046	215.159	228.622	211.503	258.707	239.733	270.024	250.368	244.317	182.181	3	218.428	9.01553	3	256.155	15.3059	3
P0A7D4	PURA_ECOLI	b4177	JW4135	purA	Adenylosuccinate synthetase	47345	1			2863.15	2976.29	2894.6	3286.46	3390.73	3394.81	3748.35	3861.53	3730.29	3	2911.35	58.3995	3	3357.33	61.412	3	3780.06	71.1335	1.15319	0.00420887	1.29839	0.00107144	1.12591	0.00969333	2816.87	2782.76	2832.27	3203.03	3340.5	3109.43	3633.08	3529.37	3657.4	3	2810.63	25.3374	3	3217.65	116.227	3
P0A7D7	PUR7_ECOLI	b2476	JW2461	purC	Phosphoribosylaminoimidazole-succinocarboxamide synthase	26995				629.75	640.828	632.998	376.013	319.464	334.336	346.621	303.082	335.904	3	634.525	5.69474	3	343.271	29.3142	3	328.536	22.6855	0.540989	0.00904368	0.517766	0.00530963	0.957074	0.623366	588.695	599.415	566.25	342.744	309.866	296.076	351.599	374.237	299.987	3	584.787	16.9244	3	316.229	23.9758	3
P0A7E1	PYRD_ECOLI	b0945	JW0928	pyrD	Dihydroorotate dehydrogenase (quinone)	36775		4		204.555	253.874	276.873	248.01	216.777	186.34	242.643	160.78	212.946	3	245.101	36.9486	3	217.042	30.8359	3	205.456	41.4422	0.885523	0.456086	0.838253	0.356224	0.946619	0.784298	197.687	242.447	203.409	229.438	174.032	198.747	171.955	160.605	177.708	3	214.514	24.359	3	200.739	27.7567	3
P0A7E5	PYRG_ECOLI	b2780	JW2751	pyrG	CTP synthase	60374				1718.26	1747.4	1643.37	1655.24	1637.11	1625.05	1505.59	1509.79	1488	3	1703.01	53.6655	3	1639.13	15.1964	3	1501.13	11.5604	0.962492	0.239332	0.881455	0.0409284	0.915805	0.00398914	1627.06	1641.62	1617.16	1542.1	1573.31	1592.72	1465.67	1430.24	1439.72	3	1628.61	12.3038	3	1569.38	25.5382	3
P0A7E9	PYRH_ECOLI	b0171	JW0166	pyrH	Uridylate kinase	25970				663.797	577.33	603.337	514.412	504.639	548.323	486.424	401.866	464.384	3	614.821	44.3627	3	522.458	22.9265	3	450.891	43.864	0.849772	0.088498	0.73337	0.0263627	0.863019	0.160654	524.959	543.66	551.458	475.635	511.596	428.879	400.135	368.503	412.264	3	540.026	13.6182	3	472.037	41.4757	3
P0A7F6	SPED_ECOLI	b0120	JW0116	speD	S-adenosylmethionine decarboxylase alpha chain	30385				111.702	89.2157	85.2475	157.746	173.606	158.724	99.8931	74.1484	97.0861	3	95.3884	14.2666	3	163.359	8.88791	3	90.3759	14.1233	1.71256	0.0126595	0.947451	0.746293	0.553236	0.0153251	90.0057	83.9745	97.1984	115.78	114.833	115.093	87.9075	86.9985	95.0558	3	90.3929	6.62045	3	115.235	0.489281	3
P0A7F9	QUEA_ECOLI	b0405	JW0395	queA	S-adenosylmethionine:tRNA ribosyltransferase-isomerase	39431				218.393	201.891	234.94	240.725	261.875	267.597	218.105	256.057	275.593	3	218.408	16.5245	3	256.732	14.1549	3	249.918	29.2315	1.17547	0.0727078	1.14427	0.264289	0.973459	0.802469	257.604	292.438	305.555	321.982	291.252	303.7	216.708	255.577	286.852	3	285.199	24.7816	3	305.645	15.457	3
P0A7G2	RBFA_ECOLI	b3167	JW3136	rbfA	Ribosome-binding factor A	15154				624.397	627.85	646.237	639.38	645.99	630.618	640.295	606.643	602.701	3	632.828	11.7402	3	638.663	7.71106	3	616.546	20.6612	1.00922	0.594987	0.974272	0.388371	0.965371	0.292402	606.587	582.98	568.563	569.45	603.998	613.225	597.009	604.086	585.452	3	586.043	19.1962	3	595.558	23.0758	3
P0A7G6	RECA_ECOLI	b2699	JW2669	recA	Protein RecA	37973				1639.91	1628.43	1606.3	2015.77	1842.9	1958.01	2151.19	1965.74	2008.62	3	1624.88	17.0839	3	1938.89	88.0062	3	2041.85	97.0881	1.19325	0.0454342	1.25662	0.0354187	1.0531	0.350198	1449.15	1412.78	1415	1789.29	1765.66	1923.3	1908.94	1922.63	1851.2	3	1425.64	20.3876	3	1826.08	85.0171	3
P0A7I0	RF1_ECOLI	b1211	JW1202	prfA	Peptide chain release factor 1	40517				90.0254	109.251	112.149	115.674	126.479	115.687	95.6758	106.547	117.969	3	103.808	12.0241	3	119.28	6.23452	3	106.731	11.1477	1.14904	0.208556	1.02815	0.815763	0.89479	0.278381	90.6255	97.8961	96.3902	106.239	106.649	96.0488	117.442	115.959	105.313	3	94.9706	3.83756	3	102.979	6.00517	3
P0A7I4	RF3_ECOLI	b4375	JW5873	prfC	Peptide chain release factor 3	59574				489.364	485.317	442.502	642.348	660.855	633.982	530.056	526.042	539.787	3	472.394	25.9665	3	645.728	13.7517	3	531.962	7.06788	1.36693	0.00736646	1.1261	0.0870153	0.823817	0.00746871	444.387	450.148	481.164	567.43	583.88	600.227	519.359	493.362	520.026	3	458.566	19.781	3	583.846	16.3985	3
P0A7J0	RIBB_ECOLI	b3041	JW3009	ribB	3,4-dihydroxy-2-butanone 4-phosphate synthase	23353				150.583	141.81	121.478	90.7562	105.119	106.307	87.1426	74.4944	79.7156	3	137.957	14.9302	3	100.727	8.65572	3	80.4509	6.35608	0.730136	0.0577271	0.583159	0.0290888	0.798699	0.0808001	112.184	121.059	115.574	116.515	107.388	98.5528	92.2782	74.3048	84.644	3	116.272	4.47852	3	107.485	8.9815	3
P0A7J3	RL10_ECOLI	b3985	JW3948	rplJ	50S ribosomal protein L10	17712				26745	26682.9	26498.5	29743.9	29973	29672.8	23537.9	23651.8	24011.6	3	26642.1	128.207	3	29796.6	156.877	3	23733.8	247.259	1.1184	0.000351575	0.890836	0.00261612	0.796527	0.000964406	24618.2	24459.5	24219.9	26728.3	26829.9	27059.3	23824.5	23239	22816.2	3	24432.5	200.515	3	26872.5	169.562	3
P0A7J7	RL11_ECOLI	b3983	JW3946	rplK	50S ribosomal protein L11	14875				11889.5	11734.7	11294.5	13200.2	12824.3	12847.7	10283.4	10777.9	10507.6	3	11639.6	308.697	3	12957.4	210.596	3	10523	247.608	1.11322	0.0155207	0.904069	0.02418	0.81212	0.00323821	11982.1	12040.6	12080.2	11887.4	12006.1	11984	11064.3	11044.1	10641.2	3	12034.3	49.3525	3	11959.2	63.1264	3
P0A7K2	RL7_ECOLI	b3986	JW3949	rplL	50S ribosomal protein L7/L12	12295				61165	63819.3	63639.5	64144.2	64566.2	65402.6	51233.1	51403.6	53179.6	3	62874.6	1483.28	3	64704.3	640.471	3	51938.8	1077.97	1.0291	0.222496	0.826069	0.00424882	0.802709	0.00323821	60838.9	60741.1	62282	64968.7	63884.7	63099.4	56046.6	54196.3	56108.2	3	61287.3	862.793	3	63984.3	938.619	3
P0A7K6	RL19_ECOLI	b2606	JW2587	rplS	50S ribosomal protein L19	13133				6312.6	6292.75	6228.46	6594.94	6589.88	6487.78	5553.68	5467.48	5432.71	3	6277.94	43.9825	3	6557.53	60.4611	3	5484.62	62.2805	1.04454	0.0124803	0.873635	0.00116344	0.836385	0.00117499	5659.46	5732.48	5542.16	5697.84	5573.51	5835.9	5152.07	5291.18	5250.44	3	5644.7	96.0147	3	5702.42	131.255	3
P0A7L0	RL1_ECOLI	b3984	JW3947	rplA	50S ribosomal protein L1	24730				20501.8	20582	20628.4	21405.6	21653.4	21755.4	17396.7	17727	17144.5	3	20570.7	64.0476	3	21604.8	179.893	3	17422.7	292.121	1.05027	0.0150535	0.846967	0.0079582	0.806429	0.00220333	19411.3	19400.3	19773.2	19765.2	20424.7	20167.1	17342.4	17509.5	17193.9	3	19528.3	212.19	3	20119	332.371	3
P0A7L3	RL20_ECOLI	b1716	JW1706	rplT	50S ribosomal protein L20	13497				11721.6	12306.3	11466.4	13891.7	14017.1	13843.2	12235.7	12376.4	12054.9	3	11831.4	430.587	3	13917.3	89.7391	3	12222.3	161.166	1.1763	0.0270097	1.03304	0.322089	0.878209	0.00448888	10621.8	10798.3	10710.5	11847.6	11869.3	11718.2	11044.1	10754.1	10628	3	10710.2	88.2504	3	11811.7	81.6971	3
P0A7L8	RL27_ECOLI	b3185	JW3152	rpmA	50S ribosomal protein L27	9124				2759.43	2742.42	2501.4	2462.44	2552.48	2521.89	2725.98	2620.47	2749.26	3	2667.75	144.314	3	2512.27	45.7844	3	2698.57	68.6309	0.941719	0.269472	1.01155	0.807312	1.07416	0.0587315	3181.15	3040.75	3097.73	2807.41	2915.85	2879.38	2736.67	2425.71	2851.16	3	3106.54	70.6137	3	2867.55	55.18	3
P0A7M2	RL28_ECOLI	b3637	JW3612	rpmB	50S ribosomal protein L28	9006				4837.67	4659.67	5201.39	4893.9	4960.17	5340.6	4769.96	5084.46	4945.83	3	4899.58	276.115	3	5064.89	241.06	3	4933.42	157.617	1.03374	0.554628	1.00691	0.890466	0.974042	0.585732	3636.63	3548.38	3819.73	3496.12	3326.58	3348.57	3544.13	3621.73	3633.26	3	3668.25	138.41	3	3390.42	92.194	3
P0A7M6	RL29_ECOLI	b3312	JW3274	rpmC	50S ribosomal protein L29	7273				3128.1	3222.53	3299.02	2861.06	2975.95	2851.41	2314.04	2401.29	2314.46	3	3216.55	85.6168	3	2896.14	69.2857	3	2343.26	50.253	0.900387	0.0208969	0.728502	0.00281897	0.809099	0.00525486	2813.62	2926.09	2967.7	2923.17	2685.45	2642.52	2261.88	2357.35	2286.62	3	2902.47	79.7094	3	2750.38	151.172	3
P0A7M9	RL31_ECOLI	b3936	JW3907	rpmE	50S ribosomal protein L31	7871				3227.44	3332.63	3422.16	3267.53	3207.12	3284.77	2730.18	2864.23	2911.64	3	3327.41	97.4649	3	3253.14	40.776	3	2835.35	94.1142	0.977679	0.401746	0.852119	0.0113186	0.871573	0.0278858	3200.88	3304.93	3248.03	3217.05	3320.19	3344.22	2750.46	2784.77	2750.88	3	3251.28	52.1011	3	3293.82	67.5617	3
P0A7N4	RL32_ECOLI	b1089	JW1075	rpmF	50S ribosomal protein L32	6446				4298.53	4318.02	4380.99	3300.52	3323.17	3385.9	3027.25	3059.66	3297.95	3	4332.51	43.0982	3	3336.53	44.2301	3	3128.29	147.824	0.770114	0.000284078	0.722049	0.0102613	0.937587	0.20406	4495.01	4628.02	4541.25	3560.01	3441.35	3806.95	3209.64	3213.59	3214.8	3	4554.76	67.5263	3	3602.77	186.513	3
P0A7N9	RL33_ECOLI	b3636	JW3611	rpmG	50S ribosomal protein L33	6372				9950	10498.1	10017.5	7754.12	7814.95	8092.02	7117.13	7618.76	7406.57	3	10155.2	298.872	3	7887.03	180.113	3	7380.82	251.804	0.776649	0.00458021	0.726802	0.0022655	0.935817	0.110259	10383.9	10544.2	10540.9	8513.57	8033.9	8667.03	7277.45	7179.23	6795.01	3	10489.7	91.6115	3	8404.83	330.274	3
P0A7Q1	RL35_ECOLI	b1717	JW1707	rpmI	50S ribosomal protein L35	7289				861.061	887.163	883.593	755.931	721.451	752.46	593.051	584.858	637.516	3	877.272	14.1524	3	743.281	18.9845	3	605.142	28.3347	0.847263	0.00445688	0.689799	0.00406076	0.81415	0.0165747	1178.08	1096.16	1136.13	802.544	747.526	802.017	662.515	647.903	656.087	3	1136.79	40.964	3	784.029	31.6136	3
P0A7Q6	RL36_ECOLI	b3299	JW3261	rpmJ	50S ribosomal protein L36	4364				1748.75	1727.67	1687.41	1758.43	1720.19	1761.37	1161.78	1316.03	1325.95	3	1721.28	31.1658	3	1746.66	22.9737	3	1267.92	92.0537	1.01475	0.407227	0.736616	0.022052	0.72591	0.0298561	1183.15	1194.68	1206.9	1171.87	1145.11	1149.55	931.646	854.921	947.914	3	1194.91	11.8767	3	1155.51	14.341	3
P0A7R1	RL9_ECOLI	b4203	JW4161	rplI	50S ribosomal protein L9	15769				13300.3	13522.6	13286.6	14200	14620.5	14515.6	11908.1	12071	11692.5	3	13369.8	132.477	3	14445.4	218.871	3	11890.5	189.86	1.08044	0.0123228	0.889355	0.00392106	0.823138	0.00225676	13383.8	13676.4	13361.1	14740.7	14672.4	14540.3	12409.5	12714	12327.4	3	13473.8	175.852	3	14651.1	101.879	3
P0A7R5	RS10_ECOLI	b3321	JW3283	rpsJ	30S ribosomal protein S10	11736				20544.6	20658.4	21725.8	23930.7	24560.4	24459.9	19614.7	19347.5	19544	3	20976.3	651.604	3	24317	338.298	3	19502.1	138.448	1.15926	0.0128727	0.929721	0.0924117	0.801993	0.00444248	18802.9	18745.9	18725.8	21586.1	21749	22190	18787.8	18491.5	19034.3	3	18758.2	39.9946	3	21841.7	312.44	3
P0A7R9	RS11_ECOLI	b3297	JW3259	rpsK	30S ribosomal protein S11	13845				10437.2	10425.2	10465.5	10377.2	10676.2	10575.4	9268.41	9381.56	8983.1	3	10442.6	20.6921	3	10542.9	152.121	3	9211.02	205.335	1.0096	0.456086	0.882059	0.0232722	0.873668	0.00799867	9760.13	9799.05	9494.38	9270.15	9278.46	9275.4	8707.66	8600.64	8812.01	3	9684.52	165.812	3	9274.67	4.20282	3
P0A7S3	RS12_ECOLI	b3342	JW3304	rpsL	30S ribosomal protein S12	13737				6706.48	6736.25	6733.04	6969.04	7209.16	6998.51	6629.31	6769.9	6608.34	3	6725.26	16.3401	3	7058.9	130.958	3	6669.18	87.8511	1.04961	0.083238	0.991662	0.457586	0.94479	0.0483298	6610.55	6642.98	6535.23	6348.62	6230.02	6340.56	6172.94	6123.17	6107.17	3	6596.25	55.2794	3	6306.4	66.2697	3
P0A7S9	RS13_ECOLI	b3298	JW3260	rpsM	30S ribosomal protein S13	13099				7864.74	8301.53	8222.75	8453.66	8497.69	8623.45	7406.62	7365.13	7276.27	3	8129.67	232.796	3	8524.93	88.1125	3	7349.34	66.5941	1.04862	0.135568	0.904014	0.045445	0.862099	0.00192432	7662.58	7782.57	8084.64	7247.26	7249.93	7539.01	7402.59	7090.23	7280.4	3	7843.26	217.477	3	7345.4	167.676	3
P0A7T3	RS16_ECOLI	b2609	JW2590	rpsP	30S ribosomal protein S16	9191				10985.7	11053.5	11065.5	9569.21	9455.13	10090.1	8285.77	8179.32	8630.83	3	11034.9	43.0288	3	9704.81	338.508	3	8365.31	236.029	0.879465	0.0412145	0.758077	0.00800708	0.861975	0.0252728	9315.39	9428.81	9062.48	7560.03	7657.22	7690.2	7356.21	6917.32	8084.58	3	9268.89	187.539	3	7635.82	67.673	3
P0A7T7	RS18_ECOLI	b4202	JW4160	rpsR	30S ribosomal protein S18	8986				5794.65	6072.62	5767.48	6089.75	6171.22	6392.26	4959.33	4971.35	4929.88	3	5878.25	168.877	3	6217.74	156.529	3	4953.52	21.3368	1.05775	0.108849	0.842686	0.0256965	0.796675	0.0194964	5895.04	6022.16	5965.77	6131.29	5965.73	6122.97	5252.78	5196.54	5359.6	3	5960.99	63.6947	3	6073.33	93.2771	3
P0A7U3	RS19_ECOLI	b3316	JW3278	rpsS	30S ribosomal protein S19	10430				6936.82	7103.15	7356.87	6153.62	6442.74	6296.85	5555.72	5658.11	5261.85	3	7132.28	211.535	3	6297.74	144.562	3	5491.89	205.696	0.882991	0.018629	0.770005	0.00378583	0.872042	0.0256	6865.98	6928.35	6950.83	5780.86	5849.37	5421.9	5645.57	5383.88	5374.72	3	6915.05	43.96	3	5684.04	229.593	3
P0A7U7	RS20_ECOLI	b0023	JW0022	rpsT	30S ribosomal protein S20	9684				5874.49	5808.37	5617.82	5438	5607.66	5485.52	4644.83	4366.39	4720.25	3	5766.89	133.267	3	5510.39	87.5222	3	4577.16	186.384	0.955522	0.101466	0.793695	0.0061243	0.830641	0.0215498	5165.3	5427.87	5395.46	5176.27	5283.56	5208.32	4849.76	5054.06	5088.51	3	5329.54	143.159	3	5222.72	55.0748	3
P0A7V3	RS3_ECOLI	b3314	JW3276	rpsC	30S ribosomal protein S3	25983				11208.9	11560.9	11691.4	13279	13291.4	13168.8	10430.8	11276.9	10673.7	3	11487.1	249.58	3	13246.4	67.489	3	10793.8	435.648	1.15316	0.0128764	0.939648	0.141065	0.814848	0.0304109	11741.3	11897.3	11783.4	12568.8	13056.8	13008.7	11155.1	11054.8	11244.4	3	11807.3	80.7069	3	12878.1	268.939	3
P0A7V8	RS4_ECOLI	b3296	JW3258	rpsD	30S ribosomal protein S4	23469				10078.8	10118.1	10550.8	11316	11403.1	11633.1	8924.94	9508.52	9508.7	3	10249.2	261.903	3	11450.7	163.829	3	9314.05	336.982	1.11723	0.0138916	0.908756	0.0449838	0.813402	0.0133168	10160.3	10468.3	10738.6	11140.1	11249.8	11440	10072.7	10268.5	10383.5	3	10455.7	289.355	3	11276.6	151.74	3
P0A7W1	RS5_ECOLI	b3303	JW3265	rpsE	30S ribosomal protein S5	17603				12016	12395.1	12324.7	13466.9	13401.6	13037	11294.6	11763.3	11828.3	3	12245.3	201.647	3	13301.8	231.665	3	11628.7	291.187	1.08628	0.0128727	0.949651	0.0822962	0.87422	0.0102891	12836.4	12786	12738.5	13619.9	13666.8	12996.8	12340.5	12546.8	12487.8	3	12787	48.9572	3	13427.8	374.022	3
P0A7W7	RS8_ECOLI	b3306	JW3268	rpsH	30S ribosomal protein S8	14127				12863.5	12612	11432.3	11326.6	11870.9	11162.4	9832.82	9951.94	9640.25	3	12302.6	764.12	3	11453.3	370.854	3	9808.34	157.281	0.930966	0.257536	0.797257	0.0524515	0.856376	0.0282812	11834.8	11835.9	11588.9	11666.7	12043.5	11361.4	10848.4	11236.6	10961.4	3	11753.2	142.289	3	11690.5	341.674	3
P0A7X3	RS9_ECOLI	b3230	JW3199	rpsI	30S ribosomal protein S9	14856				9246.07	9352.92	9096.84	9422.8	9337.67	9478.36	8375.96	8295.24	8000.58	3	9231.94	128.623	3	9412.94	70.861	3	8223.93	197.59	1.01961	0.180011	0.890812	0.0110017	0.873683	0.0200206	9427.71	9118.44	9155.53	9289.26	9403.72	9122.83	8693.06	8963.11	8514.33	3	9233.89	168.872	3	9271.94	141.244	3
P0A7X6	RIMM_ECOLI	b2608	JW5413	rimM	Ribosome maturation factor RimM	20605	2			294.703	337.821	312.814	311.643	269.236	273.145	288.77	320.113	288.373	3	315.113	21.6507	3	284.675	23.4369	3	299.085	18.2116	0.903406	0.244978	0.949138	0.457517	1.05062	0.558257	276.312	304.692	295.524	259.477	254.548	255.548	279.241	325.788	309.926	3	292.176	14.4832	3	256.524	2.60551	3
P0A7Y0	RNC_ECOLI	b2567	JW2551	rnc	Ribonuclease 3	25550				285.064	275.961	274.698	322.452	300.326	311.571	335.721	293.882	290.306	3	278.574	5.65558	3	311.45	11.0635	3	306.636	25.2514	1.11801	0.0417025	1.10073	0.255277	0.984545	0.838643	273.635	240.531	301.352	246.074	260.474	236.101	313.978	283.095	316.737	3	271.839	30.4502	3	247.55	12.2533	3
P0A7Y8	RNPA_ECOLI	b3704	JW3681	rnpA	Ribonuclease P protein component	13789				56.0031	63.6174	72.7284	57.7062	87.8312	62.7224	72.0091	90.2379	81.5408	3	64.1163	8.3738	3	69.4199	16.1407	3	81.2626	9.11758	1.08272	0.70904	1.26742	0.119234	1.17059	0.457824	41.0473	41.0698	44.1095	59.4622	56.2676	55.4672	37.2254	59.391	58.9725	3	42.0755	1.7615	3	57.0657	2.11369	3
P0A7Z0	RPIA_ECOLI	b2914	JW5475	rpiA	Ribose-5-phosphate isomerase A	22860				1956.7	1985.47	1946.4	1544.65	1602.18	1500.19	1727.01	1741.69	1747.77	3	1962.86	20.2496	3	1549.01	51.1344	3	1738.82	10.6728	0.789159	0.00738205	0.885864	0.00286109	1.12254	0.0533433	1881.25	1863.39	1865.41	1624.67	1611.89	1611.05	1729.62	1704.89	1630.07	3	1870.02	9.78064	3	1615.87	7.63259	3
P0A7Z4	RPOA_ECOLI	b3295	JW3257	rpoA	DNA-directed RNA polymerase subunit alpha	36512	1			3964.38	3912.07	3874.43	3990.18	4052.59	4055.2	3636.27	3638.24	3550.61	3	3916.96	45.1739	3	4032.66	36.809	3	3608.37	50.0342	1.02954	0.0548177	0.921218	0.00647044	0.894788	0.00461011	4071.25	4088.13	4027.92	3911.94	3993.15	3933.54	3986.17	3888.94	3929.04	3	4062.43	31.0582	3	3946.21	42.0614	3
P0A800	RPOZ_ECOLI	b3649	JW3624	rpoZ	DNA-directed RNA polymerase subunit omega	10237				571.232	590.736	606.462	596.673	593.841	584.193	618.883	610.817	595.966	3	589.477	17.6487	3	591.569	6.54287	3	608.555	11.6247	1.00355	0.888628	1.03237	0.270678	1.02871	0.186932	781.889	763.263	798.362	660.637	727.152	712.138	762.222	751.861	801.508	3	781.171	17.5605	3	699.976	34.8856	3
P0A805	RRF_ECOLI	b0172	JW0167	frr	Ribosome-recycling factor	20639	1			604.23	578.135	563.834	535.789	530.305	523.093	522.253	514.943	530.891	3	582.066	20.4829	3	529.729	6.36757	3	522.696	7.98321	0.910084	0.0705573	0.898	0.0516184	0.986723	0.41215	545.157	548.502	552.732	493.394	478.597	484.638	504.78	481.967	502.583	3	548.797	3.79611	3	485.543	7.4399	3
P0A812	RUVB_ECOLI	b1860	JW1849	ruvB	Holliday junction ATP-dependent DNA helicase RuvB	37174				46.444	44.9098	48.4576	36.0025	27.9343	53.5784	74.2894	48.8016	76.925	3	46.6038	1.77929	3	39.1717	13.1125	3	66.672	15.5322	0.840527	0.508401	1.43061	0.212989	1.70204	0.151621	54.5522	58.6004	72.8995	22.2841	63.1784		90.0682	83.8659	121.46	3	62.0174	9.63912	2			3
P0A817	METK_ECOLI	b2942	JW2909	metK	S-adenosylmethionine synthase	41952	3	4		1343.41	1316.94	1311.49	2150.43	2131.35	2121.2	1321.94	1339.11	1341.09	3	1323.95	17.0746	3	2134.33	14.8406	3	1334.05	10.5313	1.61209	4.05224e-05	1.00763	0.512567	0.625043	0.000676479	1400.39	1369.12	1373.87	2146.78	2166.38	2107.27	1402.49	1340.14	1351.72	3	1381.13	16.8507	3	2140.14	30.1087	3
P0A825	GLYA_ECOLI	b2551	JW2535	glyA	Serine hydroxymethyltransferase	45317	1			2671.72	2650.63	2778.53	2181.51	2171.06	2107.98	2280.32	2211.94	2166.58	3	2700.29	68.5706	3	2153.52	39.7805	3	2219.61	57.2569	0.797512	0.00451241	0.82199	0.00451554	1.03069	0.278888	2707.82	2648.51	2672.17	2228.72	2246.34	2249.98	2180.92	2167.06	2158.95	3	2676.17	29.8563	3	2241.68	11.3703	3
P0A830	DCTA_ECOLI	b3528	JW3496	dctA	Aerobic C4-dicarboxylate transport protein	45436				346.806	313.12	384.143	467.435	453.056	490.833	364.416	421.681	452.095	3	348.023	35.5271	3	470.441	19.0671	3	412.731	44.5195	1.35175	0.0295383	1.18593	0.179329	0.877327	0.225137	250.204	317.687	349.134	408.062	556.229	485.272	454.146	405.761	409.434	3	305.675	50.547	3	483.188	74.1055	3
P0A832	SSRP_ECOLI	b2620	JW2601	smpB	SsrA-binding protein	18269	3	3		255.193	297.248	303.609	261.35	253.44	263.26	258.569	291.645	318.768	3	285.35	26.3097	3	259.35	5.20654	3	289.661	30.1485	0.908884	0.30148	1.01511	0.887877	1.11687	0.321592	293.548	304.9	301.445	281.159	249.763	229.794	309.552	275.38	282.519	3	299.964	5.81904	3	253.572	25.8935	3
P0A836	SUCC_ECOLI	b0728	JW0717	sucC	Succinate--CoA ligase [ADP-forming] subunit beta	41393				1228.05	1245.21	1269.1	3120.16	3173.57	3144.6	2901.33	2971.94	2900.6	3	1247.45	20.6167	3	3146.11	26.737	3	2924.62	40.9791	2.52203	3.56812e-05	2.34448	0.000235566	0.9296	0.0134691	1558.3	1557.36	1513.72	3679.83	3747.29	3659.51	3461	3396.03	3518.45	3	1543.13	25.4713	3	3695.54	45.9512	3
P0A840	SURE_ECOLI	b2744	JW2714	surE	5'/3'-nucleotidase SurE	26900				59.6437	75.6252	67.2094	87.4127	73.134	71.6968	48.3648	89.8948	65.5569	3	67.4928	7.99452	3	77.4145	8.68846	3	67.9388	20.8672	1.147	0.295198	1.00661	0.983246	0.877598	0.619675	87.8356	64.3686	72.6617	102.098	69.2455	87.1025	82.5702	78.7117	56.9891	3	74.9553	11.9004	3	86.1487	16.447	3
P0A843	TATE_ECOLI	b0627	JW0622	tatE	Sec-independent protein translocase protein TatE	7024				371.174	379.932	427.289		119.492					3	392.798	30.1891	1			0									113.276	112.876	87.7279					121.991		3	104.627	14.6361	0			1
P0A847	TGT_ECOLI	b0406	JW0396	tgt	Queuine tRNA-ribosyltransferase	42594				113.131	109.36	113.81	143.521	130.929	148.925	118.008	125.555	121.506	3	112.1	2.39736	3	141.125	9.23415	3	121.69	3.77685	1.25892	0.0515816	1.08554	0.0549792	0.862283	0.108996	104.949	120.013	124.834	126.224	144.261	111.017	115.309	120.727	109.634	3	116.599	10.3729	3	127.167	16.6421	3
P0A850	TIG_ECOLI	b0436	JW0426	tig	Trigger factor	48193	1			7910.92	7868.83	7655.37	8579.57	8675.22	8435.06	8540.33	8398.46	8676.5	3	7811.71	137.017	3	8563.28	120.906	3	8538.43	139.03	1.09621	0.00814006	1.09303	0.0106017	0.997098	0.872018	5876.96	5923.04	5896.82	6235.86	6095.5	6035.5	6747.59	6864.84	6687.72	3	5898.94	23.113	3	6122.29	102.831	3
P0A853	TNAA_ECOLI	b3708	JW3686	tnaA	Tryptophanase	52773	2			63203.9	64486.9	63042.9	41946	43710.9	44163.6	54841.6	57336	56056.3	3	63577.9	791.322	3	43273.5	1171.72	3	56078	1247.34	0.680637	0.0007026	0.882036	0.00779294	1.2959	0.00316755	71211.9	71740.5	71339.8	58587.7	58831.6	58187.6	63927.8	63930.9	64113	3	71430.7	275.783	3	58535.6	325.142	3
P0A855	TOLB_ECOLI	b0740	JW5100	tolB	Protein TolB	45956				698.703	646.277	669.324	731.753	770.114	677.153	584.843	703.337	584.841	3	671.435	26.2767	3	726.34	46.7163	3	624.34	68.4131	1.08177	0.239803	0.92986	0.430958	0.85957	0.18629	635.939	644.746	638.643	747.697	684.995	724.162	579.532	556.964	599.205	3	639.776	4.51149	3	718.951	31.6741	3
P0A858	TPIS_ECOLI	b3919	JW3890	tpiA	Triosephosphate isomerase	26972				3359.65	3480.54	3510.49	1857.71	1930.33	1904.19	2000.91	1959.96	2032.71	3	3450.23	79.8583	3	1897.41	36.7817	3	1997.86	36.4708	0.549938	0.00121235	0.579052	0.00139125	1.05294	0.0696219	3549.26	3635.63	3715.07	2047.98	2201.68	1936.7	2065.58	2067.18	2084.79	3	3633.32	82.9291	3	2062.12	133.055	3
P0A862	TPX_ECOLI	b1324	JW1317	tpx	Thiol peroxidase	17835	1			4075.23	4143.48	4014.68	5698	5757.04	5729.8	6852.71	7210.73	7056.01	3	4077.8	64.4383	3	5728.28	29.5493	3	7039.82	179.558	1.40475	0.000818992	1.72638	0.00266075	1.22896	0.0215311	4203.44	4238.28	4330.22	6504.88	6328.21	6685.58	6733.79	6653.89	6565.79	3	4257.31	65.498	3	6506.22	178.689	3
P33941	YOJI_ECOLI	b2211	JW2199	yojI	ABC transporter ATP-binding/permease protein YojI	61553
P0A870	TALB_ECOLI	b0008	JW0007	talB	Transaldolase B	35219				4965.13	5006.03	4886.44	4858.09	4760.68	4788.02	5290.79	5364.93	5169.69	3	4952.53	60.782	3	4802.26	50.2427	3	5275.14	98.5568	0.969658	0.0605493	1.06514	0.0317586	1.09847	0.0215604	5140.41	5094.56	5103.09	4930.1	4967.18	4931.16	5761.48	5603.98	5510.68	3	5112.69	24.385	3	4942.81	21.1088	3
P0A873	TRMD_ECOLI	b2607	JW2588	trmD	tRNA (guanine-N(1)-)-methyltransferase	28422	3	3		138.86	151.368	164.519	99.0166	131.794	160.303	180.813	159.687	170.676	3	151.582	12.8308	3	130.371	30.668	3	170.392	10.5659	0.860069	0.443772	1.12409	0.179383	1.30698	0.226052	117.174	127.555	134.172		116.972	135.332	93.6937	131.063	136.791	3	126.3	8.56818	2			3
P0A879	TRPB_ECOLI	b1261	JW1253	trpB	Tryptophan synthase beta chain	42983				51.3422	53.2463	50.4071	76.557	70.2685	75.2437	146.539	141.831	144.028	3	51.6652	1.4469	3	74.0231	3.31719	3	144.133	2.35574	1.43275	0.00917962	2.78974	0.00014232	1.94713	0.000974402	41.6872	45.1197	49.5007	58.591	58.23	64.4774	112.047	92.2133	106.367	3	45.4359	3.91633	3	60.4328	3.50737	3
P0A884	TYSY_ECOLI	b2827	JW2795	thyA	Thymidylate synthase	30480				155.226	168.14	169.119	161.921	143.435	128.413	141.227	152.707	133.768	3	164.162	7.75398	3	144.59	16.7838	3	142.567	9.54038	0.880776	0.239803	0.868457	0.0742651	0.986013	0.902389	146.927	119.153	137.881	146.26	113.425	138.732	105.491	108.018	97.3085	3	134.654	14.1655	3	132.806	17.201	3
P0A887	UBIE_ECOLI	b3833	JW5581	ubiE	Ubiquinone/menaquinone biosynthesis C-methyltransferase UbiE	28073				452.511	444.677	449.317	261.131	264.931	272.302	434.234	450.038	447.031	3	448.835	3.93918	3	266.121	5.67983	3	443.768	8.39218	0.592916	0.000181689	0.98871	0.4906	1.66754	0.0010548	452.261	446.993	454.912	256.974	253.608	272.499	411.42	385.4	452.847	3	451.389	4.03093	3	261.027	10.0766	3
P0A894	RAPZ_ECOLI	b3205	JW3172	rapZ	RNase adapter protein RapZ	32492	3	3		95.2473	119.485	102.14	114.008	108.806	122.85	147.328	116.25	78.1775	3	105.624	12.4888	3	115.221	7.10018	3	113.918	34.6342	1.09086	0.409343	1.07853	0.781835	0.988693	0.970369	111.841	93.482	95.6092	112.073	118.735	109.751	107.316	132.724	90.643	3	100.311	10.042	3	113.52	4.66344	3
P0A898	YBEY_ECOLI	b0659	JW0656	ybeY	Endoribonuclease YbeY	17526				184.197	163.553	177.256	713.204	764.612	713.744	785.903	931.404	928.312	3	175.002	10.505	3	730.52	29.5258	3	881.873	83.1268	4.17435	0.00198726	5.03922	0.013337	1.20719	0.142174	180.762	172.668	159.785	818.297	745.502	753.432	885.362	842.171	785.437	3	171.072	10.5792	3	772.41	39.9363	3
P0A8A0	YEBC_ECOLI	b1864	JW1853	yebC	Probable transcriptional regulatory protein YebC	26423				605.275	593.552	608.859	579.971	563.034	568.25	545.778	627.523	581.537	3	602.562	8.00602	3	570.418	8.6742	3	584.946	40.979	0.946655	0.0231937	0.970765	0.603589	1.02547	0.690115	595.224	589.319	568.056	573.448	563.161	531.271	616.844	612.211	583.864	3	584.2	14.2892	3	555.96	21.9913	3
P0A8A2	YEEN_ECOLI	b1983	JW1964	yeeN	Probable transcriptional regulatory protein YeeN	25867				328.963	342.733	316.601	234.093	254.893	267.386	236.509	227.967	235.608	3	329.432	13.0723	3	252.124	16.8183	3	233.361	4.6933	0.765329	0.0124803	0.708374	0.0102613	0.925582	0.281263	323.956	316.545	314.771	248.896	238.891	265.678	243.174	269.814	278.82	3	318.424	4.87227	3	251.155	13.5356	3
P0A8A4	PSRP_ECOLI	b1703	JW1693	ppsR	Phosphoenolpyruvate synthase regulatory protein	31211				49.0458	43.4383	45.8209	43.7133	39.6421	47.0442	46.4735	62.0669	49.1027	3	46.1017	2.81427	3	43.4665	3.70721	3	52.5477	8.34803	0.942841	0.470252	1.13982	0.383991	1.20892	0.286553	36.0153	34.3649	47.1133	42.9554	88.7484	50.234	61.1922	45.801	38.0176	3	39.1645	6.93315	3	60.6459	24.608	3
P0A8B5	YBAB_ECOLI	b0471	JW0460	ybaB	Nucleoid-associated protein YbaB	12015				304.4	305.744	314.732	269.158	271.928	252.69	239.389	253.716	298.138	3	308.292	5.61754	3	264.592	10.4001	3	263.748	30.6323	0.858251	0.018951	0.855513	0.179326	0.996809	0.98033	209.253	272.323	270.372	213.374	204.111	214.703	225.801	258.99	233.078	3	250.649	35.8635	3	210.729	5.77004	3
P0A8D9	YFBV_ECOLI	b2295	JW2292	yfbV	UPF0208 membrane protein YfbV	17213
P0A8E1	YCFP_ECOLI	b1108	JW5158	ycfP	UPF0227 protein YcfP	21226	3	3		352.594	356.731	345.209	320.416	282.882	308.66	392.293	366.339	365.87	3	351.511	5.8368	3	303.986	19.1986	3	374.834	15.1218	0.864797	0.0753433	1.06635	0.152752	1.23306	0.0288021	385.656	377.744	374.362	345.908	355.778	361.637	381.799	375.146	405.235	3	379.254	5.79644	3	354.441	7.94928	3
P0A8E5	YACL_ECOLI	b0119	JW0115	yacL	UPF0231 protein YacL	13942				46.8049	54.7319	42.6908	40.8347	41.2722	34.732	39.5125	34.9302	34.1232	3	48.0759	6.12034	3	38.9463	3.65624	3	36.1886	2.9067	0.810101	0.163979	0.75274	0.0997676	0.929193	0.478814	48.9809	56.6607	37.6746	31.1778	13.2729	32.3291	47.6388	33.5185	45.3178	3	47.7721	9.5506	3	25.5933	10.6853	3
P0A8E7	YAJQ_ECOLI	b0426	JW5058	yajQ	UPF0234 protein YajQ	18344				1582.96	1560.09	1625.01	1356.01	1312.72	1329.01	1548.81	1575.04	1614.66	3	1589.35	32.9288	3	1332.58	21.8647	3	1579.5	33.1511	0.838442	0.00391083	0.993803	0.785512	1.1853	0.00652295	1441.17	1471.05	1556.79	1119.26	1167.28	1189	1570.43	1625.73	1566.47	3	1489.67	60.0169	3	1158.51	35.6869	3
P0A8F0	UPP_ECOLI	b2498	JW2483	upp	Uracil phosphoribosyltransferase	22533				2288.94	2222.82	2200.54	2259.89	2148.29	2168.15	1864.36	1966.19	1903.38	3	2237.43	45.9761	3	2192.11	59.5332	3	1911.31	51.3761	0.979743	0.444211	0.854242	0.005998	0.871904	0.01721	2165.52	2101.88	2141.36	2069.84	2020.23	1937.8	2075.43	1948.3	2063.01	3	2136.25	32.1259	3	2009.29	66.6963	3
P0A8F4	URK_ECOLI	b2066	JW2051	udk	Uridine kinase	24353				351.513	344.735	347.433	386.234	374.905	369.34	315.622	325.839	321.613	3	347.894	3.4124	3	376.826	8.60932	3	321.025	5.13385	1.08317	0.0379805	0.922767	0.0102613	0.851917	0.00990287	331.528	334.032	322.422	401.165	406.166	339.885	282.331	262.416	265.732	3	329.327	6.10985	3	382.405	36.9085	3
P0A8F8	UVRB_ECOLI	b0779	JW0762	uvrB	UvrABC system protein B	76226				37.9745	36.9737	35.9531	39.0585	39.6922	37.7085	56.3822	43.6328	27.4238	3	36.9671	1.01072	3	38.8197	1.01317	3	42.4796	14.5136	1.05012	0.14127	1.14912	0.643378	1.09428	0.771879	26.3187	28.5287	21.1375	27.0555		36.8298	19.9102	23.4336	33.5685	3	25.3283	3.79383	2			3
P0A8G6	NQOR_ECOLI	b1004	JW0989	wrbA	NAD(P)H dehydrogenase (quinone)	20846				1853.98	1889.41	1838.92	417.432	458.98	448.086	720.583	712.958	704.058	3	1860.77	25.9208	3	441.499	21.5429	3	712.533	8.27069	0.237267	3.56812e-05	0.382924	0.000592389	1.61389	0.00553538	1827.4	1833.46	1863.26	576.326	573.026	550.145	710.446	643.276	673.22	3	1841.37	19.1951	3	566.499	14.2588	3
P0A8G9	EX7S_ECOLI	b0422	JW0412	xseB	Exodeoxyribonuclease 7 small subunit	8952				175.718	271.785	229.472	237.695	222.676	127.998	173.357	249.359	275.774	3	225.658	48.1469	3	196.123	59.474	3	232.83	53.1716	0.869115	0.616747	1.03178	0.893709	1.18716	0.575958	243.987	301.278	159.512	205.671	217.363	209.461	259.961	219.153	253.777	3	234.926	71.3161	3	210.832	5.9653	3
P0A8I5	TRMB_ECOLI	b2960	JW2927	trmB	tRNA (guanine-N(7)-)-methyltransferase	27307	3	3		545.898	628.037	754.798	519.193	645.325	456.451	643.512	435.874	643.181	3	642.911	105.241	3	540.323	96.1936	3	574.189	119.784	0.840432	0.361449	0.893108	0.563419	1.06268	0.787195	439.262	580.904	489.594	453.323	468.997	427.391	446.924	443.904	417.298	3	503.253	71.8021	3	449.904	21.0127	3
P0A8J4	YBED_ECOLI	b0631	JW0626	ybeD	UPF0250 protein YbeD	9827				519.201	577.795	556.566	3490.48	3346.06	3152.4	6240.61	6463.52	7024.07	3	551.187	29.665	3	3329.65	169.637	3	6576.07	403.674	6.04086	0.00453523	11.9307	0.00646876	1.975	0.0101882	541.672	546.88	518.081	2871.86	2950.56	2919.41	5931.94	6017.61	6215.53	3	535.544	15.3462	3	2913.94	39.6338	3
P0A8J8	RHLB_ECOLI	b3780	JW3753	rhlB	ATP-dependent RNA helicase RhlB	47126	2			449.797	436.794	399.082	525.518	506.543	494.333	480.525	433.607	462.268	3	428.558	26.3416	3	508.798	15.7143	3	458.8	23.6505	1.18723	0.0368531	1.07057	0.281744	0.901733	0.0992428	437.153	444.082	442.085	502.255	500.472	489.212	493.958	509.761	472.046	3	441.107	3.5666	3	497.313	7.07209	3
P0A8L1	SYS_ECOLI	b0893	JW0876	serS	Serine--tRNA ligase	48414				1477.2	1454.41	1480.73	1415.95	1425.59	1439.26	1314.2	1233.51	1286.34	3	1470.78	14.2863	3	1426.93	11.7129	3	1278.02	40.9839	0.970188	0.0351538	0.868938	0.0233109	0.895639	0.050021	1286.33	1336.14	1350.22	1182.22	1219.1	1215.17	1230.84	1204.9	1242.09	3	1324.23	33.5689	3	1205.5	20.2537	3
P0A8M0	SYN_ECOLI	b0930	JW0913	asnS	Asparagine--tRNA ligase	52570	1			2041.03	2038.77	1950.49	2130.34	2132.35	2111.52	2178.01	2213.79	2222.13	3	2010.1	51.6333	3	2124.74	11.49	3	2204.64	23.4391	1.05703	0.0972763	1.09678	0.0290493	1.03761	0.0421078	1987.08	1968.63	2020.75	2235.28	2184.7	2210.09	2219.38	2154.92	2177.71	3	1992.15	26.4278	3	2210.02	25.2901	3
P0A8M3	SYT_ECOLI	b1719	JW1709	thrS	Threonine--tRNA ligase	74014	2			1321.98	1373.5	1347.85	1308.08	1319.53	1225.89	1243.16	1283.25	1180.24	3	1347.78	25.7601	3	1284.5	51.0796	3	1235.55	51.9249	0.953051	0.221203	0.916732	0.082066	0.961892	0.419023	1306.51	1305.07	1305.57	1329.32	1362.69	1273.61	1366.29	1333.78	1296.3	3	1305.72	0.731118	3	1321.87	45.0045	3
P0A8M6	YEEX_ECOLI	b2007	JW1989	yeeX	UPF0265 protein YeeX	12778				241.579	222.284	271.481	235.532	188.793	129.574	205.098	169.41	178.43	3	245.115	24.7883	3	184.633	53.1014	3	184.313	18.557	0.753252	0.248107	0.751945	0.0599515	0.998265	0.995968	217.76	179.386	215.334	163.847	138.79	136.421	172.078	152.945	167.818	3	204.16	21.4892	3	146.353	15.1968	3
P0A8N3	SYK1_ECOLI	b2890	JW2858	lysS	Lysine--tRNA ligase	57603				1069.36	1073.98	1045.32	1052.29	1079.05	1045.84	1116.13	1161.99	1145.43	3	1062.89	15.3876	3	1059.06	17.6097	3	1141.18	23.2231	0.9964	0.828567	1.07366	0.0290888	1.07754	0.0320801	1080.58	1069.86	1092.5	1084.46	1144.17	1082.01	1201.38	1218.81	1206.85	3	1080.98	11.3253	3	1103.55	35.2022	3
P0A8N5	SYK2_ECOLI	b4129	JW4090	lysU	Lysine--tRNA ligase, heat inducible	57827				2227.1	2254.09	2243.02	2264.79	2267.92	2298.65	3009.76	3026.24	3004.31	3	2241.4	13.5674	3	2277.12	18.7111	3	3013.44	11.418	1.01593	0.105412	1.34444	3.05325e-05	1.32335	0.000690861	2088.02	2073.23	2169.43	2221.44	2182.71	2268.85	2791.35	2753.77	2754.86	3	2110.23	51.8021	3	2224.33	43.1428	3
P0A8N7	EPMA_ECOLI	b4155	JW4116	epmA	Elongation factor P--(R)-beta-lysine ligase	36976				25.9742	66.8368	58.4163	45.8372	52.9978	32.4786	46.4018		40.2022	3	50.4091	21.576	3	43.7712	10.4144	2			0.868319	0.723045					22.0338	54.2947	40.3315			38.4678	45.594	42.1885		3	38.8867	16.1789	1			2
P0A8Q0	FRDC_ECOLI	b4152	JW4113	frdC	Fumarate reductase subunit C	15015				252.602	326.113	294.708	97.9834	125.661	99.6535	151.014	151.784	137.932	3	291.141	36.8851	3	107.766	15.52	3	146.91	7.7847	0.37015	0.016994	0.504601	0.038773	1.36323	0.0735866	261.501	249.603	268.375	99.4355	88.4679	68.3571	158.033	149.477	160.046	3	259.826	9.49739	3	85.4202	15.7618	3
P0A8R0	RRAA_ECOLI	b3929	JW3900	rraA	Regulator of ribonuclease activity A	17360				674.853	650.144	702.048	671.034	703.057	697.806	816.496	803.793	841.145	3	675.682	25.9619	3	690.632	17.1745	3	820.478	18.9917	1.02213	0.53536	1.2143	0.00830251	1.18801	0.0070786	684.267	668.722	633.47	793.751	744.446	787.966	736.951	737.479	759.442	3	662.153	26.0278	3	775.388	26.9519	3
P0A8R7	YCJF_ECOLI	b1322	JW1315	ycjF	UPF0283 membrane protein YcjF	39392				15.1432	20.7569	28.3563	361.773	371.203	370.221	494.137	538.883	504.479	3	21.4188	6.63137	3	367.732	5.18424	3	512.5	23.4265	17.1687	3.96898e-05	23.9276	0.00240724	1.39368	0.0248103		12.371		443.345	435.65	432.716	539.125	557.458	522.973	1			3	437.237	5.48934	3
P0A8S1	ARGP_ECOLI	b2916	JW2883	argP	HTH-type transcriptional regulator ArgP	33472	3	4		58.5018	72.2183	67.0331	71.2922	66.7249	43.8521	80.9847	99.086	84.7916	3	65.9177	6.92594	3	60.6231	14.7025	3	88.2874	9.54358	0.919678	0.68012	1.33936	0.0661524	1.45633	0.123173	54.0662	42.669	58.9235	54.5425	68.0016	56.9897	72.1709	64.7704	75.9329	3	51.8862	8.34364	3	59.8446	7.16936	3
P0A8T1	PRMA_ECOLI	b3259	JW3227	prmA	Ribosomal protein L11 methyltransferase	31877				168.619	158.094	186.286	143.242	118.833	165.337	6.4958	106.697	120.962	3	171	14.246	3	142.471	23.2616	3	78.0516	62.3783	0.833163	0.228653	0.456443	0.169919	0.547843	0.305224	74.3233	46.3517	90.9487	53.5816	41.9144	83.8776	63.0122	47.482	69.9076	3	70.5412	22.5378	3	59.7912	21.6598	3
P0A8T7	RPOC_ECOLI	b3988	JW3951	rpoC	DNA-directed RNA polymerase subunit beta'	155160	2			2252.53	2266.38	2252.5	2447.32	2451.67	2481.55	2467.69	2506.04	2476.45	3	2257.14	8.00498	3	2460.18	18.6343	3	2483.39	20.0957	1.08996	0.00390476	1.10024	0.00425885	1.00944	0.316345	2793.88	2785.51	2793.46	2909.8	2935.94	2969.78	3137.49	3162.09	3134.36	3	2790.95	4.71586	3	2938.51	30.0723	3
P0A8V2	RPOB_ECOLI	b3987	JW3950	rpoB	DNA-directed RNA polymerase subunit beta	150632	2			4482.19	4501.19	4425.44	5071.62	5161.65	5093.61	5064.08	4955.21	5099.63	3	4469.61	39.4116	3	5108.96	46.9368	3	5039.64	75.2481	1.14304	0.000853622	1.12754	0.0061243	0.986432	0.364542	3841.49	3861.62	3781.97	4277.75	4217.7	4125.2	4516.15	4455.51	4490.09	3	3828.36	41.4165	3	4206.88	76.8481	3
P0A8V6	FADR_ECOLI	b1187	JW1176	fadR	Fatty acid metabolism regulator protein	26969				157.511	174.946	141.927	103.274	162.11	171.914	162.212	181.476	170.613	3	158.128	16.5181	3	145.766	37.1242	3	171.434	9.65819	0.921823	0.700885	1.08414	0.381233	1.17609	0.466336	154.695	190.895	175.592	89.3566	141.541	159.007	147.491	159.926	127.343	3	173.727	18.1719	3	129.968	36.2387	3
P0A8W0	NANR_ECOLI	b3226	JW3195	nanR	Transcriptional regulator NanR	29524				35.4379	45.0897	33.6427				53.3353			3	38.0568	6.15648	0			1									22.4719							27.6868	28.108	1			0			2
P0A8W2	SLYA_ECOLI	b1642	JW5267	slyA	Transcriptional regulator SlyA	16353				249.654	319.548	309.738	238.133	194.703	204.126	298.398	298.512	292.412	3	292.98	37.8407	3	212.321	22.8453	3	296.441	3.48939	0.724693	0.0817649	1.01181	0.908521	1.39619	0.0568984	282.801	295.17	277.112	226.798	242.636	239.537	298.859	294.19	276.577	3	285.028	9.23263	3	236.324	8.39373	3
P0A8Z0	YCIA_ECOLI	b1253	JW1245	yciA	Acyl-CoA thioester hydrolase YciA	14231				120.933	121.09	104.82	156.962	158.088	146.255	128.209	102.422	106.337	3	115.614	9.3485	3	153.768	6.53105	3	112.323	13.8965	1.33001	0.0170464	0.971529	0.80126	0.730467	0.0552713	114.224	126.239	139.149	155.742	121.676	183.158	92.6228	105.603	75.4139	3	126.537	12.4652	3	153.525	30.8009	3
P0A903	BAMC_ECOLI	b2477	JW2462	bamC	Outer membrane protein assembly factor BamC	36842				1307.02	1256.23	1287.46	1319.82	1258.59	1305.49	1359.04	1309.98	1265.77	3	1283.57	25.6175	3	1294.63	32.0262	3	1311.6	46.656	1.00862	0.723045	1.02183	0.498715	1.0131	0.711409	815.438	807.701	802.764	873.038	800.545	873.428	784.297	746.37	772.451	3	808.634	6.38834	3	849.004	41.9669	3
P0AFR0	RSSA_ECOLI	b1234	JW1222	rssA	NTE family protein RssA	33067																													24.4138				27.6495				1			1			0
P0A905	SLYB_ECOLI	b1641	JW1633	slyB	Outer membrane lipoprotein SlyB	15602				1757.54	1854.47	1888.1	2702.17	2894.83	2802.88	2633.02	2352.35	2425.91	3	1833.37	67.7893	3	2799.96	96.3632	3	2470.43	145.534	1.52722	0.00198726	1.34748	0.0213645	0.882308	0.0861572	1612.66	1610.21	1680.57	2789.39	2566.74	2660.55	3021.48	2821.4	2766.77	3	1634.48	39.9339	3	2672.23	111.783	3
P0A908	MIPA_ECOLI	b1782	JW1771	mipA	MltA-interacting protein	27831				560.356	567.161	582.092	822.048	907.507	801.409	761.646	785.474	734.536	3	569.87	11.1183	3	843.655	56.2524	3	760.552	25.4866	1.48043	0.0271992	1.33461	0.0079878	0.901497	0.186279	504.786	486.54	494.404	728.942	741.899	759.216	776.304	814.133	787.369	3	495.243	9.15191	3	743.352	15.1892	3
P0A910	OMPA_ECOLI	b0957	JW0940	ompA	Outer membrane protein A	37201	1			24773.7	25303.8	24894.6	26875	26944.5	26550.5	23051	22854.9	22494	3	24990.7	277.809	3	26790	210.304	3	22800	282.534	1.072	0.00524691	0.912338	0.00384118	0.851063	0.00173922	24209.7	24895.2	24178.1	27603.2	27860.3	27162.6	25777.7	25413.9	25478.9	3	24427.7	405.204	3	27542	352.849	3
P31460	DGOR_ECOLI	b4479	JW5627	dgoR	Galactonate operon transcriptional repressor	26080				72.9203		34.8812					76.619	72.9005	2			0			2									67.6231	58.1758	76.0534	58.3697				78.6583		3	67.2841	8.94362	1			1
P0A912	PAL_ECOLI	b0741	JW0731	pal	Peptidoglycan-associated lipoprotein	18824				1849.05	1877.45	1897.36	2464	2614.88	2625.66	1809.55	1936.66	1838.19	3	1874.62	24.279	3	2568.18	90.3834	3	1861.47	66.6753	1.36997	0.0114055	0.992983	0.815763	0.724819	0.00541857	1653.56	1677.58	1707.6	2441.47	2490.69	2429.67	1794.89	1814.63	1779.02	3	1679.58	27.0755	3	2453.94	32.3658	3
P0A915	OMPW_ECOLI	b1256	JW1248	ompW	Outer membrane protein W	22928				2164.95	1800.56	1883.26	1904.96	1702.04	1735.1	2865.82	2947.88	3189.63	3	1949.59	191.036	3	1780.7	108.874	3	3001.11	168.34	0.913372	0.352558	1.53935	0.00850645	1.68535	0.00717506	1531.3	1704.34	1795.91	1714.04	2284.32	2281.59	3220.67	2936.1	3431.83	3	1677.18	134.379	3	2093.32	328.466	3
P0A917	OMPX_ECOLI	b0814	JW0799	ompX	Outer membrane protein X	18603				277.95	249.132	264.383	562.983	606.02	565.046	540.326	471.688	570.973	3	263.822	14.4172	3	578.016	24.2738	3	527.662	50.8395	2.19094	0.00156241	2.00007	0.0223976	0.912885	0.323741	402.018	389.602	384.908	578.336	535.157	586.734	582.76	589.102	604.684	3	392.176	8.84065	3	566.742	27.6741	3
P0A921	PA1_ECOLI	b3821	JW3794	pldA	Phospholipase A1	33163				39.6786		44.2077	34.7428	27.121	35.0309	24.2417	59.6684	43.9626	2			3	32.2982	4.48593	3	42.6242	17.7512					1.31971	0.535788	42.0957	42.5706	38.4658		54.1307	37.6827	38.7564	54.003	48.8682	3	41.044	2.24541	2			3
P0A927	TSX_ECOLI	b0411	JW0401	tsx	Nucleoside-specific channel-forming protein tsx	33589				1031.24	1139.78	957.474	1474.76	1639.52	1592.17	1377.05	1281.76	1352.38	3	1042.83	91.7041	3	1568.82	84.8263	3	1337.06	49.457	1.50438	0.0073945	1.28215	0.0354405	0.852275	0.0598415	1129.65	1116.01	1054.94	1380.98	1535.33	1389.74	1430.22	1406.92	1288.51	3	1100.2	39.7852	3	1435.35	86.6959	3
P0A935	MLTA_ECOLI	b2813	JW2784	mltA	Membrane-bound lytic murein transglycosylase A	40411				176.937	167.012	162.31	194.843	173.17	186.439	181.895	167.916	201.353	3	168.753	7.4673	3	184.817	10.9271	3	183.721	16.7931	1.09519	0.171934	1.0887	0.330782	0.99407	0.9508	146.494	185.773	172.787	206.13	203.044	204.521	199.317	155.947	185.038	3	168.351	20.0117	3	204.565	1.54347	3
P0A937	BAME_ECOLI	b2617	JW2598	bamE	Outer membrane protein assembly factor BamE	12302				443.737	450.179	464.316	425.547	500.929	473.113	503.638	540.117	538.508	3	452.744	10.5265	3	466.53	38.1198	3	527.421	20.6124	1.03045	0.668644	1.16494	0.028857	1.13052	0.165388	423.674	432.258	428.059	402.225	441.757	447.007	502.559	528.226	526.06	3	427.997	4.29234	3	430.33	24.4805	3
P0A940	BAMA_ECOLI	b0177	JW0172	bamA	Outer membrane protein assembly factor BamA	90553				1881.62	1900.73	1910.18	1643.29	1674.23	1663.61	1696.29	1695.56	1642.18	3	1897.51	14.5497	3	1660.38	15.7214	3	1678.01	31.0318	0.875029	0.0007026	0.884322	0.00810862	1.01062	0.556118	1691.55	1698.61	1728.03	1513.55	1494.53	1464.52	1504.46	1470.98	1521.27	3	1706.06	19.3484	3	1490.87	24.7194	3
P0A948	RIMJ_ECOLI	b1066	JW1053	rimJ	Ribosomal-protein-alanine acetyltransferase	22688	3	3		42.6685	54.8985	60.3141	52.0805	69.1616	63.0747	48.2508	60.0626	71.3136	3	52.627	9.03944	3	61.4389	8.65724	3	59.8757	11.5325	1.16744	0.370391	1.13774	0.513114	0.974556	0.897909	33.5618	32.701	36.133	63.8433	73.5243			53.0633	49.2762	3	34.1319	1.78562	2			2
P0A951	ATDA_ECOLI	b1584	JW1576	speG	Spermidine N(1)-acetyltransferase	21887				112.353	128.49	117.715	168.474	146.807	170.692	134.195	188.885	166.319	3	119.519	8.21842	3	161.991	13.1964	3	163.133	27.4838	1.35535	0.03147	1.36491	0.151521	1.00705	0.969825	76.9573	75.8133	87.7444	88.0302	115.82	118.92	139.137	128.051	154.193	3	80.1717	6.58308	3	107.59	17.0101	3
P0A953	FABB_ECOLI	b2323	JW2320	fabB	3-oxoacyl-[acyl-carrier-protein] synthase 1	42613	1			2452.59	2418.59	2361.18	2463.93	2521.14	2600.9	2874.69	2812.67	2825.94	3	2410.79	46.2019	3	2528.66	68.7937	3	2837.77	32.6577	1.04889	0.12834	1.17711	0.00261612	1.12224	0.0253236	2517.43	2555.13	2521.2	2739.92	2819.84	2809.85	3093.35	3038.48	3008.23	3	2531.25	20.7635	3	2789.87	43.5454	3
P0A955	ALKH_ECOLI	b1850	JW1839	eda	2-dehydro-3-deoxy-phosphogluconate aldolase	22284				2279.2	2179.62	2274.93	1834.48	1929.08	1894.85	1957.51	2035.51	2089.91	3	2244.58	56.3004	3	1886.14	47.8981	3	2027.64	66.5496	0.840306	0.00533326	0.90335	0.0317586	1.07502	0.0992428	2301.9	2413.72	2425.57	2001.11	2001.28	2065	2026.59	1947.95	2150.06	3	2380.4	68.2378	3	2022.46	36.8379	3
P0A959	ALAA_ECOLI	b2290	JW2287	alaA	Glutamate-pyruvate aminotransferase AlaA	45517	3	4		74.8143	106.687	64.7018	80.0662	67.3229	96.1226	92.9995	74.118	92.3792	3	82.0677	21.9123	3	81.1706	14.4316	3	86.4989	10.7267	0.989068	0.965322	1.05399	0.816405	1.06564	0.712633	99.819	93.9547	103.234	101.541	110.719	103.619	76.0792	92.6855	94.6161	3	99.0026	4.69322	3	105.293	4.81255	3
P0A962	ASPG1_ECOLI	b1767	JW1756	ansA	L-asparaginase 1	37127				87.8052	73.9826	79.0122	109.14	95.1613	102.554	103.958	106.92	108.005	3	80.2667	6.99617	3	102.285	6.99323	3	106.294	2.09479	1.27432	0.0389406	1.32426	0.0373316	1.0392	0.542575	73.5338	79.9567	84.3555	79.7782	88.515	93.0328	93.9843	92.3334	97.6519	3	79.282	5.44231	3	87.1087	6.73828	3
P0A968	CSPD_ECOLI	b0880	JW0864	cspD	Cold shock-like protein CspD	7969				425.555	438.1	416.828	128.684	179.081	164.686	301.41	278.164	284.912	3	426.828	10.693	3	157.484	25.959	3	288.162	11.9589	0.368963	0.00453523	0.675125	0.00122753	1.82979	0.0215927	400.715	415.306	411.008	174.867	159.834	186.795	251.917	254.137	260.694	3	409.01	7.49795	3	173.832	13.5103	3
P0A972	CSPE_ECOLI	b0623	JW0618	cspE	Cold shock-like protein CspE	7463				13832	14134.1	15375.4	9865.27	9870.04	9662.71	12832.8	12401.5	12164.4	3	14447.2	817.942	3	9799.34	118.349	3	12466.2	338.869	0.678288	0.0225697	0.862884	0.0704429	1.27215	0.0130056	13927.7	13229.2	13990.7	8508.99	9090.11	8845.27	11579	12101.4	11718.1	3	13715.9	422.641	3	8814.79	291.757	3
P45524	YHET_ECOLI	b3353	JW3316	yheT	Putative esterase YheT	38495			no
P0A993	F16PA_ECOLI	b4232	JW4191	fbp	Fructose-1,6-bisphosphatase class 1	36834				493.228	497.726	502.744	557.221	592.861	565.38	680.261	651.324	647.986	3	497.899	4.76037	3	571.821	18.6725	3	659.857	17.749	1.14847	0.0351538	1.32528	0.00923186	1.15396	0.0183562	589.806	576.887	591.007	700.956	676.11	678.646	752.463	765.952	761.882	3	585.9	7.82855	3	685.237	13.6717	3
P0A996	GLPC_ECOLI	b2243	JW2237	glpC	Anaerobic glycerol-3-phosphate dehydrogenase subunit C	44108				112.42	108.536	101.966	17.5868	25.3386	30.9409	31.6849	40.6703	39.5267	3	107.641	5.2842	3	24.6221	6.70582	3	37.294	4.89113	0.228743	0.00109246	0.346467	0.000849383	1.51465	0.123889	109.182	98.7579	106.762	31.5875	30.4147	26.191	39.1965	45.077	54.7128	3	104.901	5.45564	3	29.3977	2.83835	3
P0A998	FTNA_ECOLI	b1905	JW1893	ftnA	Bacterial non-heme ferritin	19424				3397.34	3452.54	3420.37	2124.1	2211.71	2115.84	3766.53	3533.22	3696.2	3	3423.42	27.7258	3	2150.55	53.1269	3	3665.32	119.682	0.628188	0.000675694	1.07066	0.108321	1.70436	0.00458528	2866.88	2839.44	2749.55	2094.58	2186.35	2142.3	2915.07	2922.13	2917.47	3	2818.62	61.3725	3	2141.08	45.8972	3
P0A9A6	FTSZ_ECOLI	b0095	JW0093	ftsZ	Cell division protein FtsZ	40324				835.588	874.997	831.761	637.956	618.212	619.778	918.767	912.07	863.229	3	847.449	23.9342	3	625.315	10.9751	3	898.022	30.3171	0.73788	0.0045844	1.05968	0.138454	1.43611	0.00996092	868.32	857.041	854.687	665.968	660.972	651.884	901.986	882.691	882.732	3	860.016	7.28716	3	659.608	7.14039	3
P0A9A9	FUR_ECOLI	b0683	JW0669	fur	Ferric uptake regulation protein	16795				1001.39	1008.94	934.617	939.902	920.472	886.124	973.919	941.629	957.08	3	981.649	40.9055	3	915.499	27.2317	3	957.543	16.15	0.932614	0.143204	0.975443	0.494996	1.04592	0.173494	911.406	972.558	1018.01	906.831	801.851	818.58	951.906	990.799	1054.46	3	967.325	53.4943	3	842.421	56.4046	3
P0A9B2	G3P1_ECOLI	b1779	JW1768	gapA	Glyceraldehyde-3-phosphate dehydrogenase A	35532	1			30530.6	31480.9	31032.2	49998.6	49955.8	48903.9	58302.4	60465.3	58843.4	3	31014.6	475.395	3	49619.4	620.039	3	59203.7	1125.56	1.59988	0.000170566	1.9089	0.000909016	1.19316	0.00640391	31507.2	31833.5	31670.1	54394.4	54260.6	54837.3	61677.9	60868.7	60512.3	3	31670.3	163.15	3	54497.4	301.84	3
P0A9B6	E4PD_ECOLI	b2927	JW2894	epd	D-erythrose-4-phosphate dehydrogenase	37299				73.0789	72.5642	84.5038	58.8091	78.0766	68.7423	61.7866	66.7632	59.81	3	76.7156	6.74966	3	68.5427	9.6353	3	62.7866	3.58284	0.893464	0.383493	0.818433	0.0877139	0.916022	0.530753	79.9105	77.5852	79.5227	101.392	100.404	59.3458	44.6423	44.649	60.7409	3	79.0061	1.24575	3	87.0473	23.9953	3
P0A9C0	GLPA_ECOLI	b2241	JW2235	glpA	Anaerobic glycerol-3-phosphate dehydrogenase subunit A	58958				367.587	378.044	358.829	106.217	129.225	124.795	161.9	149.24	145.688	3	368.153	9.62001	3	120.079	12.2075	3	152.276	8.52175	0.326166	0.000354237	0.413621	0.000232825	1.26813	0.0624832	340.826	353.965	342.571	112.655	122.577	115.444	183.514	156.735	151.507	3	345.787	7.13561	3	116.892	5.11704	3
P0A9C5	GLNA_ECOLI	b3870	JW3841	glnA	Glutamine synthetase	51904				1456.11	1515.81	1481.04	1327.99	1337	1256.22	1313.62	1277.9	1306.95	3	1484.32	29.9849	3	1307.07	44.2672	3	1299.49	18.9926	0.880585	0.0180991	0.875478	0.00742333	0.994201	0.855185	1589.46	1582.49	1512.45	1427.84	1443.66	1452.92	1382.64	1326.16	1325.66	3	1561.47	42.5925	3	1441.47	12.6822	3
P0A9C9	GLPX_ECOLI	b3925	JW3896	glpX	Fructose-1,6-bisphosphatase 1 class 2	35852				246.386	223.594	249.796	162.881	131.69	158.874	172.677	170.902	192.195	3	239.925	14.2457	3	151.148	16.9701	3	178.591	11.8145	0.629981	0.00904368	0.744362	0.0155969	1.18156	0.165448	266.043	255.184	294.325	172.449	159.508	185.423	181.671	204.501	208.959	3	271.851	20.2065	3	172.46	12.9575	3
P0A9D2	GSTA_ECOLI	b1635	JW1627	gstA	Glutathione S-transferase GstA	22868				103.151	110.849	112.743	119.098	109.945	94.9891	124.23	121.213	113.562	3	108.914	5.08024	3	108.011	12.1703	3	119.668	5.49919	0.991703	0.929693	1.09874	0.110728	1.10793	0.336371	88.9966	96.4778	103.229	93.741	96.1012	94.7827	109.471	103.526	133.239	3	96.2345	7.11932	3	94.875	1.1828	3
P0A9D4	CYSE_ECOLI	b3607	JW3582	cysE	Serine acetyltransferase	29317	2			113.619	130.908	143.267	134.168	144.57	140.557	148.491	112.603	114.971	3	129.265	14.8922	3	139.765	5.24603	3	125.355	20.0713	1.08123	0.432173	0.969755	0.839011	0.896898	0.450378	129.554	120.666	126.236	147.289	149.583	142.375	100.027	104.096	92.3235	3	125.485	4.4913	3	146.416	3.68251	3
P0A9D8	DAPD_ECOLI	b0166	JW0161	dapD	2,3,4,5-tetrahydropyridine-2,6-dicarboxylate N-succinyltransferase	29892				2085.92	2082.66	2136.24	2296.31	2242.15	2248.17	2370.38	2437.99	2434.56	3	2101.61	30.0376	3	2262.21	29.6845	3	2414.31	38.0831	1.07642	0.00950921	1.14879	0.00315428	1.06724	0.024756	2310.79	2362.16	2264.41	2513.54	2476.83	2508.65	2565.88	2572.09	2553.88	3	2312.45	48.8962	3	2499.67	19.9334	3
P0A9E5	FNR_ECOLI	b1334	JW1328	fnr	Fumarate and nitrate reduction regulatory protein	27967				141.95	129.752	164.929	69.0814	104.847	100.639	109.515		127.13	3	145.544	17.8617	3	91.5225	19.5481	2			0.628832	0.0495762					144.067	117.659	148.426	123.111	117.962	131.985	140.007	157.353	160.682	3	136.717	16.6483	3	124.353	7.09348	3
P0A9F3	CYSB_ECOLI	b1275	JW1267	cysB	HTH-type transcriptional regulator CysB	36150	2			168.102	184.181	169.707	322.261	325.781	340.595	429.441	450.618	445.419	3	173.997	8.85632	3	329.546	9.72951	3	441.826	11.0362	1.89398	0.000592193	2.53928	0.000230068	1.34071	0.00316755	190.477	184.412	186.867	316.636	319.448	356.688	448.527	436.617	417.142	3	187.252	3.05077	3	330.924	22.3565	3
P27848	YIGL_ECOLI	b3826	JW5854	yigL	Pyridoxal phosphate phosphatase YigL	29708				74.1962	70.8485	66.1113	50.8432	68.5737	60.5011	84.7815	65.4166	46.3115	3	70.3853	4.0623	3	59.9727	8.87705	3	65.5032	19.2351	0.852062	0.239574	0.930637	0.762928	1.09222	0.755417	100.469	60.8187	70.2829	69.5634	46.3473		55.3912	41.6374		3	77.1902	20.708	2			2
P0A9G6	ACEA_ECOLI	b4015	JW3975	aceA	Isocitrate lyase	47522				3302.75	3286.27	3277.32	15270.7	15687.2	15530.9	9658.21	9571.07	9490.24	3	3288.78	12.8995	3	15496.3	210.399	3	9573.17	84.0048	4.71186	0.00103319	2.91086	0.000567832	0.617773	0.00173922	3189.97	3210.26	3295.55	15646.3	15674.4	15935.4	7686.99	7787.58	8036.71	3	3231.93	56.0256	3	15752	159.421	3
P0A9H7	CFA_ECOLI	b1661	JW1653	cfa	Cyclopropane-fatty-acyl-phospholipid synthase	43909				226.827	225.841	219.735	369.404	336.899	352.316	311.278	333.524	322.397	3	224.134	3.8417	3	352.873	16.2597	3	322.4	11.123	1.57438	0.0117105	1.43842	0.00777029	0.913642	0.123964	238.007	224.494	237.226	401.658	353.368	330.493	309.895	316.223	328.582	3	233.242	7.58634	3	361.84	36.331	3
P0A9I3	GCVR_ECOLI	b2479	JW2464	gcvR	Glycine cleavage system transcriptional repressor	20769				45.175	56.2638	51.8001	54.5323	44.1932	37.0841	51.8323	38.2076	26.4031	3	51.0796	5.5794	3	45.2699	8.77379	3	38.8143	12.7255	0.886261	0.479308	0.759879	0.299323	0.857399	0.612172	54.2944	47.8493	67.7342	38.9975	41.9482	57.0517	38.0299	27.44	61.363	3	56.626	10.1454	3	45.9991	9.68484	3
P0A9J0	RNG_ECOLI	b3247	JW3216	rng	Ribonuclease G	55364				43.0287	40.6517	33.5673	65.2984	38.0666	53.5817	36.308	53.6931	53.2069	3	39.0826	4.92201	3	52.3156	13.66	3	47.736	9.89992	1.33859	0.306022	1.22141	0.341072	0.912463	0.738515	42.2179	25.9127	30.9954	35.2922		23.4895	26.4673	51.7104	39.8744	3	33.042	8.34304	2			3
P0A9J6	RBSK_ECOLI	b3752	JW3731	rbsK	Ribokinase	32291				263.608	235.902	225.752	178.278	175.982	198.321	180.618	194.326	191.094	3	241.754	19.5947	3	184.194	12.2884	3	188.679	7.16591	0.761905	0.0389406	0.78046	0.0599662	1.02435	0.701541	230.074	231.678	226.291	211.275	196.269	203.51	193.563	203.957	201.933	3	229.348	2.76597	3	203.685	7.50452	3
P0A9K3	PHOL_ECOLI	b0660	JW0657	ybeZ	PhoH-like protein	39039	3	3		608.677	591.841	582.855	2360.02	2452.92	2465.61	3047.48	3046.14	3082.95	3	594.458	13.1084	3	2426.18	57.6494	3	3058.86	20.8762	4.08134	0.00154219	5.14563	1.69631e-05	1.26077	0.00730457	533.234	511.605	464.539	2036.77	2035.84	2057.94	2748.47	2759.28	2812.62	3	503.126	35.1237	3	2043.52	12.4996	3
P0A9K9	SLYD_ECOLI	b3349	JW3311	slyD	FKBP-type peptidyl-prolyl cis-trans isomerase SlyD	20853				1272.4	1038.03	975.486	850.714	876.709	753.446	838.969	840.556	707.133	3	1095.31	156.524	3	826.956	64.9751	3	795.553	76.5778	0.755001	0.131595	0.72633	0.101371	0.962025	0.699801	1104.62	1052.7	1036.95	810.228	744.285	734.081	1030.06	1059.04	890.759	3	1064.76	35.4095	3	762.865	41.3339	3
P0A9L3	FKBB_ECOLI	b4207	JW5746	fklB	FKBP-type 22 kDa peptidyl-prolyl cis-trans isomerase	22216				1315.79	1286.16	1356.78	963.563	967.856	992.386	1216.93	1186.63	1231.26	3	1319.58	35.462	3	974.602	15.5505	3	1211.61	22.7862	0.738571	0.00453523	0.918178	0.0364872	1.24318	0.00337155	1154.1	1215.51	1251.88	966.113	967.89	940.189	1294.37	1271.13	1307.15	3	1207.16	49.4215	3	958.064	15.5057	3
P0A9L5	PPIC_ECOLI	b3775	JW3748	ppiC	Peptidyl-prolyl cis-trans isomerase C	10232	2			288.755	286.611	266.479	253.022	262.237	265.668	294.887	279.272	262.976	3	280.615	12.289	3	260.309	6.53974	3	279.045	15.9567	0.927638	0.135568	0.994405	0.917174	1.07198	0.259634	294.104	263.332	292.846	222.221	216.873	224.678	297.389	272.861	289.746	3	283.427	17.4144	3	221.257	3.99074	3
P0A9L8	P5CR_ECOLI	b0386	JW0377	proC	Pyrroline-5-carboxylate reductase	28145				437.448	428.423	446.603	396.838	388.476	404.96	468.985	479.104	445.574	3	437.491	9.09008	3	396.758	8.24229	3	464.554	17.1985	0.906893	0.0139566	1.06186	0.144183	1.17088	0.0321172	436.189	425.67	438.121	368.54	376.592	378.254	433.763	419.157	478.805	3	433.327	6.70086	3	374.462	5.19549	3
P0A9M0	LON_ECOLI	b0439	JW0429	lon	Lon protease	87438	2			731.448	734.451	751.703	5010.12	5137.03	5160.41	80.1577			3	739.201	10.931	3	5102.52	80.8701	1			6.90275	0.00099801					768.497	783.358	733.893	4922.65	4894.19	4972.96			353.367	3	761.916	25.3807	3	4929.93	39.8869	1
P0A9M2	HPRT_ECOLI	b0125	JW5009	hpt	Hypoxanthine phosphoribosyltransferase	20115				302.142	345.199	309.015	357.738	362.229	354.784	351.91	335.828	316.904	3	318.785	23.1316	3	358.25	3.74885	3	334.881	17.5222	1.1238	0.149091	1.05049	0.468363	0.934767	0.22623	283.065	250.32	243.64	345.529	337.758	316.932	298.814	245.358	297.01	3	259.008	21.0997	3	333.406	14.7868	3
P0A9M5	XGPT_ECOLI	b0238	JW0228	gpt	Xanthine phosphoribosyltransferase	16971				1689.43	1666.98	1525.49	2133.25	1936.03	2096.8	1765.65	1809.71	1774	3	1627.3	88.8817	3	2055.36	104.938	3	1783.12	23.403	1.26305	0.0170464	1.09575	0.132724	0.867546	0.0904559	1635.3	1920.21	1694.68	2207.17	2191.36	2091.78	1578.66	1691.84	1743.25	3	1750.06	150.313	3	2163.44	62.558	3
P0A9M8	PTA_ECOLI	b2297	JW2294	pta	Phosphate acetyltransferase	77172				2333.84	2338.89	2360.28	1960.24	2024.05	2021.9	1965.68	2010.58	1982.76	3	2344.34	14.0363	3	2002.06	36.236	3	1986.34	22.6631	0.854	0.00564244	0.847293	0.000909016	0.992146	0.65035	2086.89	2157.69	2121.05	1879.61	1857.23	1920.43	1811.69	1837.8	1873.23	3	2121.88	35.4072	3	1885.76	32.0452	3
P0A9N4	PFLA_ECOLI	b0902	JW0885	pflA	Pyruvate formate-lyase 1-activating enzyme	28204	3	3		318.374	322.153	322.574	310.332	264.885	306.295	284.607	288.606	270.826	3	321.034	2.31294	3	293.837	25.1546	3	281.346	9.3277	0.915285	0.275874	0.876376	0.0324833	0.95749	0.592296	304.947	291.923	314.226	274.199	261.762	292.062	267.437	276.806	291.459	3	303.699	11.2038	3	276.008	15.2308	3
P0A9P0	DLDH_ECOLI	b0116	JW0112	lpdA	Dihydrolipoyl dehydrogenase	50688	1.5			3728.8	3790.25	3747.4	4995.87	5116.83	5226.38	4502.99	4473.89	4499.75	3	3755.48	31.5124	3	5113.03	115.302	3	4492.21	15.9481	1.36148	0.00559975	1.19617	0.000658612	0.878581	0.0331151	3631.29	3691.46	3607.28	5145.4	5238.17	5161.56	4711.73	4670.49	4743.42	3	3643.34	43.3651	3	5181.71	49.5589	3
P0A9P4	TRXB_ECOLI	b0888	JW0871	trxB	Thioredoxin reductase	34623				898.246	991.662	994.578	1022.84	1043.27	994.883	1059.94	1103.49	1101.67	3	961.495	54.7949	3	1020.33	24.2909	3	1088.37	24.635	1.06119	0.269472	1.13195	0.0738053	1.06668	0.0671763	910.971	951.62	915.135	990.669	923.691	958.515	951	1021.43	963.243	3	925.909	22.3638	3	957.625	33.4979	3
P0A9P6	DEAD_ECOLI	b3162	JW5531	deaD	ATP-dependent RNA helicase DeaD	70546	3	3		336.501	329.85	332.312	392.313	366.843	379.575	462.931	458.185	461.053	3	332.888	3.36266	3	379.577	12.735	3	460.723	2.39015	1.14026	0.0393071	1.38402	9.18679e-05	1.21378	0.0249019	515.506	525.094	578.405	487.151	492.029	462.669	719.629	779.496	801.715	3	539.668	33.8877	3	480.616	15.733	3
P22106	ASNB_ECOLI	b0674	JW0660	asnB	Asparagine synthetase B [glutamine-hydrolyzing]	62659				106.265	111.053	120.179	138.895	181.176	186.918	259.637	237.154	224.272	3	112.499	7.06881	3	168.996	26.2261	3	240.354	17.8984	1.5022	0.0987993	2.1365	0.00980651	1.42225	0.0582794	55.5764	83.5851	75.8781	136.058	95.7518	146.104	129.662	133.627	131.306	3	71.6799	14.4686	3	125.971	26.6485	3
P0A9Q1	ARCA_ECOLI	b4401	JW4364	arcA	Aerobic respiration control protein ArcA	27292				1376.18	1367.98	1430.31	1297.37	1311.24	1268.71	1335.94	1323.13	1268.78	3	1391.49	33.8682	3	1292.44	21.6894	3	1309.28	35.6569	0.928817	0.0389406	0.940922	0.0803363	1.01303	0.623247	1275.68	1244.33	1257.37	1182.03	1151.89	1145.72	1282.31	1254.63	1285.6	3	1259.13	15.7487	3	1159.88	19.429	3
P0A9Q5	ACCD_ECOLI	b2316	JW2313	accD	Acetyl-coenzyme A carboxylase carboxyl transferase subunit beta	33322				1206.03	1237.37	1250.7	1279.29	1215.2	1197.31	1171.11	1132.94	1132.71	3	1231.37	22.9321	3	1230.6	43.1051	3	1145.59	22.1042	0.999377	0.982614	0.930338	0.0250069	0.930917	0.114784	1242.51	1230.61	1181.77	1263.14	1177.32	1183.99	1320.12	1346.08	1317.71	3	1218.3	32.1877	3	1208.15	47.7394	3
P0A9Q7	ADHE_ECOLI	b1241	JW1228	adhE	Pyruvate-formate-lyase deactivase	96127	2			2690.99	2709.95	2680.36	1424.73	1439.25	1448.54	1574.43	1571.67	1598.1	3	2693.77	14.9891	3	1437.51	12.0004	3	1581.4	14.5283	0.533642	2.39779e-05	0.587059	1.69631e-05	1.1001	0.00323821	2407.58	2460.31	2435.22	1459.69	1486.02	1472.18	1578.77	1538.72	1598.56	3	2434.37	26.3753	3	1472.63	13.1708	3
P0A9Q9	DHAS_ECOLI	b3433	JW3396	asd	Aspartate-semialdehyde dehydrogenase	40018	3	4		681.357	645.004	668.053	613.618	673.277	631.154	701.858	726.998	737.77	3	664.805	18.3929	3	639.35	30.6623	3	722.209	18.4288	0.961711	0.3796	1.08635	0.0406856	1.1296	0.0607974	602.923	607.875	609.506	621.965	689.039	643.086	702.991	712.001	730.749	3	606.768	3.42827	3	651.363	34.2945	3
P0A9R4	FER_ECOLI	b2525	JW2509	fdx	2Fe-2S ferredoxin	12331				248.188	243.492	215.787	251.042	256.008	256.219	257.118	281.753	262.537	3	235.822	17.5093	3	254.423	2.92993	3	267.136	12.9454	1.07888	0.279614	1.13278	0.116827	1.04997	0.327916	207.661	215.006	202.953	201.296	244.815	213.769	240.151	251.342	232.35	3	208.54	6.07439	3	219.96	22.4103	3
P0A9R7	FTSE_ECOLI	b3463	JW3428	ftsE	Cell division ATP-binding protein FtsE	24439	3	4		75.374	76.8029	84.218	87.3186	84.2569	73.8345	87.9966	83.2943	95.1879	3	78.7983	4.74766	3	81.8033	7.06896	3	88.8263	5.99005	1.03814	0.649663	1.12726	0.137918	1.08585	0.366086	67.2522	62.3472	75.9836	83.4233	82.1447	78.4854	82.6049	93.7359	79.6953	3	68.5277	6.9071	3	81.3511	2.56282	3
P0A9S3	GATD_ECOLI	b2091	JW2075	gatD	Galactitol-1-phosphate 5-dehydrogenase	37390	2			1568.54	1596.21	1598.85	1096.55	1133.07	1135.31	2701.02	2686.16	2678.81	3	1587.87	16.7894	3	1121.64	21.7603	3	2688.66	11.3146	0.706384	0.000328997	1.69326	3.53535e-05	2.39708	0.000676479	1613.72	1599.26	1616.36	1160.05	1181.97	1196.74	2788.79	2751.74	2725.26	3	1609.78	9.20572	3	1179.59	18.4607	3
P0A9U1	YBHF_ECOLI	b0794	JW5104	ybhF	Uncharacterized ABC transporter ATP-binding protein YbhF	63132
P0A9U3	YBIT_ECOLI	b0820	JW0804	ybiT	Uncharacterized ABC transporter ATP-binding protein YbiT	59858				248.984	252.85	243.246	267.301	241.444	265.927	279.802	297.565	305.197	3	248.36	4.83231	3	258.224	14.5481	3	294.188	13.03	1.03972	0.447772	1.18452	0.0368825	1.13927	0.078678	257.516	265.031	231.64	255.523	243.229	252.783	308.494	287.163	297.623	3	251.396	17.5167	3	250.512	6.45405	3
P0A9V1	LPTB_ECOLI	b3201	JW3168	lptB	Lipopolysaccharide export system ATP-binding protein LptB	26801				166.457	173.765	172.641	171.101	153.822	173.303	143.069	159.374	144.379	3	170.954	3.93514	3	166.075	10.6687	3	148.941	9.05924	0.97146	0.597614	0.871231	0.0687703	0.896826	0.180746	153.054	166.278	154.426	168.749	156.415	169.61	137.558	147.57	154.141	3	157.919	7.27125	3	164.925	7.38215	3
P0A9W3	ETTA_ECOLI	b4391	JW4354	ettA	Energy-dependent translational throttle protein EttA	62443				1266.48	1257.21	1207.78	1108.3	1071.87	1113.93	1048.71	1015.77	1012.79	3	1243.82	31.5567	3	1098.03	22.8323	3	1025.76	19.9339	0.882789	0.012498	0.82468	0.00578276	0.934176	0.0435217	1252.81	1233.85	1195.72	1116.57	1078.51	1132.47	1088.3	1078.35	1070.66	3	1227.46	29.0765	3	1109.18	27.728	3
P0A9W9	YRDA_ECOLI	b3279	JW5710	yrdA	Protein YrdA	20245				127.506	125.436	111.279	289.841	258.564	270.411	499.805	474.951	499.947	3	121.407	8.83196	3	272.939	15.791	3	491.568	14.3906	2.24813	0.00320705	4.04892	0.000334009	1.80102	0.00165982	128.203	125.724	133.575	204.936	242.005	264.292	451.593	450.828	483.086	3	129.167	4.01335	3	237.078	29.9832	3
P0A9X1	ZNUC_ECOLI	b1858	JW1847	znuC	Zinc import ATP-binding protein ZnuC	27867				22.68		25.2096							2			0			0									18.1958	32.6996	19.1423							3	23.3459	8.11435	0			0
P0A9X4	MREB_ECOLI	b3251	JW3220	mreB	Rod shape-determining protein MreB	36952	2			1006.73	1000.53	972.665	1159.18	1137.98	1193.38	1040.93	1034.02	1080.11	3	993.308	18.1444	3	1163.51	27.9531	3	1051.69	24.8566	1.17135	0.00707895	1.05877	0.0660123	0.903889	0.0252728	968.474	983.351	964.253	1129.32	1077.02	1123.04	1030.41	1034.13	1044.6	3	972.026	10.0322	3	1109.79	28.5557	3
P0A9X9	CSPA_ECOLI	b3556	JW3525	cspA	Cold shock protein CspA	7403				1536.36	1403.4	1499.23	1044.93	1085.81	1069.82	978.93	914.553	990.436	3	1479.66	68.6056	3	1066.85	20.6008	3	961.306	40.8962	0.721011	0.0158716	0.649679	0.00518296	0.901067	0.0707406	1215.01	1355.15	1143.92	753.419	762.567	741.391	959.441	1037.14	996.419	3	1238.03	107.48	3	752.459	10.6206	3
P0A9Y6	CSPC_ECOLI	b1823	JW1812	cspC	Cold shock-like protein CspC	7402				27015.3	26507.5	26564.3	24439	25116.8	24170.5	25310.6	25447.5	24562.4	3	26695.7	278.235	3	24575.4	487.68	3	25106.8	476.436	0.920576	0.0168475	0.940482	0.0313796	1.02162	0.351124	25392.3	26560.1	26779.7	24219.6	23522.5	24285.2	23910.5	23068	24482.3	3	26244	745.75	3	24009.1	422.683	3
P0A9Z1	GLNB_ECOLI	b2553	JW2537	glnB	Nitrogen regulatory protein P-II 1	12425				1116.76	1086.37	1077.15	1083.89	1172.33	1162.43	1075.15	1059.38	1044.61	3	1093.43	20.7264	3	1139.55	48.4565	3	1059.71	15.2727	1.04218	0.312913	0.969167	0.141065	0.92994	0.167456	1155.57	1184.72	1020.27	1030.99	1047.39	886.458	1092.44	1095.54	1142.87	3	1120.19	87.7493	3	988.279	88.5603	3
P27249	GLND_ECOLI	b0167	JW0162	glnD	[Protein-PII]-UMP uridylyl-removing enzyme	102390	2			13.2318								11.2898	1			0			1															22.5563			0			0			1
P0AA10	RL13_ECOLI	b3231	JW3200	rplM	50S ribosomal protein L13	16019				5179.04	5280.24	5464.08	5514.82	5693.64	5744.9	4536.02	4729.84	4820.04	3	5307.79	144.503	3	5651.12	120.79	3	4695.3	145.126	1.06468	0.0671841	0.884606	0.019029	0.830862	0.00753591	4704.75	4769.66	4879.35	4861.02	4862.36	4964.68	4108.22	4033.14	4323.64	3	4784.59	88.2519	3	4896.02	59.4651	3
P0AA16	OMPR_ECOLI	b3405	JW3368	ompR	Transcriptional regulatory protein OmpR	27354	2			500.189	531.557	484.662	439.409	478.37	461.017	414.993	470.288	499.351	3	505.469	23.8893	3	459.599	19.5192	3	461.544	42.8534	0.909251	0.109558	0.9131	0.282889	1.00423	0.965846	488.95	512.996	488.768	461.249	457.058	447.774	475.548	499.89	492.697	3	496.905	13.9358	3	455.36	6.89605	3
P0AA25	THIO_ECOLI	b3781	JW5856	trxA	Thioredoxin-1	11807				4068.38	4375.8	4457.05	3683.17	3732.17	3866.78	3854.67	3809.37	3997.76	3	4300.41	205.009	3	3760.71	95.0732	3	3887.27	98.3341	0.8745	0.0562131	0.903929	0.0928373	1.03365	0.278888	3840.19	4243.7	4226.81	3467.92	3538.78	3770.97	3601.58	3878.57	3602.87	3	4103.57	228.247	3	3592.56	158.521	3
P0AA39	RLUC_ECOLI	b1086	JW1072	rluC	Ribosomal large subunit pseudouridine synthase C	36027	3	3		202.906	188.411	200.781	238.904	239.949	229.732	221.345	193.298	211.02	3	197.366	7.8277	3	236.195	5.62146	3	208.554	14.1851	1.19674	0.0105057	1.05669	0.386401	0.882975	0.123207	189.962	205.897	202.3	205.077	227.835	232.127	211.157	205.064	225.131	3	199.386	8.35752	3	221.68	14.5376	3
P0AA43	RSUA_ECOLI	b2183	JW2171	rsuA	Ribosomal small subunit pseudouridine synthase A	25865				269.482	265.611	237.265	237.205	252.159	261.146	240.686	245.237	267.638	3	257.453	17.5898	3	250.17	12.0938	3	251.187	14.4276	0.971713	0.659479	0.975663	0.720111	1.00407	0.9508	232.565	253.743	231.279	281.516	253.778	273.86	243.532	214.947	238.479	3	239.196	12.6148	3	269.718	14.3254	3
P0AA47	PLAP_ECOLI	b2014	JW5330	plaP	Low-affinity putrescine importer PlaP	49538				11.0225	12.6386	7.7937			6.99567				3	10.4849	2.46678	1			0									11.1721	7.27109						3.45274		2			0			1
P0AA53	QMCA_ECOLI	b0489	JW0478	qmcA	Protein QmcA	33743				23.4134	19.7907	15.5207							3	19.5749	3.95077	0			0									26.2217	23.5726	31.7644			26.8822		26.0478		3	27.1862	4.18021	1			1
P0AA60	YGHB_ECOLI	b3009	JW2976	yghB	Inner membrane protein YghB	24134
P0AA86	DSBE_ECOLI	b2195	JW2183	dsbE	Thiol:disulfide interchange protein DsbE	20809
P32680	YJAG_ECOLI	b3999	JW3963	yjaG	Uncharacterized protein YjaG	22613				133.324	134.164	134.632	115.249	104.972	126.478	130.03	122.802	129.777	3	134.04	0.662758	3	115.566	10.7565	3	127.536	4.102	0.862178	0.151829	0.95148	0.15836	1.10358	0.278888	135.83	133.814	114.901	120.993	121.252	136.659	125.7	119.349	123.642	3	128.182	11.5455	3	126.301	8.97094	3
P0A8D0	NRDR_ECOLI	b0413	JW0403	nrdR	Transcriptional repressor NrdR	17229					27.4989	23.0318		30.8094	28.3185				2			2			0
P0AA91	YEAY_ECOLI	b1806	JW1795	yeaY	Uncharacterized lipoprotein YeaY	20921				46.4834	34.2884	39.4307	39.4993	35.1358	34.826	42.7084	48.9879	56.0432	3	40.0675	6.12239	3	36.487	2.61329	3	49.2465	6.67116	0.910639	0.507782	1.22909	0.214635	1.3497	0.12734	46.1897	38.3756	44.1455	45.9756	44.0917	33.5026	52.5275	46.8095	47.0739	3	42.9036	4.05238	3	41.19	6.72376	3
P0AAA1	YAGU_ECOLI	b0287	JW0281	yagU	Inner membrane protein YagU	22967				204.18	208.189	212.549	661.132	678.97	732.336	964.991	919.836	910.766	3	208.306	4.18573	3	690.813	37.0498	3	931.864	29.0448	3.31634	0.00704092	4.47354	0.00286786	1.34894	0.00775152	171.511	214.389	225.3	664.084	641.952	656.97	913.604	879.283	814.46	3	203.733	28.4336	3	654.335	11.2988	3
P0AAA7	WZXE_ECOLI	b3792	JW3766	wzxE	Lipid III flippase	44960
P0AAB4	UBID_ECOLI	b3843	JW3819	ubiD	3-octaprenyl-4-hydroxybenzoate carboxy-lyase	55604				133.461	178.007	124.361	135.184	167.361	127.159	151.033	129.573	140.607	3	145.276	28.7084	3	143.235	21.2758	3	140.404	10.7314	0.985946	0.941643	0.966464	0.840729	0.98024	0.889103	100.984	78.2998	100.72	114.709	80.6794	137.55		106.86	104.633	3	93.3346	13.0212	3	110.979	28.6181	2
P0AAB6	GALF_ECOLI	b2042	JW2027	galF	UTP--glucose-1-phosphate uridylyltransferase	32829				749.559	693.762	664.914	552.799	619.363	587.615	704.781	744.338	687.311	3	702.745	43.0316	3	586.592	33.2938	3	712.143	29.2177	0.834716	0.0477275	1.01337	0.815763	1.21403	0.0285005	669.427	679.122	665.145	542.84	532.137	554.792	656.008	621.134	647.887	3	671.231	7.16106	3	543.256	11.3332	3
P0AAC0	USPE_ECOLI	b1333	JW1327	uspE	Universal stress protein E	35707				193.93	197.701	171.704	151.427	174.788	178.104	238.078	237.323	218.212	3	187.778	14.0479	3	168.106	14.5396	3	231.204	11.258	0.895238	0.238659	1.23126	0.0354187	1.37535	0.0206252	193.178	190.249	180.649	167.459	120.607	146.429	223.472	216.424	223.941	3	188.025	6.55381	3	144.832	23.4668	3
P0AAC4	YBHL_ECOLI	b0786	JW0769	ybhL	Inner membrane protein YbhL	25902				153.291	160.495	159.498	135.747	132.03	133.882	139.343	145.357	133.474	3	157.761	3.90338	3	133.886	1.8585	3	139.391	5.94165	0.848664	0.00996262	0.883558	0.0354187	1.04112	0.349864	140.331	159.762	159.813	137.324	142.574	138.025	147.193		137.246	3	153.302	11.2332	3	139.308	2.85036	2
P0AAD8	TDCC_ECOLI	b3116	JW3087	tdcC	Threonine/serine transporter TdcC	48879				355.434	374.368	340.29							3	356.697	17.0741	0			0									326.46	307.772	311.768				58.3617			3	315.333	9.84094	0			1
P0A8P6	XERC_ECOLI	b3811	JW3784	xerC	Tyrosine recombinase XerC	33868
P0ABC9	BETT_ECOLI	b0314	JW0306	betT	High-affinity choline transport protein	75842
P0AAF6	ARTP_ECOLI	b0864	JW0848	artP	Arginine transport ATP-binding protein ArtP	27022				58.2463	46.8027	60.0508	43.4252	54.6418	26.3249	52.4033	23.3965	58.3264	3	55.0333	7.18476	3	41.464	14.26	3	44.7087	18.693	0.753435	0.315674	0.812395	0.51756	1.07826	0.869642	44.4264	60.9293	50.0845	47.0465	46.983	48.9491	49.4878	38.3892	34.344	3	51.8134	8.38619	3	47.6595	1.11725	3
P0AAG0	DPPD_ECOLI	b3541	JW3510	dppD	Dipeptide transport ATP-binding protein DppD	35844
P0AAG3	GLTL_ECOLI	b0652	JW0647	gltL	Glutamate/aspartate import ATP-binding protein GltL	26661
P0AAG8	MGLA_ECOLI	b2149	JW2136	mglA	Galactose/methyl galactoside import ATP-binding protein MglA	56415	2			133.077	143.699	131.264	216.096	239.733	229.502	187.052	208.763	204.931	3	136.013	6.71743	3	228.444	11.854	3	200.249	11.5881	1.67957	0.00469657	1.47227	0.0102613	0.876578	0.0933616	123.124	107.288	124.928	175.981	191.599	210.725	179.005	165.844	171.715	3	118.447	9.70569	3	192.768	17.4015	3
P0AAH0	PSTB_ECOLI	b3725	JW3703	pstB	Phosphate import ATP-binding protein PstB	29027	2			70.7743	72.022	64.742	123.214	112.357	111.069	112.587	118.132	103.867	3	69.1794	3.89324	3	115.547	6.67126	3	111.529	7.19115	1.67025	0.00576145	1.61217	0.00980651	0.965226	0.613904	55.2042	45.3913	49.91	86.6474	77.2163	79.0018	83.6508	93.7	82.1925	3	50.1685	4.91155	3	80.9552	5.0098	3
P0AAI3	FTSH_ECOLI	b3178	JW3145	ftsH	ATP-dependent zinc metalloprotease FtsH	70708				682.296	710.8	677.585	1760.03	1762.89	1737.28	1715.19	1692.85	1748.82	3	690.227	17.9718	3	1753.4	14.0334	3	1718.95	28.1741	2.54032	3.56812e-05	2.49042	0.000145659	0.980354	0.245007	684.836	692.512	692.872	1765.48	1714.98	1702.55	1665.21	1667.84	1649.9	3	690.073	4.53923	3	1727.67	33.329	3
P0AAI5	FABF_ECOLI	b1095	JW1081	fabF	3-oxoacyl-[acyl-carrier-protein] synthase 2	43046	3	4		1405.46	1415.42	1417.04	1562.44	1528.98	1521.38	1230.6	1373.32	1253.05	3	1412.64	6.2706	3	1537.6	21.8451	3	1285.66	76.744	1.08846	0.0177808	0.910109	0.152878	0.836145	0.0590145	1360.44	1343.98	1384.61	1514.89	1377.97	1489.77	1441.93	1358.66	1367.83	3	1363.01	20.4366	3	1460.88	72.8896	3
P0AF26	NARJ_ECOLI	b1226	JW1217	narJ	Nitrate reductase molybdenum cofactor assembly chaperone NarJ	26449				86.2056	74.7629	88.7514				103.675	152.512	103.255	3	83.24	7.45089	0			3	119.814	28.3181			1.43938	0.206883			69.3553	61.7201	72.7003				59.8398	53.922	41.3651	3	67.9252	5.62806	0			3
P0AAI9	FABD_ECOLI	b1092	JW1078	fabD	Malonyl CoA-acyl carrier protein transacylase	32417				1593.59	1617.91	1658.82	1414.22	1404.97	1337.64	1395.67	1342.04	1336.55	3	1623.44	32.9647	3	1385.61	41.7999	3	1358.09	32.6637	0.853502	0.00730078	0.836549	0.00357631	0.980136	0.536355	1490.61	1489.82	1411.66	1399.16	1272	1442.65	1453.2	1421.9	1401.44	3	1464.03	45.3555	3	1371.27	88.6778	3
P0AAJ1	YNFG_ECOLI	b1589	JW1581	ynfG	Probable anaerobic dimethyl sulfoxide reductase chain YnfG	22752				388.008	383.02	421.636	220.007	214.498	256.744	441.802	393.471	358.349	3	397.555	21.0036	3	230.416	22.9662	3	397.874	41.9004	0.579584	0.00405635	1.0008	0.995124	1.72676	0.0282812	400.81	430.021	424.253	288.758	291.144	293.765	396.606	430.615	440.88	3	418.361	15.4711	3	291.222	2.50442	3
P0AAJ3	FDNH_ECOLI	b1475	JW1471	fdnH	Formate dehydrogenase, nitrate-inducible, iron-sulfur subunit	32239				73.9285	69.9424	71.5219					59.1516		3	71.7976	2.0073	0			1									52.5884	88.7253	71.6747	66.0193			75.3242	46.3841	64.1136	3	70.9961	18.078	1			3
P0AAJ5	FDOH_ECOLI	b3893	JW3864	fdoH	Formate dehydrogenase-O iron-sulfur subunit	33100				320.101	344.468	308.151	295.602	307.887	292.269	370.816	343.151	367.641	3	324.24	18.5089	3	298.586	8.22549	3	360.536	15.1393	0.92088	0.185761	1.11194	0.100891	1.20748	0.0270953	296.718	304.434	310.957	314.133	318.957	273.064	342.029	315.525	374.811	3	304.036	7.12782	3	302.051	25.2194	3
P45469	YRAR_ECOLI	b3152	JW5528	yraR	Uncharacterized protein YraR	23198				13.2718	18.4223	7.57481	15.3834		18.4904			16.3019	3	13.0896	5.42604	2			1									17.3938		17.6748	13.1236		9.98325		18.4785	16.9077	2			2			2
P0AAJ8	HYBA_ECOLI	b2996	JW2964	hybA	Hydrogenase-2 operon protein HybA	36003				188.53	214.565	229.813	142.182	165.201	159.02	187.785	206.999	205.466	3	210.969	20.8751	3	155.468	11.9136	3	200.083	10.6782	0.736921	0.0504151	0.9484	0.548004	1.28698	0.0294687	215.564	190.166	179.032	173.262	157.315	173.444	187.469	197.686	164.348	3	194.921	18.7244	3	168.007	9.25999	3
P0AAL3	NAPG_ECOLI	b2205	JW2193	napG	Ferredoxin-type protein NapG	24925					31.1414	39.2861			26.8165	27.9142	34.2424	37.6659	2			1			3	33.2742	4.94743
P0AAN3	HYPB_ECOLI	b2727	JW2697	hypB	Hydrogenase isoenzymes nickel incorporation protein HypB	31565				83.3303	83.3338	92.754	44.9639	39.9062	41.8905	54.5581	59.2499	62.867	3	86.4727	5.43977	3	42.2535	2.54832	3	58.8917	4.16602	0.488634	0.00572769	0.681043	0.0102613	1.39377	0.0261725	83.8603	82.6719	84.1056	59.7916	49.1667		80.7521	66.685	60.549	3	83.5459	0.766807	2			3
P0AAP3	FRMR_ECOLI	b0357	JW0348	frmR	Transcriptional repressor FrmR	10318				92.57	95.349	76.5165	35.5451	47.2315	46.7695	62.8341	67.666	53.1406	3	88.1452	10.1661	3	43.182	6.61781	3	61.2136	7.39705	0.489897	0.0146456	0.694463	0.0496998	1.41757	0.0809867	68.0611	58.6605	51.9266	40.4502	23.6142	44.9125	48.8188	47.2138	56.0352	3	59.5494	8.1039	3	36.3256	11.2322	3
P0AAS7	YBCJ_ECOLI	b0528	JW5070	ybcJ	Uncharacterized protein YbcJ	7390				309.847	328.16	277.08	282.738	260.069	300.285	223.891	261.012	302.604	3	305.029	25.8786	3	281.031	20.1623	3	262.502	39.3777	0.921324	0.358983	0.860582	0.270678	0.93407	0.616151	355.442	369.349	307.43	301.445	243.222	303.67	259.189	265.431	289.878	3	344.074	32.4872	3	282.779	34.2754	3
P0AAT6	IOJAP_ECOLI	b0637	JW5090	rsfS	Ribosomal silencing factor RsfS	11582				194.326	259.42	226.537	175.427	217.768	186.852	209.169	226.825	187.083	3	226.761	32.5476	3	193.349	21.9054	3	207.692	19.9121	0.852655	0.299192	0.915909	0.515486	1.07418	0.558257	187.503	197.166	207.145	202.635	175.602	164.234	230.453	250.677	244.582	3	197.271	9.82142	3	180.824	19.7258	3
P0AAX8	YBIS_ECOLI	b0819	JW0803	ybiS	Probable L,D-transpeptidase YbiS	33325				692.179	630.542	676.263	671.636	648.458	557.74	517.236	548.626	521.457	3	666.328	31.997	3	625.945	60.1931	3	529.106	17.0358	0.939394	0.463761	0.794063	0.019578	0.845293	0.174408	509.062	483.806	509.811	479.85	480.128	449.924	456.759	457.583	420.813	3	500.893	14.8025	3	469.967	17.3586	3
P0AAY6	YBJN_ECOLI	b0853	JW0837	ybjN	Uncharacterized protein YbjN	17666				69.7488	73.9954	64.3887	39.8242	33.6134	29.3089	117.967	102.301	140.809	3	69.3776	4.81409	3	34.2488	5.28637	3	120.359	19.3651	0.493658	0.00489822	1.73484	0.0715501	3.51425	0.0375454	34.8432	49.7204	75.1951				92.3875	52.0645	87.3757	3	53.2529	20.4066	0			3
P0AAZ4	RARA_ECOLI	b0892	JW0875	rarA	Replication-associated recombination protein A	49626	2			31.2757	37.7769	38.4325	75.5023		50.7058			49.0152	3	35.8284	3.95633	2			1										46.1537					45.2237	63.6115	43.6189	1			0			3
P0AAZ7	YCAR_ECOLI	b0917	JW0900	ycaR	UPF0434 protein YcaR	6855				463.02	426.086	438.318	389.152	372.393	386.26	448.237	448.689	458.516	3	442.475	18.8146	3	382.602	8.95844	3	451.814	5.8085	0.864686	0.0379459	1.02111	0.552318	1.1809	0.00634391	381.649	374.583	362.848	325.642	297.231	306.764	341.755	363.503	346.98	3	373.027	9.49663	3	309.879	14.4594	3
P0AB10	YMBA_ECOLI	b0952	JW5127	ymbA	Uncharacterized lipoprotein YmbA	20634				63.3543	57.9045	56.0405	52.787	58.3886	50.9099	63.0415	47.2346	66.9289	3	59.0998	3.80058	3	54.0285	3.89085	3	59.0683	10.431	0.914191	0.253282	0.999468	0.997216	1.09328	0.600828	40.762	45.835	45.8037	61.7779	50.7443		49.0593	33.6964	53.3936	3	44.1336	2.9199	2			3
P0A8G0	UVRC_ECOLI	b1913	JW1898	uvrC	UvrABC system protein C	68188				19.8487	11.1891	17.9263		16.051				21.1302	3	16.3214	4.54742	1			1															22.1586		17.1693	0			0			2
P0AB12	YCCF_ECOLI	b0961	JW0944	yccF	Inner membrane protein YccF	16275				84.8333	95.8355	100.241	137.196	136.764	138.443	110.184	109.414	92.2534	3	93.6366	7.93572	3	137.468	0.871844	3	103.95	10.1373	1.4681	0.0247244	1.11015	0.309562	0.756181	0.0696298	90.8874	65.7497	90.6426	120.408	126.732	126.645	108.373	119.232	112.026	3	82.4266	14.4431	3	124.595	3.62631	3
P0AB28	YCED_ECOLI	b1088	JW1074	yceD	Uncharacterized protein YceD	19315				367.836	341.79	339.805	399.004	410.735	392.436	425.582	405.617	378.017	3	349.81	15.6422	3	400.725	9.2701	3	403.072	23.8844	1.14555	0.0314279	1.15226	0.0730047	1.00586	0.916873	493.406	477.153	513.182	617.037	616.907	580.068	582.662	614.27	596.706	3	494.58	18.0432	3	604.671	21.3066	3
P0AB38	LPOB_ECOLI	b1105	JW5157	lpoB	Penicillin-binding protein activator LpoB	22516				241.397	244.66	257.398	152.288	149.061	126.217	157.531	189.928	149.404	3	247.818	8.45513	3	142.522	14.2124	3	165.621	21.4391	0.575107	0.00489822	0.668316	0.0308732	1.16207	0.302288	304.377	260.461	168.632	182.056	161.422	173.525	180.51	198.049	218.468	3	244.49	69.2675	3	172.334	10.3684	3
P0AB58	LAPB_ECOLI	b1280	JW1272	lapB	Lipopolysaccharide assembly protein B	44531						16.4597	54.7658	48.0933	59.4738	74.8592	90.3864	62.6276	1			3	54.111	5.71844	3	75.9577	13.912					1.40374	0.173025				82.2261	53.3948	54.0748	50.3567	64.7582	66.114	0			3	63.2319	16.453	3
P0AB61	YCIN_ECOLI	b1273	JW1265	yciN	Protein YciN	9386				226.419	231.016	211.097	158.92	193.806	171.989	210.038	180.23	227.525	3	222.844	10.4296	3	174.905	17.6249	3	205.931	23.9135	0.784876	0.0477275	0.924104	0.422945	1.17739	0.237158	248.81	219.341	271.808	219.844	189.321	212.793	277.701	269.836	245.867	3	246.653	26.2999	3	207.319	15.9807	3
P0AAS0	YLAC_ECOLI	b0458	JW5063	ylaC	Inner membrane protein YlaC	18267				39.6321	25.5101	27.7561		50.9782	45.0732		33.619		3	30.9661	7.58853	2			1									12.6661	12.9035			9.73255	21.3377		18.8567		2			2			1
P0A9K7	PHOU_ECOLI	b3724	JW3702	phoU	Phosphate-specific transport system accessory protein PhoU	27417				20.8528	23.9599	30.9923	35.2706	24.6018	16.1433		32.5512		3	25.2683	5.19484	3	25.3386	9.58491	1			1.00278	0.992046					27.9218		20.3401			41.0561	30.9719	36.6685	36.8347	2			1			3
P0AB67	PNTB_ECOLI	b1602	JW1594	pntB	NAD(P) transhydrogenase subunit beta	48723				121.012	127.105	133.766	78.0125	70.1939	82.0827	86.3793	72.504	99.336	3	127.294	6.37911	3	76.763	6.04208	3	86.0731	13.4186	0.603036	0.00331424	0.676174	0.0410559	1.12128	0.470201	106.41	95.3634	110.813		71.5784	93.754	103.071	92.2723	116.96	3	104.195	7.95931	2			3
P0AB71	ALF_ECOLI	b2925	JW2892	fbaA	Fructose-bisphosphate aldolase class 2	39147	2			6657.77	6834.07	6634.62	4675.29	5024.52	4848.74	4887.03	4894.22	5011.8	3	6708.82	109.086	3	4849.52	174.616	3	4931.02	70.0527	0.722857	0.00206525	0.735005	0.000771378	1.01681	0.612172	5330.09	5304.96	5330.04	3938.66	3947.25	3933.96	3789.11	3793.94	3774.06	3	5321.7	14.4944	3	3939.96	6.73922	3
P0AB77	KBL_ECOLI	b3617	JW3592	kbl	2-amino-3-ketobutyrate coenzyme A ligase	43117				1178.68	1204.78	1208.91	866.903	951.062	914.119	1102.94	1133.6	1119.69	3	1197.46	16.3917	3	910.695	42.1839	3	1118.74	15.3519	0.760524	0.0102702	0.934266	0.012593	1.22845	0.0263775	1185.7	1178.36	1204.2	1023.59	963.882	1013.75	1105.29	1131.45	1110.34	3	1189.42	13.3156	3	1000.41	32.0122	3
P0AB89	PUR8_ECOLI	b1131	JW1117	purB	Adenylosuccinate lyase	51543				516.155	520.5	512.204	501.124	519.435	523.847	443.354	466.598	447.4	3	516.286	4.14956	3	514.802	12.0492	3	452.451	12.4178	0.997125	0.883691	0.876356	0.020643	0.878883	0.0159713	520.78	504.875	487.647	522.862	510.526	492.211	460.898	458.004	489.664	3	504.434	16.5709	3	508.533	15.4224	3
P17888	PRIA_ECOLI	b3935	JW3906	priA	Primosomal protein N'	81655				20.5229	10.7724	17.9533						22.2251	3	16.4162	5.05372	0			1											13.0241					11.7558		1			0			1
P0AB91	AROG_ECOLI	b0754	JW0737	aroG	Phospho-2-dehydro-3-deoxyheptonate aldolase, Phe-sensitive	38010				360.534	361.426	360.126	362.063	357.031	332.965	341.778	368.433	312.296	3	360.695	0.664847	3	350.686	15.552	3	340.836	28.0804	0.972251	0.465337	0.944941	0.418255	0.97191	0.70945	247.66	281.749	268.548	280.956	260.632	246.514	264.402	286.328	251.033	3	265.986	17.1883	3	262.701	17.3139	3
P0ABA0	ATPF_ECOLI	b3736	JW3714	atpF	ATP synthase subunit b	17264				1856.64	1876.73	1918.1	1830.99	1871.28	1872.99	1651.56	1725.85	1735.49	3	1883.82	31.338	3	1858.42	23.7705	3	1704.3	45.9278	0.986515	0.411823	0.904703	0.0204948	0.917069	0.0420528	1722.42	1703.79	1762.73	1588.12	1677.6	1642.64	1597.7	1581.97	1557.97	3	1729.65	30.1272	3	1636.12	45.0949	3
P0AER5	GLTK_ECOLI	b0653	JW0648	gltK	Glutamate/aspartate import permease protein GltK	24915									18.9422				0			1			0
P0AEW9	K1PF_ECOLI	b2168	JW2155	fruK	1-phosphofructokinase	33756				359.058	318.32	350.245	161.603	181.823	185.02	221.259	242.533	223.368	3	342.541	21.4338	3	176.149	12.6979	3	229.053	11.7213	0.514241	0.00453523	0.668689	0.0121456	1.30034	0.0240127	313.351	322.371	286.138	193.131	182.216	143.279	229.745	305.184	212.03	3	307.287	18.8624	3	172.875	26.2058	3
P0ABA4	ATPD_ECOLI	b3735	JW3713	atpH	ATP synthase subunit delta	19332				1106.87	1086.99	1106.1	1047.23	1044.98	1101.45	1032.47	1024.27	1054.16	3	1099.99	11.262	3	1064.55	31.9732	3	1036.97	15.444	0.967787	0.258528	0.942708	0.0177298	0.974086	0.381179	1025.78	1077.94	1184.87	1027.74	1036.8	1018.65	1036.18	1042.4	1058.58	3	1096.2	81.1011	3	1027.73	9.075	3
P0ABA6	ATPG_ECOLI	b3733	JW3711	atpG	ATP synthase gamma chain	31577				1132.09	1046.23	1078.63	967.148	1016.23	1037.15	959.222	952.862	965.895	3	1085.65	43.3583	3	1006.84	35.9327	3	959.326	6.51713	0.92741	0.123597	0.883642	0.0660123	0.952807	0.230219	1183.38	1159.87	1139.27	1010.11	1013.07	1049.15	990.413	1022.36	1038.61	3	1160.84	22.071	3	1024.11	21.7357	3
P0ABB0	ATPA_ECOLI	b3734	JW3712	atpA	ATP synthase subunit alpha	55222				5367.15	5450.02	5304.75	5733.54	5722.12	5771.81	5232.71	5255.89	5224.72	3	5373.97	72.875	3	5742.49	26.026	3	5237.77	16.1901	1.06857	0.0188167	0.974656	0.122522	0.912108	0.00133763	5279.98	5215.36	5118.77	5453.93	5386.09	5401.09	5214.38	5143.15	5212.58	3	5204.7	81.1316	3	5413.7	35.6355	3
P0ABB4	ATPB_ECOLI	b3732	JW3710	atpD	ATP synthase subunit beta	50325				4298.82	4338.24	4237.22	4177.66	4370.02	4379.24	4030.04	4063.36	4088.54	3	4291.43	50.9142	3	4308.97	113.814	3	4060.65	29.3442	1.00409	0.859842	0.946223	0.0159867	0.94237	0.114206	4282.16	4346.95	4285.56	4359.02	4214.81	4312.78	4295.22	4211.74	4327.87	3	4304.89	36.4647	3	4295.54	73.6351	3
P0ABB8	ATMA_ECOLI	b4242	JW4201	mgtA	Magnesium-transporting ATPase, P-type 1	99466				264.766	214.042	240.747	596.401	635.939	657.056	525.306	549.629	523.223	3	239.852	25.3738	3	629.799	30.7902	3	532.719	14.6812	2.62578	0.00103126	2.22104	0.00220603	0.845857	0.0495724	403.282	316.392	416.676	774.149	885.278	694.642	799.414	698.022	667.412	3	378.783	54.4459	3	784.69	95.7541	3
P0A746	MSRB_ECOLI	b1778	JW1767	msrB	Peptide methionine sulfoxide reductase MsrB	15451				219.654	236.042	178.594	195.167	184.511	269.439	381.28	332.967	355.52	3	211.43	29.5938	3	216.372	46.2649	3	356.589	24.1742	1.02338	0.908471	1.68656	0.0110213	1.64803	0.050701	174.191	224.676	263.395	195.661	228.658	202.309	336.481	278.004	308.723	3	220.754	44.7311	3	208.876	17.4512	3
P0ABC3	HFLC_ECOLI	b4175	JW4133	hflC	Modulator of FtsH protease HflC	37650				651.348	664.904	615.465	1523.97	1467.5	1523.96	1388.22	1419.64	1398.74	3	643.906	25.5459	3	1505.14	32.6001	3	1402.2	15.9932	2.33752	0.000200005	2.17765	0.000232825	0.931606	0.0488234	633.041	613.399	587.602	1479.67	1483.42	1419.77	1435.57	1337.96	1392.46	3	611.347	22.7889	3	1460.95	35.7151	3
P0ABC7	HFLK_ECOLI	b4174	JW4132	hflK	Modulator of FtsH protease HflK	45545				611.525	583.48	623.437	1397.74	1433.41	1474.46	1351.69	1420.25	1397.85	3	606.147	20.5141	3	1435.2	38.3914	3	1389.93	34.9595	2.36775	0.00077796	2.29306	0.00050401	0.968455	0.303037	509.41	507.84	515.323	1206.03	1209.65	1263.73	1276.8	1249.26	1276.98	3	510.858	3.94596	3	1226.47	32.3188	3
P0ABD3	BFR_ECOLI	b3336	JW3298	bfr	Bacterioferritin	18495				886.543	924.912	886.789	252.139	205.275	210.147	246.181	237.068	218.843	3	899.415	22.0817	3	222.52	25.7659	3	234.031	13.9198	0.247406	0.000190221	0.260203	0.000232825	1.05173	0.63149	689.778	680.683	659.982	169.562	183.985	168.336	161.781	178.127	169.972	3	676.814	15.2701	3	173.961	8.70265	3
P75713	ALLE_ECOLI	b0515	JW0503	allE	(S)-ureidoglycine aminohydrolase	28730				45.6377	42.8843	53.1918		26.8464		60.8395	52.0228	71.5618	3	47.2379	5.33682	1			3	61.4747	9.78498			1.30138	0.163522			44.6484	24.2469	38.1169				63.3995	60.7641	52.9046	3	35.6707	10.4184	0			3
P0ABD8	BCCP_ECOLI	b3255	JW3223	accB	Biotin carboxyl carrier protein of acetyl-CoA carboxylase	16687				2978.35	3031.15	2863.86	2885.34	2781.44	2800.65	2477.21	2345.98	2320.42	3	2957.79	85.5197	3	2822.48	55.282	3	2381.2	84.1207	0.954253	0.148637	0.805063	0.00556104	0.843657	0.0143766	2806.48	3051.62	2769.29	2776.7	2815.67	2668.51	2328.7	2240.66	2365	3	2875.8	153.399	3	2753.63	76.245	3
P0AFB8	NTRC_ECOLI	b3868	JW3839	glnG	Nitrogen regulation protein NR(I)	52255				61.6189	64.2348	76.569	111.748	99.2636	97.5582		92.8957		3	67.4742	7.98416	3	102.857	7.74725	1			1.52438	0.0153018					56.1291	61.6356	61.9922				58.9675			3	59.919	3.28696	0			1
P0ABE5	C561_ECOLI	b1418	JW5224	cybB	Cytochrome b561	20286
P0ABF6	CDD_ECOLI	b2143	JW2131	cdd	Cytidine deaminase	31540				294.374	292.492	289.176	294.847	311.177	320.216	334.522	352.257	389.712	3	292.014	2.63176	3	308.747	12.8579	3	358.83	28.1761	1.0573	0.215955	1.22881	0.0922396	1.16222	0.141051	279.667	295.145	279.782	278.979	276.738	295.651	330.953	335.073	320.667	3	284.865	8.90322	3	283.789	10.3334	3
P0ABH0	FTSA_ECOLI	b0094	JW0092	ftsA	Cell division protein FtsA	45330				164.1	161.591	152.207	84.2797	97.3866	102.457	138.187	138.213	147.458	3	159.299	6.26894	3	94.7078	9.38007	3	141.286	5.34512	0.594527	0.0050181	0.886921	0.042815	1.49181	0.0182324	157.54	178.367	151.776	91.0942	94.4635	94.7293	154.514	142.387	147.767	3	162.561	13.9885	3	93.429	2.02636	3
P0ABH7	CISY_ECOLI	b0720	JW0710	gltA	Citrate synthase	48015	2			2893.61	2975.74	2769.8	6163.91	6544.94	6354.63	5865.83	5899.01	5734.45	3	2879.72	103.671	3	6354.49	190.515	3	5833.1	87.0264	2.20664	0.000974188	2.02558	0.000138517	0.917948	0.0659927	2954.3	3089.54	3031.16	6876.77	6917.98	7040.51	5640.5	5442.28	5619.45	3	3025	67.8301	3	6945.09	85.1691	3
P0ABH9	CLPA_ECOLI	b0882	JW0866	clpA	ATP-dependent Clp protease ATP-binding subunit ClpA	84207				337.818	344.117	349.905	477.008	452.999	457.151	614.098	591.042	632.679	3	343.947	6.0453	3	462.386	12.8321	3	612.606	20.8585	1.34435	0.00453523	1.78111	0.0050986	1.32488	0.00759505	478.963	495.666	511.819	660.189	626.091	707.177	791.772	763.975	793.667	3	495.483	16.4288	3	664.486	40.7134	3
P0A6I3	COAA_ECOLI	b3974	JW3942	coaA	Pantothenate kinase	36360				55.2882	51.4883	61.9887	51.1538	45.9547	47.6113	45.7752	60.0384	47.0136	3	56.2551	5.31655	3	48.2399	2.65595	3	50.9424	7.90167	0.857522	0.161475	0.905561	0.468698	1.05602	0.702003	42.9308	43.9778	71.2502	56.87	43.1854	46.6529	36.3063	50.2763	57.0346	3	52.7196	16.0565	3	48.9028	7.11432	3
P14294	TOP3_ECOLI	b1763	JW1752	topB	DNA topoisomerase 3	73217				33.385	26.603	34.1865		24.3793		51.8466	24.2504	28.6487	3	31.3915	4.16628	1			3	34.9152	14.827			1.11225	0.780807			28.4543	30.6293	18.6396	23.6235			20.8982	47.2013	31.7751	3	25.9077	6.38764	1			3
P0AG20	RELA_ECOLI	b2784	JW2755	relA	GTP pyrophosphokinase	83876				49.4727	60.7027	40.6367	49.5805	39.0318	50.9861	54.8594	63.3198	53.7656	3	50.2707	10.0568	3	46.5328	6.53396	3	57.3149	5.22905	0.925645	0.686967	1.14013	0.432302	1.23171	0.167456	61.1822	48.9028	62.8465	51.9181	55.2457	35.7898	56.4243	48.0275	48.275	3	57.6438	7.61556	3	47.6512	10.4061	3
P0ABI4	CORA_ECOLI	b3816	JW3789	corA	Magnesium transport protein CorA	36590				107.64	95.9815	33.7166		72.8938	48.861	62.3915		83.6236	3	79.1127	39.744	2			2									96.3796	79.8304	84.5578				64.7766	63.0999		3	86.9226	8.52427	0			2
P0ABI8	CYOB_ECOLI	b0431	JW0421	cyoB	Cytochrome bo(3) ubiquinol oxidase subunit 1	74368				256.118	249.863	272.557	511.806	525.166	545.478	389.141	360.64	382.95	3	259.513	11.7217	3	527.483	16.9552	3	377.577	14.991	2.03259	0.000818992	1.45495	0.00351139	0.715808	0.0040672	200.857	233.046	217.418	340.466	391.603	384.146	395.323	393.754	347.574	3	217.107	16.0968	3	372.072	27.6241	3
P0ABJ1	CYOA_ECOLI	b0432	JW0422	cyoA	Cytochrome bo(3) ubiquinol oxidase subunit 2	34911				463.974	453.458	472.477	1111.49	1173.36	1143.4	880.522	887.225	825.15	3	463.303	9.52724	3	1142.75	30.9401	3	864.299	34.0693	2.46653	0.00189746	1.86552	0.005998	0.756333	0.0046781	490.627	473.547	485.156	1073.36	1114.49	724.474	793.475	839.058	901.996	3	483.11	8.72188	3	970.775	214.292	3
P0ABJ9	CYDA_ECOLI	b0733	JW0722	cydA	Cytochrome bd-I ubiquinol oxidase subunit 1	58205				4877.68	5107.11	5037.73	2308.52	2534.17	2456.65	3124.49	3081.13	3134.2	3	5007.51	117.663	3	2433.11	114.651	3	3113.27	28.2571	0.485893	0.000300888	0.621721	0.00407999	1.27954	0.0249029	4888.58	4777.83	4897.8	2724.33	2823.3	2655.81	3041.22	2996.56	3019.58	3	4854.74	66.7625	3	2734.48	84.2051	3
P0ABK2	CYDB_ECOLI	b0734	JW0723	cydB	Cytochrome bd-I ubiquinol oxidase subunit 2	42453				387.488	398.699	396.809	177.097	194.262	173.549	182.127	207.444	224.464	3	394.332	6.00194	3	181.636	11.0774	3	204.678	21.3036	0.460617	0.000888578	0.519051	0.0092361	1.12686	0.28977	353.558	318.689	362.295	193.673	200.896	196.848	213.16	208.887	156.871	3	344.847	23.0711	3	197.139	3.62028	3
P04993	RECD_ECOLI	b2819	JW2787	recD	RecBCD enzyme subunit RecD	66902				14.3218	24.9312								2			0			0
P0ABK5	CYSK_ECOLI	b2414	JW2407	cysK	Cysteine synthase A	34490				1447.78	1438.61	1417.62	1857.58	1884.54	1944.68	2435.64	2495.85	2441.95	3	1434.67	15.4612	3	1895.6	44.5909	3	2457.81	33.0915	1.32128	0.00551679	1.71316	0.000502593	1.29659	0.00212131	1457.63	1461.26	1439.6	2068.62	2089.64	2146.7	2362.87	2312.98	2403.1	3	1452.83	11.6004	3	2101.65	40.4025	3
P0AD07	YECF_ECOLI	b1915	JW1900	yecF	Uncharacterized protein YecF	8239				113.836	128.488	122.744	96.8269	68.7766	95.0343	72.6632	77.1575	87.5233	3	121.689	7.38272	3	86.8793	15.703	3	79.1147	7.62093	0.713943	0.0800613	0.650136	0.0088708	0.910628	0.600828	122.415	114.03	107.64	62.6618	77.6268	41.1766	88.7786	85.1602	81.2529	3	114.695	7.40991	3	60.4884	18.322	3
P0ABM9	CCMH_ECOLI	b2194	JW2182	ccmH	Cytochrome c-type biogenesis protein CcmH	39089					20.6562	26.562			26.0336				2			1			0
P0ABN5	DCUA_ECOLI	b4138	JW5735	dcuA	Anaerobic C4-dicarboxylate transporter DcuA	45751				235.175	234.398	233.278		100.03	107.04		134.144	155.244	3	234.284	0.953654	2			2									207.019	210.73	208.397					103.973	124.921	3	208.715	1.87587	0			2
P0ABP8	DEOD_ECOLI	b4384	JW4347	deoD	Purine nucleoside phosphorylase DeoD-type	25950	1			1970.21	1990.18	2036.46	1475.21	1485.78	1521.82	1758.5	1781.53	1765.96	3	1998.95	33.9846	3	1494.27	24.4373	3	1768.66	11.7506	0.747527	0.000838593	0.884796	0.0122381	1.18363	0.00483267	1904.53	1958.03	1950.41	1585.78	1542.89	1601.97	1742.06	1653.38	1709.92	3	1937.66	28.9404	3	1576.88	30.529	3
P0ABQ0	COABC_ECOLI	b3639	JW5642	coaBC	Phosphopantothenate--cysteine ligase	43438				127.658	129.312	120.758	109.173	126.581	118.914	138.698	142.06	142.641	3	125.909	4.53719	3	118.223	8.72457	3	141.133	2.12869	0.938951	0.350499	1.12091	0.0354187	1.19379	0.087406	121.119	123.019	101.967	123.146	126.361	119.154	127.468	117.896	113.124	3	115.368	11.6447	3	122.887	3.61047	3
P0ABQ2	GARR_ECOLI	b3125	JW5526	garR	2-hydroxy-3-oxopropionate reductase	30427				292.99	295.963	298.84						26.054	3	295.931	2.92513	0			1									292.569	315.958	349.242		28.0763			22.8178		3	319.256	28.4801	1			1
P0ABQ4	DYR_ECOLI	b0048	JW0047	folA	Dihydrofolate reductase	17999				208.611	201.325	218.812	275.77	282.381	212.581	248.97	275.25	194.81	3	209.583	8.7839	3	256.911	38.5327	3	239.677	41.0173	1.22582	0.231864	1.14359	0.40241	0.932918	0.704	206.857	176.537	178.714	297.803	282.286	242.047	220.284	236.847	248.072	3	187.369	16.9119	3	274.045	28.777	3
P0ABS1	DKSA_ECOLI	b0145	JW0141	dksA	RNA polymerase-binding transcription factor DksA	17528				713.572	735.669	740.721	536.938	490.053	503.619	490.013	508.157	441.883	3	729.987	14.4388	3	510.203	24.126	3	480.018	34.249	0.698921	0.00320705	0.65757	0.00878843	0.940836	0.394681	630.75	629.023	633.643	433.206	441.663	441.421	449.731	444.518	470.671	3	631.139	2.33439	3	438.763	4.81431	3
P0ABS5	DNAG_ECOLI	b3066	JW3038	dnaG	DNA primase	65565				20.1386	24.5863	21.9695	37.0119	27.3589	38.2169			29.2993	3	22.2315	2.23539	3	34.1959	5.95159	1			1.53818	0.102693					42.0991						46.2665	27.1808		1			0			2
P0ABT2	DPS_ECOLI	b0812	JW0797	dps	DNA protection during starvation protein	18695	2			4098.86	3818.8	3966.39	1551.31	1434.57	1488.28	2285.33	2201.95	2197.41	3	3961.35	140.098	3	1491.39	58.432	3	2228.23	49.5021	0.376484	0.00167696	0.562493	0.00425885	1.49407	0.00194497	4032.39	4099.08	4080.49	1708.64	1679.68	1669.31	2062.76	2000.21	2041.52	3	4070.65	34.416	3	1685.88	20.3841	3
P0ABU0	MENB_ECOLI	b2262	JW2257	menB	1,4-dihydroxy-2-naphthoyl-CoA synthase	31633				384.609	413.713	370.113	324.069	292.379	302.106	313.825	288.355	276.232	3	389.478	22.2041	3	306.185	16.2339	3	292.804	19.1873	0.78614	0.0207093	0.751785	0.0154727	0.956299	0.52578	363.662	366.094	370.11	277.465	288.101	299.032	301.155	315.971	252.001	3	366.622	3.25627	3	288.199	10.7838	3
P0ABU2	YCHF_ECOLI	b1203	JW1194	ychF	Ribosome-binding ATPase YchF	39667				789.36	782.49	777.252	828.824	825.844	819.702	756.04	759.62	735.707	3	783.034	6.0723	3	824.79	4.65144	3	750.456	12.8975	1.05333	0.00453523	0.958395	0.0613893	0.909875	0.0212512	816.654	759.383	796.958	793.209	830.162	827.329	817.656	790.755	789.728	3	790.998	29.0969	3	816.9	20.5658	3
P0ABU5	ELBB_ECOLI	b3209	JW3176	elbB	Glyoxalase ElbB	22982				1166.36	1202.62	1093.99	903.758	876.568	950.072	1041.38	1019.08	1071.4	3	1154.32	55.3062	3	910.133	37.1643	3	1043.95	26.2548	0.788456	0.0143936	0.904386	0.0949124	1.14703	0.0308468	1200.54	1226.29	1250.49	887.295	942.476	977.288	1047.71	996.604	1008.8	3	1225.77	24.979	3	935.686	45.3791	3
P0ABU7	EXBB_ECOLI	b3006	JW2974	exbB	Biopolymer transport protein ExbB	26287				53.1095	73.3599	60.7902							3	62.4199	10.2231	0			0									72.0571	35.7101	64.0165	27.3738						3	57.2612	19.0919	1			0
P0ABU9	TOLQ_ECOLI	b0737	JW0727	tolQ	Protein TolQ	25598				151.477	148.32	215.064	87.2538	188.325	167.324	164.885	146.383	110.354	3	171.62	37.6564	3	147.634	53.3349	3	140.541	27.731	0.860238	0.636779	0.818905	0.390052	0.951952	0.889157	140.885	146.437	155.958	134.504	156.292	135.946	139.006	141.976	122.979	3	147.76	7.6231	3	142.247	12.1844	3
P0ABV6	TOLR_ECOLI	b0738	JW0728	tolR	Protein TolR	15383				55.3529	63.4188	90.3424		80.9816	90.3295			85.1324	3	69.7047	18.3221	2			1									85.9661	92.833	87.5848		104.407	90.0089	93.7315	64.3955		3	88.7946	3.58976	2			2
P0ABZ4	KDSC_ECOLI	b3198	JW3165	kdsC	3-deoxy-D-manno-octulosonate 8-phosphate phosphatase KdsC	19997				109.474	106.251	118.697	117.638	96.747	147.683	76.1645	67.07	66.8171	3	111.474	6.45955	3	120.689	25.6047	3	70.0172	5.32522	1.08267	0.668644	0.628103	0.00572323	0.580144	0.135604	102.42	117.979	80.7204	149.521	145.826	98.8528	118.496	127.414	123.85	3	100.373	18.7134	3	131.4	28.2471	3
P0ABZ6	SURA_ECOLI	b0053	JW0052	surA	Chaperone SurA	47284				547.194	557.116	528.497	512.924	535.392	549.833	520.047	497.487	517.355	3	544.269	14.532	3	532.716	18.5994	3	511.63	12.3216	0.978774	0.523673	0.940031	0.0774796	0.960417	0.282389	563.131	527.833	573.723	525.46	543.09	478.052	447.831	502.047	523.953	3	554.896	24.0279	3	515.534	33.636	3
P0AC02	BAMD_ECOLI	b2595	JW2577	bamD	Outer membrane protein assembly factor BamD	27829				1159.39	1190.14	1177.4	1045.93	1045.9	957.271	1071.78	1007.7	1047.62	3	1175.64	15.4501	3	1016.37	51.1786	3	1042.37	32.3614	0.86452	0.0500102	0.886635	0.0234345	1.02558	0.604583	1123.65	1110.33	1109.48	928.979	926.119	944.145	1060.59	994.959	1054.89	3	1114.49	7.94705	3	933.081	9.68783	3
P0AC13	DHPS_ECOLI	b3177	JW3144	folP	Dihydropteroate synthase	30615				254.17	205.337	216.133	530.371	518.331	513.047	504.127	511.105	506.989	3	225.213	25.6516	3	520.583	8.87884	3	507.407	3.50773	2.31151	0.00458021	2.25301	0.00916532	0.97469	0.18629	166.092	191.967	159.35	526.471	520.544	501.8	470.36	467.282	467.797	3	172.47	17.2184	3	516.272	12.8784	3
P66817	DIAA_ECOLI	b3149	JW3118	diaA	DnaA initiator-associating protein DiaA	21106				67.6166	68.733	61.7916	74.6012	75.2079	87.7329	96.927	48.522	92.0016	3	66.0471	3.72738	3	79.1807	7.41266	3	79.1502	26.6389	1.19885	0.120877	1.19839	0.551865	0.999615	0.99863	62.2713	59.4053	47.0217	98.9749	63.3974	98.5925	73.2436	63.2932	84.6413	3	56.2328	8.10471	3	86.9883	20.4312	3
P0AC19	FOLX_ECOLI	b2303	JW2300	folX	Dihydroneopterin triphosphate 2'-epimerase	14082				422.917	399.875	395.932	551.179	500.263	429.65	561.904	627.824	576.208	3	406.241	14.5755	3	493.697	61.03	3	588.645	34.6753	1.21528	0.186582	1.449	0.0159916	1.19232	0.172327	375.28	427.77	391.677	568.439	508.699	482.782	544.684	540.1	533.522	3	398.242	26.8538	3	519.973	43.9274	3
P0AC23	FOCA_ECOLI	b0904	JW0887	focA	Probable formate transporter 1	30991				148.362	157.757	145.448	97.3951	93.4152	99.5051	61.8692	81.8011	68.5628	3	150.522	6.43259	3	96.7718	3.09243	3	70.7444	10.1435	0.642907	0.00524691	0.469992	0.00424882	0.731043	0.0857841	147.278	136.911	142.067	81.169	86.0262	86.42	76.5138	66.928	73.6875	3	142.085	5.18352	3	84.5384	2.92462	3
P0AC30	FTSX_ECOLI	b3462	JW3427	ftsX	Cell division protein FtsX	38544				54.4161	57.8816	50.7787		60.8619					3	54.3588	3.5518	1			0
P0AC33	FUMA_ECOLI	b1612	JW1604	fumA	Fumarate hydratase class I, aerobic	60299				1316.17	1399.5	1321.93	2397.35	2339.08	2320.37	2878.11	2841.77	2749.42	3	1345.87	46.537	3	2352.27	40.1484	3	2823.1	66.3454	1.74777	0.000300888	2.09761	0.00032554	1.20016	0.00799867	1340.71	1388.54	1309.23	2315.78	2207.22	2222.74	2591.66	2579.7	2728.87	3	1346.16	39.9349	3	2248.58	58.712	3
P0AC38	ASPA_ECOLI	b4139	JW4099	aspA	Aspartate ammonia-lyase	52356				5408.81	5370.88	5537.56	2808.4	2816.87	2833.11	3747.55	3820.58	3863.09	3	5439.08	87.3665	3	2819.46	12.557	3	3810.41	58.438	0.51837	0.00201422	0.70056	0.000531719	1.35147	0.00608796	4987.21	4983.6	4985.01	2925.72	2923.7	2968.73	4047.65	3945.06	3982.24	3	4985.27	1.81935	3	2939.38	25.435	3
P0AC41	SDHA_ECOLI	b0723	JW0713	sdhA	Succinate dehydrogenase flavoprotein subunit	64422	3	4		891.849	896.459	899.535	2159.11	2240.08	2228.03	2012.07	1972.11	2010.4	3	895.948	3.86843	3	2209.07	43.687	3	1998.19	22.6043	2.46563	0.00224184	2.23026	0.000982223	0.904539	0.0211925	979.831	926.968	976.115	2397.64	2367.17	2301.21	1968.57	1964.08	2005.9	3	960.971	29.5063	3	2355.34	49.2915	3
P0AC44	DHSD_ECOLI	b0722	JW0712	sdhD	Succinate dehydrogenase hydrophobic membrane anchor subunit	12868				197.581	235.073	230.947	695.942	675.296	707.169	557.189	556.704	525.944	3	221.2	20.5587	3	692.802	16.1668	3	546.612	17.9009	3.13201	0.000290916	2.47112	0.000539643	0.788987	0.0046781	123.276	139.043	155.04	544.449	556.166	449.757	294.863	302.851	302.235	3	139.12	15.8821	3	516.791	58.3477	3
P0AC47	FRDB_ECOLI	b4153	JW4114	frdB	Fumarate reductase iron-sulfur subunit	27123				2494.3	2677.13	2650.23	794.062	785.733	822.92	1070.95	1015.22	1038.81	3	2607.22	98.7122	3	800.905	19.5151	3	1041.66	27.9741	0.307187	0.00367119	0.399529	0.00368034	1.3006	0.00465572	2184.45	2234.27	2208.01	845.269	906.565	849.665	1139.82	1071.51	1098.68	3	2208.91	24.9222	3	867.166	34.191	3
P0AC53	G6PD_ECOLI	b1852	JW1841	zwf	Extracellular death factor	55704				1075.63	1059.64	1031.83	993.797	966.403	954.523	1210.69	1200.27	1171.59	3	1055.7	22.1642	3	971.574	20.1412	3	1194.18	20.2482	0.920313	0.0215515	1.13118	0.0062945	1.22912	0.00283389	944.304	979.185	940.369	842.216	801.786	861.514	1101.89	1129.43	1034.01	3	954.619	21.3653	3	835.172	30.4807	3
P0AC59	GLRX2_ECOLI	b1064	JW1051	grxB	Glutaredoxin-2	24350	2			350.211	336.185	330.867	240.431	251.48	255.673	339.889	326.477	321.357	3	339.088	9.99333	3	249.195	7.8738	3	329.241	9.57019	0.734897	0.00230657	0.970961	0.356745	1.32122	0.00452469	364.362	320.316	337.631	294.197	245.946	245.373	303.053	322.844	325.724	3	340.77	22.1901	3	261.839	28.0246	3
P76237	YEAJ_ECOLI	b1786	JW5291	yeaJ	Putative diguanylate cyclase YeaJ	56603
P0AC69	GLRX4_ECOLI	b1654	JW1646	grxD	Glutaredoxin-4	12879	2			923.589	961.541	1018.64	1156.78	1153.51	1192.8	1319.28	1353.23	1333.07	3	967.923	47.8458	3	1167.7	21.8015	3	1335.19	17.0743	1.20639	0.0222936	1.37944	0.0096203	1.14344	0.00541857	778.198	800.656	792.523	990.517	1011.14	979.911	1012.39	1044.6	1063.43	3	790.459	11.3704	3	993.856	15.88	3
P0AC86	PHSG_ECOLI	b3428	JW3391	glgP	Glycogen phosphorylase	93173				127.414	137.86	125.221	84.212	84.5458	64.6091	128.007	99.673	88.2266	3	130.165	6.75367	3	77.789	11.4153	3	105.302	20.4789	0.597618	0.0144789	0.80899	0.2216	1.35369	0.212462	95.7078	99.2925	100.768	90.2824	57.0969	60.6517	92.9826	98.2749	83.8606	3	98.5894	2.60233	3	69.3437	18.2204	3
P0ACA3	SSPA_ECOLI	b3229	JW3198	sspA	Stringent starvation protein A	24305				689.069	687.006	707.097	674.075	707.038	683.524	707.736	681.334	635.976	3	694.391	11.0522	3	688.212	16.9743	3	675.015	36.2949	0.991103	0.694269	0.972097	0.524833	0.980824	0.693534	488.396	539.429	549.47	514.993	524.224	555.893	505.822	519.301	541.367	3	525.765	32.7496	3	531.703	21.4513	3
P0ACA7	GSTB_ECOLI	b0838	JW0822	gstB	Glutathione S-transferase GstB	23713				164.864	166.06	148.785	143.401	172.327	165.591	194.295	185.856	202.594	3	159.903	9.64702	3	160.44	15.1354	3	194.248	8.3691	1.00336	0.96949	1.21479	0.0256976	1.21073	0.0904456	169.33	163.002	156.954	168.865	122.051	170.546	186.748	161.721	181.316	3	163.095	6.18853	3	153.821	27.5262	3
P0ACB0	DNAB_ECOLI	b4052	JW4012	dnaB	Replicative DNA helicase	52390				126.578	110.835	115.133	102.577	86.7793	112.104	126.896	72.3609	120.38	3	117.515	8.13739	3	100.487	12.7911	3	106.546	29.7836	0.855095	0.200947	0.906653	0.657556	1.0603	0.828089	98.4054	101.246	110.03	125.078	92.5279	105.762	117.958	104.86	120.271	3	103.227	6.06024	3	107.789	16.3695	3
P0ACB2	HEM2_ECOLI	b0369	JW0361	hemB	Delta-aminolevulinic acid dehydratase	35625	3	4		718.391	747.552	669.831	599.615	594.6	539.219	1070.87	1125.04	1074.99	3	711.925	39.2619	3	577.811	33.5159	3	1090.3	30.1562	0.811619	0.02727	1.53148	0.00216104	1.88695	0.00133763	744.016	711.687	726.628	564.019	584.721	601.186	1034.15	1043.67	1053.36	3	727.444	16.1799	3	583.309	18.6237	3
P37313	DPPF_ECOLI	b3540	JW3509	dppF	Dipeptide transport ATP-binding protein DppF	37560
P0ACB4	HEMG_ECOLI	b3850	JW3827	hemG	Protoporphyrinogen IX dehydrogenase [menaquinone]	21226	2			107.634	92.2405	105.655	62.3028	70.4224	61.7163	74.402		61.0146	3	101.843	8.37481	3	64.8138	4.86601	2			0.636408	0.01604					148.04	154.945	134.272	164.085		149.305	118.696	92.5089	127.161	3	145.752	10.5247	2			3
P0ACB7	HEMY_ECOLI	b3802	JW3774	hemY	Protein HemY	45245				357.963	336.405	345.258	305.948	272.887	299.262	289.79	291.974	301.803	3	346.542	10.8362	3	292.699	17.4803	3	294.522	6.3991	0.844628	0.0351538	0.849889	0.013885	1.00623	0.909789	354.895	392.978	374.284	321.563	347.145	327.741	311.153	308.622	329.399	3	374.052	19.0426	3	332.15	13.3487	3
P0ACC7	GLMU_ECOLI	b3730	JW3708	glmU	Glucosamine-1-phosphate N-acetyltransferase	49190				362.338	353.833	370.187	352.216	385.521	406.253	359.437	340.314	335.611	3	362.119	8.17919	3	381.33	27.2612	3	345.121	12.6193	1.05305	0.431619	0.953058	0.191337	0.905045	0.216342	360.411	348.316	342.529	370.295	349.56	369.295	306.742	323.483	324.773	3	350.419	9.12455	3	363.05	11.6934	3
P0ACD4	ISCU_ECOLI	b2529	JW2513	iscU	Iron-sulfur cluster assembly scaffold protein IscU	13849				784.476	786.532	791.705	607.175	655.167	656.268	944.907	905.336	934.209	3	787.571	3.72482	3	639.537	28.0314	3	928.151	20.4693	0.812037	0.0259525	1.1785	0.0169146	1.45129	0.00323821	796.919	781.979	742.027	586.154	539.251	583.402	1071.68	1038.88	1019.39	3	773.642	28.3799	3	569.602	26.321	3
P0ACE0	MBHM_ECOLI	b2994	JW2962	hybC	Hydrogenase-2 large chain	62491				1134.83	1155.38	1168.67	853.703	838.817	830.762	957.713	1003.36	979.075	3	1152.96	17.0493	3	841.094	11.6388	3	980.049	22.8391	0.729508	0.000592193	0.850029	0.00392323	1.16521	0.0135911	1160.31	1244.82	1160.26	903.674	924.436	953.088	1044.81	995.372	1071.44	3	1188.46	48.8063	3	927.066	24.8118	3
P0ACE7	HINT_ECOLI	b1103	JW1089	hinT	Purine nucleoside phosphoramidase	13241				753.013	766.891	737.198	467.904	494.246	512.68	585.196	571.994	550.927	3	752.367	14.857	3	491.61	22.5041	3	569.372	17.2843	0.653418	0.00158725	0.756774	0.00154266	1.15818	0.0338871	685.694	658.985	674.058	449.339	457.036	454.866	471.787	497.427	498.015	3	672.912	13.3913	3	453.747	3.96864	3
P0ACF0	DBHA_ECOLI	b4000	JW3964	hupA	DNA-binding protein HU-alpha	9535				20901.4	21548.4	21774.6	18407	17753.1	18330.6	20136	20153.4	19960.3	3	21408.1	453.184	3	18163.6	357.521	3	20083.2	106.818	0.848442	0.00418249	0.938112	0.060598	1.10569	0.0261015	22216	23264.5	21904.2	18340.9	19932.3	19090	20720.6	20769.2	20239	3	22461.6	712.623	3	19121.1	796.155	3
P76290	CMOA_ECOLI	b1870	JW1859	cmoA	Carboxy-S-adenosyl-L-methionine synthase	27777				114.08	96.2116	145.271	96.4843	89.6638	92.5102	65.1178	52.5405	74.3737	3	118.521	24.8294	3	92.8861	3.42575	3	64.0107	10.9586	0.783711	0.288648	0.540079	0.0823626	0.689131	0.0809867		60.1577	79.9031	61.6471	60.1774		55.841	57.1038	60.8479	2			2			3
P0ACF4	DBHB_ECOLI	b0440	JW0430	hupB	DNA-binding protein HU-beta	9226				9064.7	9345.87	9584.73	5955.42	5819.61	6183.15	6160.87	6460.36	6222.83	3	9331.77	260.302	3	5986.06	183.697	3	6281.35	158.09	0.641471	0.00116484	0.673115	0.00195622	1.04933	0.181311	9676.23	9811.72	9807	6302.83	6288.96	6197.29	6528.85	6613.39	6285.42	3	9764.98	76.8989	3	6263.03	57.3505	3
P0ACF8	HNS_ECOLI	b1237	JW1225	hns	DNA-binding protein H-NS	15540				6745.03	7139.9	6856.19	5285.22	5614.89	5582.88	5389.5	5574.99	5505.41	3	6913.71	203.621	3	5494.33	181.8	3	5489.97	93.7044	0.794701	0.00446432	0.79407	0.00850645	0.999206	0.983567	6868.14	6948.9	6881.23	5158.58	5114.1	5259.38	5856.54	5476.16	5652.2	3	6899.42	43.345	3	5177.35	74.4372	3
P0ACG1	STPA_ECOLI	b2669	JW2644	stpA	DNA-binding protein StpA	15348				519.4	545.145	528.341	483.192	472.757	492.869	454.149	434.131	465.998	3	530.962	13.0711	3	482.939	10.0584	3	451.426	16.1071	0.909555	0.0218184	0.850204	0.0109118	0.934747	0.114482	537.23	524.323	497.568	385.668	440.696	451.442	432.166	451.902	437.649	3	519.707	20.2299	3	425.935	35.284	3
P0ACI0	ROB_ECOLI	b4396	JW4359	rob	Right origin-binding protein	33145	2			173.026	185.239	165.31	171.575	149.396	130.656	182.64	194.815	157.074	3	174.525	10.0487	3	150.542	20.4836	3	178.176	19.2624	0.862583	0.239803	1.02092	0.830798	1.18356	0.255125	154.251	157.778	163.08	198.116	178.433	195.435	174.72	156.713	154.135	3	158.37	4.44414	3	190.661	10.6746	3
P0ACJ0	LRP_ECOLI	b0889	JW0872	lrp	Leucine-responsive regulatory protein	18887				627.035	631.461	585.052	744.436	742.679	683.191	878.399	762.063	796.477	3	614.516	25.6124	3	723.435	34.8637	3	812.313	59.7629	1.17724	0.0327906	1.32187	0.0378761	1.12286	0.183563	578.758	623.055	618.594	709.318	683.914	719.769	801.228	797.402	763.161	3	606.802	24.3893	3	704.334	18.4398	3
P0ACJ8	CRP_ECOLI	b3357	JW5702	crp	cAMP-activated global transcriptional regulator CRP	23640	3	3		2008.25	2011.06	1991.78	1787.3	1716.01	1696.22	2014.13	2064	2073.37	3	2003.7	10.4153	3	1733.18	47.9052	3	2050.5	31.8439	0.86499	0.0206007	1.02336	0.167806	1.18309	0.00834353	2053.19	2050.34	2082.89	1918.57	1907.52	1829.25	2144.68	2104.2	2187.46	3	2062.14	18.0264	3	1885.11	48.6935	3
P0AEB7	YOAB_ECOLI	b1809	JW5295	yoaB	RutC family protein YoaB	12493				436.778	424.218	422.377	320.681	313.418	282.406	348.898	330.608	302.138	3	427.791	7.83722	3	305.502	20.3284	3	327.215	23.564	0.714138	0.0128727	0.764894	0.0283909	1.07107	0.403788	364.744	367.939	372.358	230.628	188.713	217.119	434.97	388.219	412.042	3	368.347	3.82336	3	212.153	21.3942	3
P0ACK5	DEOR_ECOLI	b0840	JW0824	deoR	Deoxyribose operon repressor	28548			obscure	23.2468	18.2943	27.8467		21.6288	19.7662		23.3582		3	23.1293	4.77728	2			1											30.3523				41.3737	31.5091	49.5676	1			0			3
P23842	YFEA_ECOLI	b2395	JW5391	yfeA	Uncharacterized protein YfeA	83524
P0ACL0	GLPR_ECOLI	b3423	JW3386	glpR	Glycerol-3-phosphate regulon repressor	28048				198.538	241.001	230.295	284.055	260.2	261.52	278.358	224.616	274.032	3	223.278	22.0841	3	268.592	13.4079	3	259.002	29.8576	1.20295	0.0886695	1.16	0.240889	0.964296	0.723718	125.166	159.621	197.991	241.968		212.839	219.902	196.676	161.622	3	160.926	36.43	2			3
P0ACL9	PDHR_ECOLI	b0113	JW0109	pdhR	Pyruvate dehydrogenase complex repressor	29425				49.0814	53.8414	49.1313		52.553	49.4522				3	50.6847	2.7339	2			0										67.1172								1			0			0
P0ACM5	YEGW_ECOLI	b2101	JW2088	yegW	Uncharacterized HTH-type transcriptional regulator YegW	28277				39.1222	47.29	45.3645	32.802		18.4983	62.1134	55.6572	49.4879	3	43.9256	4.26979	2			3	55.7528	6.31329			1.26926	0.103798			29.8454	46.949					26.432	23.03	47.5524	2			0			3
P0ACP1	CRA_ECOLI	b0080	JW0078	cra	Catabolite repressor/activator	37999				186.393	176.458	209.687	234.238	225.339	199.579	249.785	218.384	262.709	3	190.846	17.0562	3	219.719	18.0001	3	243.626	22.7953	1.15129	0.174029	1.27656	0.0687703	1.10881	0.332039	166.566	166.682	213.228	192.581	144.366	126.074	167.178	167.378	161.893	3	182.159	26.9069	3	154.34	34.3571	3
P0ACQ4	OXYR_ECOLI	b3961	JW3933	oxyR	Hydrogen peroxide-inducible genes activator	34276	2			108.721	104.435	108.633	94.956	93.8059	117.606	69.596	128.151	108.976	3	107.263	2.44952	3	102.123	13.4213	3	102.241	29.8528	0.952077	0.648887	0.953181	0.837878	1.00116	0.997754	91.2978	75.1293	90.7821	63.103	90.7774	102.666	81.4796	93.302	89.2398	3	85.7364	9.18964	3	85.5155	20.2996	3
P0ACR4	YEIE_ECOLI	b2157	JW2144	yeiE	Uncharacterized HTH-type transcriptional regulator YeiE	32724				27.7463	28.5754	29.92	34.8443	34.0345	19.5566	27.7438	41.2413	23.4011	3	28.7472	1.09699	3	29.4785	8.60212	3	30.7954	9.30335	1.02544	0.91796	1.07125	0.790672	1.04467	0.902389	17.6999	22.0851	31.202	20.167	30.9597	19.7264	16.3317	27.1906	21.9336	3	23.6623	6.88785	3	23.6177	6.36217	3
P0A9J8	PHEA_ECOLI	b2599	JW2580	pheA	Prephenate dehydratase	43111	3	3		103.823	97.6969	84.2893	93.2322	78.3597	92.2817	129.515	121.936	102.015	3	95.2697	9.99048	3	87.9579	8.32583	3	117.822	14.2041	0.923251	0.470541	1.23672	0.14557	1.33953	0.100798	75.4187	61.9757	69.3105	54.7168	69.4842	68.5155	96.4016	103.073	113.518	3	68.9016	6.73082	3	64.2388	8.26053	3
P76339	YEDV_ECOLI	b1968	JW1951	yedV	Probable sensor-like histidine kinase YedV	50850
P0ACR9	MPRA_ECOLI	b2684	JW2659	mprA	Transcriptional repressor MprA	20563				507.431	534.018	504.88	201.859	187.772	288.707	257.492	264.035	295.355	3	515.443	16.1369	3	226.113	54.664	3	272.294	20.2376	0.438676	0.0197996	0.528272	0.00115752	1.20424	0.385859	429.949	454.195	458.422	149.026	148.238	181.976	225.859	246.83	198.462	3	447.522	15.3647	3	159.747	19.2552	3
P0ACS7	RPIR_ECOLI	b4089	JW4050	rpiR	HTH-type transcriptional regulator RpiR	32362				38.193	48.8034	82.754	63.3713	71.8959	72.0025	81.9668	97.1076	105.784	3	56.5835	23.277	3	69.0899	4.95274	3	94.9528	12.0539	1.22103	0.528074	1.6781	0.132724	1.37434	0.105734		70.458	61.9137	100.626	108.059	91.0656	91.04	90.2162	109.057	2			3	99.9169	8.51887	3
P0ACU5	FABR_ECOLI	b3963	JW3935	fabR	HTH-type transcriptional repressor FabR	26553				188.85	178.366	187.656	155.944	138.566	162.299	247.937	252.761	234.853	3	184.957	5.7394	3	152.27	12.2857	3	245.184	9.26605	0.823269	0.0547456	1.32562	0.00672554	1.61019	0.0057423	210.077	176.723	211.78	142.717	163.518	83.0516	237.73	252.085	248.315	3	199.527	19.7669	3	129.762	41.7682	3
P0ACV0	LPXL_ECOLI	b1054	JW1041	lpxL	Lipid A biosynthesis lauroyltransferase	35407				72.337	67.5357	60.2006	50.4544	59.4964	74.566	103.845	69.1007	119.906	3	66.6911	6.11212	3	61.5056	12.1807	3	97.6172	25.9689	0.922246	0.632638	1.46372	0.23241	1.58713	0.200532	64.7993		32.6828	55.0213			90.1568	94.4811	111.313	2			1			3
P0ACV4	LAPA_ECOLI	b1279	JW1271	lapA	Lipopolysaccharide assembly protein A	11351				43.7828	32.8802	48.3862	134.404	114.622	123.079	143.616	149.379	160.063	3	41.6831	7.9634	3	124.035	9.92559	3	151.019	8.3453	2.97567	0.00282206	3.62304	0.000909016	1.21755	0.0613371	39.1351	30.0175	41.4463	91.6951	89.0293	109.087	135.786	139.226	146.218	3	36.8663	6.04276	3	96.6038	10.8926	3
P0ACY1	YDJA_ECOLI	b1765	JW1754	ydjA	Putative NAD(P)H nitroreductase YdjA	20059				293.179	295.277	301.907	310.906	337.144	329.732	426.883	377.191	409.197	3	296.788	4.55588	3	325.927	13.5264	3	404.424	25.1875	1.09818	0.0943567	1.36267	0.0354283	1.24084	0.0478956	301.192	298.084	291.542	303.923	324.301	312.92	387.95	376.021	399.669	3	296.939	4.92578	3	313.715	10.2122	3
P76569	YFGD_ECOLI	b2495	JW2480	yfgD	Uncharacterized protein YfgD	13399				392.551	385.267	313.938	307.255	321.459	345.02	342.086	314.876	255.518	3	363.919	43.4375	3	324.578	19.0747	3	304.16	44.2677	0.891897	0.33438	0.835791	0.233362	0.937094	0.616151	314.235	335.662	378.181	185.112	298.996	276.339	375.679	305.439	292.829	3	342.693	32.5476	3	253.482	60.2844	3
P0ACY3	YEAG_ECOLI	b1783	JW1772	yeaG	Uncharacterized protein YeaG	74480				46.1893	45.9905	45.799	39.304	37.1993	27.0228				3	45.9929	0.195161	3	34.5087	6.56784	0			0.750304	0.148541					66.8808	36.8514	41.3445	32.1915	37.9985	30.0994				3	48.3589	16.197	3	33.4298	4.09255	0
P0AD10	YECJ_ECOLI	b4537	JW1891	yecJ	Uncharacterized protein YecJ	9123				147.771	141.577	141.206	160.923	132.031	134.064	172.59	165.201	181.817	3	143.518	3.68787	3	142.339	16.126	3	173.203	8.32493	0.991787	0.928606	1.20684	0.0324833	1.21683	0.120866	149.903	138.808	142.471	125.968	110.691	121.038	164.77	149.725	163.52	3	143.727	5.65319	3	119.232	7.79692	3
P0AD12	YEEZ_ECOLI	b2016	JW1998	yeeZ	Protein YeeZ	29680				200.089	198.967	213.01	323.615	366.707	372.445	242.041	226.726	247.233	3	204.022	7.80403	3	354.256	26.6902	3	238.667	10.6618	1.73636	0.0179899	1.16981	0.0310201	0.673713	0.0308468	216.147	181.228	197.24	338.876	326.97	299.209	211.912	234.602	241.416	3	198.205	17.4795	3	321.685	20.3548	3
P0AD33	YFCZ_ECOLI	b2343	JW2340	yfcZ	UPF0381 protein YfcZ	10318				2002.04	1988.52	1876.08	1377.93	1391.19	1376.75	1682.42	1636.83	1713.01	3	1955.55	69.1514	3	1381.96	8.01804	3	1677.42	38.3353	0.706686	0.0132263	0.857775	0.0219662	1.2138	0.0184636	1873.86	1880.82	1798.34	1404.21	1423.15	1442.52	1943.87	1758.06	1816.62	3	1851.01	45.7432	3	1423.29	19.1554	3
P0AAG5	MDLB_ECOLI	b0449	JW5061	mdlB	Multidrug resistance-like ATP-binding protein MdlB	65222								839.589	849.538			648.5	0			2			1
P0AD44	YFHG_ECOLI	b2555	JW2539	yfhG	Uncharacterized protein YfhG	27348
P0AD57	ISPB_ECOLI	b3187	JW3154	ispB	Octaprenyl-diphosphate synthase	35217				68.0774	53.4146	53.924	59.3152	60.1432	73.4344	59.4594	53.5578	73.6364	3	58.472	8.32242	3	64.2976	7.92352	3	62.2179	10.3196	1.09963	0.508401	1.06406	0.713929	0.967655	0.849345	51.6448	52.7695	60.242	56.4734	57.0392	68.5803	52.1898	51.4979	55.3522	3	54.8854	4.67288	3	60.6976	6.83245	3
P0AD61	KPYK1_ECOLI	b1676	JW1666	pykF	Pyruvate kinase I	50729	1			3546.49	3602.43	3615.42	2371.53	2398.92	2402.24	2469.92	2468.87	2459.48	3	3588.11	36.6273	3	2390.9	16.854	3	2466.09	5.74845	0.666338	0.000512966	0.687294	0.00212741	1.03145	0.0326391	3516.24	3483.91	3433.56	2470.2	2494.36	2407.46	2495.28	2489.08	2534.65	3	3477.9	41.666	3	2457.34	44.8546	3
P0AD68	FTSI_ECOLI	b0084	JW0082	ftsI	Peptidoglycan synthase FtsI	63877				111.974	95.9259	111.083	157.623	107.508	84.5433	125.462	141.413	150.06	3	106.328	9.01917	3	116.558	37.371	3	138.978	12.4784	1.09622	0.738381	1.30708	0.0512906	1.19235	0.526946	138.252	125.359	123.823	106.168	124.846	152.322	161.009	89.4134	140.222	3	129.145	7.92449	3	127.779	23.2163	3
P04994	EX7L_ECOLI	b2509	JW2493	xseA	Exodeoxyribonuclease 7 large subunit	51832				28.5285	23.9692	33.9941	34.4252	27.6719	29.5557	42.4221	34.6345	39.6797	3	28.8306	5.01927	3	30.5509	3.48491	3	38.9121	3.95014	1.05967	0.713973	1.34968	0.0941948	1.27368	0.109449		36.9456	27.6754	70.3317		83.1315	50.8051	47.9635	53.7009	2			2			3
P0ADA3	NLPD_ECOLI	b2742	JW2712	nlpD	Murein hydrolase activator NlpD	40149				275.427	284.159	272.586	265.396	299.922	265.448	256.925	242.097	241.564	3	277.391	6.03122	3	276.922	19.9186	3	246.862	8.71889	0.99831	0.977727	0.889943	0.0259476	0.89145	0.181311	327.084	317.789	327.713	319.15	296.586	310.008	261.826	227.146	240.19	3	324.195	5.55695	3	308.581	11.3495	3
P0ADA5	YAJG_ECOLI	b0434	JW0424	yajG	Uncharacterized lipoprotein YajG	20950				963.649	985.06	995.897	885.83	964.499	1019.19	907.921	949.217	896.031	3	981.535	16.4104	3	956.506	67.0383	3	917.723	27.915	0.9745	0.658163	0.934987	0.0704429	0.959453	0.544165	776.16	851.177	812.954	826.836	829.637	741.251	770.077	745.87	728.116	3	813.43	37.5108	3	799.241	50.2406	3
P0ADB1	OSME_ECOLI	b1739	JW1728	osmE	Osmotically-inducible lipoprotein E	12021				1870.94	1902.92	1949.98	859.72	902.207	877.87	967.85	969.118	1002.36	3	1907.95	39.759	3	879.932	21.3184	3	979.776	19.5686	0.461193	0.000521998	0.513524	0.000715915	1.11347	0.0181165	2114.02	2034.61	2153.1	947.12	987.52	998.636	853.911	824.877	874.284	3	2100.58	60.3781	3	977.759	27.1097	3
P0ADB7	ECNB_ECOLI	b4411	JW4108	ecnB	Entericidin B	4810				451.611	470.568	481.147	198.519	187.432	205.1	128.336	98.9204	91.8407	3	467.775	14.9647	3	197.017	8.92925	3	106.366	19.3533	0.421179	0.000823971	0.227386	0.000409028	0.539881	0.0245563	360.804	393.307	421.494	160.598	193.39	198.975	82.3694	96.035	45.7189	3	391.868	30.3706	3	184.321	20.7336	3
P0ADC1	LPTE_ECOLI	b0641	JW0636	lptE	LPS-assembly lipoprotein LptE	21357				84.2962	84.1364	75.5721	95.5823	78.052	99.4651	81.1173	80.7726	98.8798	3	81.3349	4.99137	3	91.0331	11.4084	3	86.9232	10.3561	1.11924	0.358983	1.06871	0.532384	0.954853	0.74095	59.0148	66.077	69.0234	55.1831	70.251	72.4119	79.447	58.8483	52.152	3	64.7051	5.14341	3	65.9487	9.38565	3
P0ADC6	LPTG_ECOLI	b4262	JW5760	lptG	Lipopolysaccharide export system permease protein LptG	39619				71.7871	64.4489	62.2224	56.4355	58.4575	60.9116	39.0421	67.0598	52.6298	3	66.1528	5.00483	3	58.6015	2.24152	3	52.9106	14.011	0.885851	0.16239	0.799824	0.306021	0.902887	0.642178	59.2992	57.4228	61.6114	51.2498	61.6965	52.7164	55.0834	40.7735	44.6591	3	59.4445	2.09808	3	55.2209	5.65577	3
P0ADE6	YGAU_ECOLI	b2665	JW2640	ygaU	Uncharacterized protein YgaU	16063				1587.89	1518.21	1539.29	497.172	537.771	489.601	536.574	491.513	521.499	3	1548.46	35.7343	3	508.181	25.9035	3	516.529	22.938	0.328184	0.000190221	0.333575	0.000232825	1.01643	0.765734	1638.71	1551.51	1591.45	603.222	573.914	592.944	457.02	462.372	457.966	3	1593.89	43.6512	3	590.027	14.8702	3
P0ADE8	YGFZ_ECOLI	b2898	JW2866	ygfZ	tRNA-modifying protein YgfZ	36094				536.664	569.385	548.082	445.155	478.51	450.277	563.813	583.157	621.335	3	551.377	16.6075	3	457.981	17.9624	3	589.435	29.2704	0.830613	0.00954768	1.06902	0.199448	1.28703	0.0211925	603.649	610.65	594.697	458.686	520.778	486.166	670.422	656.357	684.469	3	602.999	7.99636	3	488.543	31.1142	3
P37649	YHJK_ECOLI	b3529	JW5943	yhjK	Protein YhjK	74381
P0ADG4	SUHB_ECOLI	b2533	JW2517	suhB	Inositol-1-monophosphatase	29172	3	3		433.385	423.628	460.897	506.617	531.86	531.388	448.777	462.174	468.613	3	439.303	19.3265	3	523.288	14.4397	3	459.855	10.1193	1.19118	0.0143392	1.04678	0.267325	0.878779	0.020599	460.529	451.77	426.867	419.343	469.018	471.058	451.2	435.179	455.29	3	446.389	17.4643	3	453.14	29.2865	3
P0ADG7	IMDH_ECOLI	b2508	JW5401	guaB	Inosine-5'-monophosphate dehydrogenase	52022				2156.99	2220.89	2174.81	1894.67	1850.42	1897.67	1763.25	1727.38	1724.9	3	2184.23	32.9751	3	1880.92	26.4563	3	1738.51	21.4613	0.861136	0.00214058	0.795937	0.00117195	0.924287	0.0122681	2066.72	2076.37	2007.72	1658.06	1723.35	1733.62	1656.73	1646.69	1687.23	3	2050.27	37.1639	3	1705.01	40.9829	3
P0AAU2	YBFA_ECOLI	b0699	JW0688	ybfA	Uncharacterized protein YbfA	8275
P0A8I3	YAAA_ECOLI	b0006	JW0005	yaaA	UPF0246 protein YaaA	29586				138.626	138.33	101.291	131.562	133.056	110.017	114.079	141.613	114.179	3	126.082	21.4704	3	124.878	12.892	3	123.29	15.868	0.990451	0.951854	0.977856	0.890466	0.987284	0.927568	114.096	158.137	147.029	175.383	139.614	160.845	98.8955	159.733	114.623	3	139.754	22.9041	3	158.614	17.9886	3
P0ADK0	YIAF_ECOLI	b3554	JW5655	yiaF	Uncharacterized protein YiaF	25663				140.283	138.515	134.224	80.4575	102.38	99.146	102.024	109.536	88.6513	3	137.674	3.11582	3	93.9945	11.8344	3	100.07	10.5785	0.682732	0.0389406	0.726865	0.0406129	1.06464	0.63149	112.893	111.961	113.484	91.7417	95.8525	98.0018	74.1372	72.7426	74.6361	3	112.779	0.767836	3	95.1987	3.18085	3
P0ADL3	YICN_ECOLI	b3663	JW5637	yicN	Uncharacterized protein YicN	17219				22.8915	12.5213	15.3235		12.969	7.52243		9.32337		3	16.9121	5.36451	2			1
P0ADN6	YIFL_ECOLI	b4558	JW3781	yifL	Uncharacterized lipoprotein YifL	7177				93.6483	98.841	93.1472	82.6625	81.8095	79.2744	87.7885	74.6343	70.0523	3	95.2122	3.15263	3	81.2488	1.76227	3	77.4917	9.20689	0.853345	0.0164643	0.813884	0.108857	0.953758	0.642178	88.8648	86.6449	76.1054	72.6065	75.3302	76.9365	73.6336	68.1129	67.9325	3	83.8717	6.81678	3	74.9577	2.1889	3
P0ADP7	UBIJ_ECOLI	b3834	JW3811	ubiJ	Ubiquinone biosynthesis protein UbiJ	22153
P0ADP9	YIHD_ECOLI	b3858	JW3830	yihD	Protein YihD	10273				832.451	808.359	866.54	696.61	709.137	673.654	714.303	604.16	665.681	3	835.783	29.2333	3	693.134	17.9951	3	661.381	55.1972	0.829322	0.0123228	0.791331	0.0366808	0.95419	0.542575	691.673	846.496	778.272	619.764	773.872	636.595	737.955	684.46	780.831	3	772.147	77.593	3	676.744	84.5355	3
P76034	YCIT_ECOLI	b1284	JW1276	yciT	Uncharacterized HTH-type transcriptional regulator YciT	27603				91.0359	92.3303	83.4213	76.7225	73.431	92.8614	103.135	108.023	96.3086	3	88.9292	4.81366	3	81.005	10.399	3	102.489	5.88387	0.910893	0.404224	1.15248	0.0717543	1.26522	0.10484	97.1429	110.367	100.502	142.748	100.319	122.321	102.029	92.5998	100.199	3	102.671	6.8736	3	121.796	21.2194	3
P0ADQ2	YIID_ECOLI	b3888	JW3859	yiiD	Uncharacterized protein YiiD	37094				44.4501	41.8265	38.1877			31.3701				3	41.4881	3.14488	1			0										17.5393								1			0			0
P0ADQ7	YGAM_ECOLI	b2672	JW2647	ygaM	Uncharacterized protein YgaM	11847				509.26	565.757	509.057	90.6449			91.8388		93.9902	3	528.025	32.6773	1			2									586.229	568.758	559.157			102.31	87.4956			3	571.381	13.7253	1			1
P33218	YEBE_ECOLI	b1846	JW1835	yebE	Inner membrane protein YebE	23687				48.765	53.6486	64.0433			31.3915	45.8062		58.9646	3	55.4856	7.80305	1			2									60.8794	69.3931	53.0507	47.2525		77.6565	41.2751		17.5316	3	61.1077	8.17359	2			2
P0ADR6	RLMM_ECOLI	b2806	JW2777	rlmM	Ribosomal RNA large subunit methyltransferase M	41905				71.4559	88.9707	79.0651	77.3555	86.9768	95.5492	58.3468	60.7311	79.7602	3	79.8306	8.78245	3	86.6272	9.10189	3	66.2794	11.7355	1.08514	0.487348	0.83025	0.255727	0.765111	0.151621	54.8597	84.6978	70.6233	111.115	84.7742	64.8867	65.919	67.3874	81.769	3	70.0603	14.927	3	86.9253	23.1891	3
P75849	YCBL_ECOLI	b0927	JW0910	ycbL	Uncharacterized protein YcbL	23784	2			133.542	164.323	131.902	111.446	142.348	137.062	140.688	152.655	128.599	3	143.256	18.2633	3	130.285	16.528	3	140.647	12.0281	0.90946	0.496065	0.981792	0.876234	1.07953	0.547662	108.699	129.266	76.4685	107.871	99.9371	146.529	123.532	141.77	126.242	3	104.811	26.6126	3	118.112	24.9272	3
P75913	GHRA_ECOLI	b1033	JW5146	ghrA	Glyoxylate/hydroxypyruvate reductase A	35343				90.8427	76.2195	87.0886	141.947	132.873	148.099	140.507	149.855	147.792	3	84.7169	7.59461	3	140.973	7.65959	3	146.051	4.91108	1.66405	0.00422617	1.72399	0.00392323	1.03602	0.511926	85.7808	92.4266	87.0244	144.261	129.613	130.688	125.735	118.509	130.03	3	88.4106	3.5331	3	134.854	8.16441	3
P0ADS2	ZAPA_ECOLI	b2910	JW2878	zapA	Cell division protein ZapA	12594				203.707	222.889	191.775	117.54	140.048	123.804	204.095	187.572	198.372	3	206.124	15.6971	3	127.131	11.6169	3	196.68	8.39049	0.616769	0.0099862	0.954183	0.496724	1.54707	0.0098449	214.658	212.925	224.455	125.201	107.104	116.663	191.645	138.402	215.018	3	217.346	6.21725	3	116.323	9.0533	3
P0ADS6	YGGE_ECOLI	b2922	JW2889	yggE	Uncharacterized protein YggE	26635				783.489	763.246	790.786	400.823	417.9	415.15	496.817	456.697	508.8	3	779.174	14.2681	3	411.291	9.16924	3	487.438	27.2884	0.527855	0.000328997	0.625583	0.0031257	1.18514	0.0719205	763.252	779.851	801.472	411.609	422.569	442.408	442.779	459.753	462.2	3	781.525	19.1649	3	425.529	15.6114	3
P0ADT2	YGIB_ECOLI	b3037	JW5927	ygiB	UPF0441 protein YgiB	23479				74.8323	80.9872	83.7084	49.6989	51.7708	48.7762	60.9227	47.0393	51.5918	3	79.8426	4.5474	3	50.082	1.53361	3	53.1846	7.07743	0.627258	0.0125268	0.666118	0.0228544	1.06195	0.622547	160.779	182.644	180.27	129.118	142.885	110.959	107.842	118.02	105.505	3	174.564	11.9973	3	127.654	16.0133	3
P0ADT5	YGIC_ECOLI	b3038	JW3006	ygiC	Putative acid--amine ligase YgiC	45026				79.8957	96.9988	94.8902	48.0612	69.3332	68.7223	84.5146	62.9441	63.8746	3	90.5949	9.32557	3	62.0389	12.1089	3	70.4444	12.194	0.684795	0.0659774	0.777576	0.138956	1.13549	0.555757	83.3243	89.5164	100.618	70.6074			65.1849	78.6841	87.6469	3	91.1529	8.76223	1			3
P27896	NARQ_ECOLI	b2469	JW2453	narQ	Nitrate/nitrite sensor protein NarQ	63697
P21645	LPXD_ECOLI	b0179	JW0174	lpxD	UDP-3-O-(3-hydroxymyristoyl)glucosamine N-acyltransferase	36038				133.296	194.515	203.552	162.585	166.127	200.645	232.155	225.844	211.995	3	177.121	38.2216	3	176.452	21.0262	3	223.331	10.3122	0.996225	0.982614	1.2609	0.22571	1.26568	0.0934666	180.322	196.575	184.376	217.184	225.593	142.517	214.008	189.788	211.577	3	187.091	8.45981	3	195.098	45.7302	3
P0AFI5	PBP7_ECOLI	b2134	JW5355	pbpG	D-alanyl-D-alanine endopeptidase	33887				47.1327	39.4799	37.2235	54.1725	47.574	52.9675			41.0437	3	41.2787	5.19373	3	51.5713	3.51383	1			1.24934	0.0962268					30.5964	44.4412	47.6125	43.7566		35.1957	41.4194		43.9005	3	40.8834	9.04879	2			2
P75796	GSIA_ECOLI	b0829	JW5897	gsiA	Glutathione import ATP-binding protein GsiA	69114																																94.1993		208.065			0			1			1
P0ADT8	YGIM_ECOLI	b3055	JW3027	ygiM	Uncharacterized protein YgiM	23076				301.461	291.003	249.951	189.554	211.723	218.633	247.123	236.973	224.309	3	280.805	27.2272	3	206.637	15.1921	3	236.135	11.4301	0.735872	0.048623	0.840922	0.137601	1.14275	0.119411	244.547	231.733	234.491	176.459	165.831	151.161	183.745	209.401	180.493	3	236.924	6.74448	3	164.484	12.7027	3
P0ADU2	YGIN_ECOLI	b3029	JW2997	ygiN	Probable quinol monooxygenase YgiN	11532				214.734	209.261	219.582	106.181	98.9307	121.859	286.907	285.178	221.956	3	214.526	5.16365	3	108.99	11.7195	3	264.68	37.0105	0.508052	0.00517661	1.23379	0.200302	2.42848	0.0382737	216.726	242.309	221.298			131.659	278.09	235.195	262.934	3	226.778	13.6434	1			3
P0ADV1	LPTA_ECOLI	b3200	JW3167	lptA	Lipopolysaccharide export system protein LptA	20127				653.716	655.598	657.858	552.113	556.478	608.967	591.129	509.073	615.691	3	655.724	2.07387	3	572.519	31.64	3	571.964	55.8329	0.87311	0.0811276	0.872264	0.176296	0.999031	0.99436	644.294	667.648	716.506	625.095	619.492	683.284	544.556	457.68	597.863	3	676.149	36.849	3	642.624	35.3241	3
P0ADV7	MLAC_ECOLI	b3192	JW3159	mlaC	Probable phospholipid-binding protein MlaC	23963				729.888	741.586	713.921	670.732	698.229	704.172	592.072	586.71	595.028	3	728.465	13.8873	3	691.044	17.8402	3	591.27	4.2166	0.948631	0.0879429	0.811666	0.00734785	0.855618	0.0274318	708.615	723.31	706.789	693.563	712.053	691.678	547.987	607.024	556.865	3	712.905	9.05742	3	699.098	11.2589	3
P63340	YQEG_ECOLI	b2845	JW2813	yqeG	Inner membrane transport protein YqeG	45099
P0AAH8	SAPF_ECOLI	b1290	JW1283	sapF	Peptide transport system ATP-binding protein SapF	30571								25.549	28.686				0			2			0															20.9922			0			0			1
P31441	ADEC_ECOLI	b3665	JW3640	ade	Adenine deaminase	63739				163.484	153.119	228.23	195.214	225.426	131.66	257.544	240.261	230.812	3	181.611	40.7045	3	184.1	47.8608	3	242.872	13.556	1.01371	0.958603	1.33732	0.16102	1.31924	0.248457	387.052	340.124	372.981	356.166	261.59	159.047	419.605	178.898	264.466	3	366.719	24.0825	3	258.934	98.5863	3
P0ADY1	PPID_ECOLI	b0441	JW0431	ppiD	Peptidyl-prolyl cis-trans isomerase D	68150				506.48	512.928	502.896	540.022	531.199	542.093	503.632	500.871	489.585	3	507.435	5.08368	3	537.771	5.78523	3	498.029	7.44217	1.05978	0.00912784	0.981465	0.214635	0.926099	0.0124433	510.804	499.381	516.068	518.647	525.085	517.039	485.843	499.795	496.795	3	508.751	8.53083	3	520.257	4.25777	3
P0ADY3	RL14_ECOLI	b3310	JW3272	rplN	50S ribosomal protein L14	13541				6885.92	7282.42	7420.6	7940.28	8352.13	8393.98	6719.88	7332.5	7267.9	3	7196.31	277.545	3	8228.8	250.737	3	7106.76	336.601	1.14347	0.0224973	0.987556	0.790672	0.863645	0.0375454	7616.96	7698.77	7596.79	8259.39	8184.05	8724.78	7595.62	7433.22	7460.31	3	7637.51	54.0056	3	8389.41	292.875	3
P03961	KDPC_ECOLI	b0696	JW0684	kdpC	Potassium-transporting ATPase KdpC subunit	20267
P0ADY7	RL16_ECOLI	b3313	JW3275	rplP	50S ribosomal protein L16	15281				5708.96	5754.04	5778.33	5326.85	5654.91	5503.1	4415.1	4597.98	4475.38	3	5747.11	35.2004	3	5494.95	164.182	3	4496.15	93.1929	0.956125	0.170239	0.782333	0.00350543	0.818233	0.0120549	5056.93	5278.98	5227.88	4994.67	4948.56	4943.86	4908.56	4945.35	4999.63	3	5187.93	116.291	3	4962.36	28.0769	3
P17334	PTQC_ECOLI	b1737	JW1726	chbC	PTS system N,N'-diacetylchitobiose-specific EIIC component	48332
Q46845	YGHU_ECOLI	b2989	JW5492	yghU	Disulfide-bond oxidoreductase YghU	32392				65.0483	66.6446	67.775	47.6224	43.37	48.6771	69.8964	58.6158	63.0671	3	66.4893	1.36997	3	46.5565	2.80953	3	63.8598	5.68192	0.70021	0.00728928	0.960452	0.575524	1.37166	0.0517417	54.2278	43.4249	45.7576	35.1508	26.6258	31.1967	51.2151	37.6536	41.7325	3	47.8034	5.68461	3	30.9911	4.26622	3
P06992	RSMA_ECOLI	b0051	JW0050	rsmA	Ribosomal RNA small subunit methyltransferase A	30420				161.555	150.726	173.298	148.744	149.152	168.441	127.172	95.5099	158.066	3	161.86	11.2891	3	155.446	11.2561	3	126.916	31.2788	0.960373	0.600746	0.784111	0.248801	0.816465	0.353562	163.509	142.551	168.839	149.839	165.011	155.343	153.096	143.092	121.813	3	158.3	13.8967	3	156.731	7.68064	3
P0ADZ0	RL23_ECOLI	b3318	JW3280	rplW	50S ribosomal protein L23	11199				1270.82	1321.44	1426.9	1319.23	1406.31	1527.14	1093.63	1065.03	1028.58	3	1339.72	79.6295	3	1417.56	104.411	3	1062.41	32.6038	1.0581	0.451552	0.793011	0.0356747	0.749466	0.0536901	1102.24	1194.88	1287.15	1097.73	1009.65	1105.24	981.952	1053.28	1010.85	3	1194.76	92.4551	3	1070.87	53.1538	3
P07862	DDLB_ECOLI	b0092	JW0090	ddlB	D-alanine--D-alanine ligase B	32840				169.857	167.245	148.462	171.661	163.121	171.542	151.463	170.772	172.698	3	161.855	11.6717	3	168.775	4.89658	3	164.978	11.7436	1.04275	0.501909	1.0193	0.806863	0.977503	0.719775	152.468	136.209	154.916	159.55	190.147	148.693	145.126	154.234	140.132	3	147.864	10.1678	3	166.13	21.4961	3
P0ADZ4	RS15_ECOLI	b3165	JW3134	rpsO	30S ribosomal protein S15	10269				10044.2	9991.06	10090.8	10096	10256	10265.8	8477.35	8807.85	8634.13	3	10042	49.9057	3	10205.9	95.3311	3	8639.78	165.322	1.01632	0.126625	0.860362	0.00946387	0.846544	0.00494065	9723.86	9467.65	9603.42	9145.27	8758.75	9244.59	8365.68	8290.53	8787.07	3	9598.31	128.181	3	9049.54	256.678	3
P0ADZ7	YAJC_ECOLI	b0407	JW0397	yajC	UPF0092 membrane protein YajC	11887				2866.52	2868.86	2796.62	2643.98	2547.47	2727.57	2410.77	2588.98	2562.13	3	2844	41.049	3	2639.67	90.1272	3	2520.63	96.0812	0.928155	0.07743	0.886296	0.0368399	0.954901	0.287857	3099.9	3041.47	3010.44	2644.95	2839.54	2684.34	2620.96	2540.77	2438.39	3	3050.6	45.424	3	2722.94	102.878	3
P0AE01	TRMJ_ECOLI	b2532	JW2516	trmJ	tRNA (cytidine/uridine-2'-O-)-methyltransferase TrmJ	27048				247.098	235.284	229.053	273.309	256.379	273.733	279.923	285.185	281.124	3	237.145	9.16531	3	267.807	9.89921	3	282.077	2.7575	1.1293	0.0376649	1.18947	0.0237869	1.05329	0.199989	198.812	191.963	233.485	224.289	238.537	228.936	242.021	256.705	225.928	3	208.087	22.2606	3	230.587	7.26612	3
P18392	RSTB_ECOLI	b1609	JW1601	rstB	Sensor protein RstB	49283
P0AE08	AHPC_ECOLI	b0605	JW0598	ahpC	Alkyl hydroperoxide reductase subunit C	20761	1			5243.42	5323.52	5275.05	5022.81	5191.43	5177.15	5904.03	6108.06	6033.27	3	5280.66	40.344	3	5130.46	93.5035	3	6015.12	103.219	0.971557	0.146528	1.13908	0.00995988	1.17243	0.00444248	4026.2	3984.29	3950.73	4016.92	3880.3	3935.87	4839.79	4675.66	4691.59	3	3987.07	37.8119	3	3944.36	68.7049	3
P32705	ACTP_ECOLI	b4067	JW4028	actP	Cation/acetate symporter ActP	59197
P0AG71	RMUC_ECOLI	b3832	JW3809	rmuC	DNA recombination protein RmuC	54764
P0ADE4	TAMA_ECOLI	b4220	JW4179	tamA	Translocation and assembly module TamA	64796				69.8141	78.2315	74.4435	70.2232	92.4643	57.1914	70.0341	59.3263	72.3044	3	74.163	4.2157	3	73.293	17.8357	3	67.2216	6.93112	0.988268	0.953041	0.906403	0.29558	0.917163	0.705447	61.3404	56.3769	66.8792	79.9007	69.3461	76.6911	59.6146	47.2663	45.1809	3	61.5322	5.25378	3	75.3126	5.41064	3
P0AE22	APHA_ECOLI	b4055	JW4015	aphA	Class B acid phosphatase	26104				285.121	290.159	283.113	443.988	435.846	435.021	435.349	454.25	456.128	3	286.131	3.62996	3	438.285	4.95614	3	448.576	11.4931	1.53176	0.000178127	1.56773	0.00392323	1.02348	0.363313	269.066	294.762	279.892	452.793	445.783	446.213	439.457	424.627	442.192	3	281.24	12.9009	3	448.263	3.92898	3
P0AG59	RS14_ECOLI	b3307	JW3269	rpsN	30S ribosomal protein S14	11580				6128.68	6035.35	6122.06	5852.85	5446.87	5461.48	4925.71	4841.22	5520.96	3	6095.36	52.0784	3	5587.07	230.291	3	5095.96	370.474	0.916609	0.0979814	0.836039	0.0744006	0.9121	0.219925	5605.38	4809.67	5072.54	5021.16	4658.57	4884.36	4575.18	4349.5	4568.88	3	5162.53	405.416	3	4854.7	183.106	3
P0AE30	ARTM_ECOLI	b0861	JW0845	artM	Arginine ABC transporter permease protein ArtM	24914
P0AER3	GLTJ_ECOLI	b0654	JW0649	gltJ	Glutamate/aspartate import permease protein GltJ	27503
P0AFH6	OPPC_ECOLI	b1245	JW1237	oppC	Oligopeptide transport system permease protein OppC	33022				35.2466	58.018	47.3357	81.5594	65.4571	51.0084		60.5525	42.6058	3	46.8668	11.3929	3	66.0083	15.283	2			1.40842	0.233221					40.2178	38.9304	37.0719	51.5568	44.134	13.5174	37.6779	52.6719	30.7244	3	38.74	1.58157	3	36.4027	20.1638	3
P24202	MRR_ECOLI	b4351	JW4314	mrr	Mrr restriction system protein	33520				159.974	154.032	176.415	142.588		106.691	203.818	188.229	205.769	3	163.474	11.5946	2			3	199.272	9.61314			1.21899	0.0356747			190.332	169.05	186.77	129.25	121.978	129.103	180.837	228.062	191.417	3	182.051	11.3989	3	126.777	4.15671	3
P0AE34	ARTQ_ECOLI	b0862	JW0846	artQ	Arginine ABC transporter permease protein ArtQ	26217
P0AE39	YPDB_ECOLI	b2381	JW2378	ypdB	Transcriptional regulatory protein YpdB	28721					40.2812	21.5531							2			0			0
P0DMC5	RCSC_ECOLI	b2218	JW5917/JW5920	rcsC	Sensor histidine kinase RcsC	106506
P0AE78	CORC_ECOLI	b0658	JW0655	corC	Magnesium and cobalt efflux protein CorC	33298				131.719	130.096	120.793	235.636	202.855	243.598	251.437	264.799	277.669	3	127.536	5.89572	3	227.363	21.5947	3	264.635	13.1168	1.78274	0.0262438	2.07498	0.00407999	1.16393	0.145207	116.093	117.216	119.33	215.301	204.009	223.878	313.076	321.76	303.652	3	117.546	1.64359	3	214.396	9.96537	3
P30855	EVGS_ECOLI	b2370	JW2367	evgS	Sensor protein EvgS	134743
P0AE82	CPXA_ECOLI	b3911	JW3882	cpxA	Sensor histidine kinase CpxA	51624				57.0408	74.0372	81.8237	56.627	48.237	49.9547	67.8338	43.0724		3	70.9672	12.6735	3	51.6062	4.43212	2			0.727184	0.163807					72.4633	73.2502	55.8531			61.6184			45.1814	3	67.1889	9.82494	1			1
P76471	YFAZ_ECOLI	b2250	JW5371	yfaZ	Uncharacterized protein YfaZ	18610
P08660	AK3_ECOLI	b4024	JW3984	lysC	Lysine-sensitive aspartokinase 3	48532				125.68	123.321	125.631	89.2992	94.2369	75.8967	111.058	138.652	135.166	3	124.877	1.34805	3	86.4776	9.49009	3	128.292	15.0265	0.6925	0.0389406	1.02734	0.785512	1.48353	0.0561458	103.379	136.388	144.758	93.6508	78.9991	92.9696	108.781	81.1757	101.942	3	128.175	21.878	3	88.5398	8.26953	3
P0AE12	AMN_ECOLI	b1982	JW1963	amn	AMP nucleosidase	53995				104.612	103.896	105.658	105.322	92.8407	108.634	159.695	143.296	134.128	3	104.722	0.886135	3	102.266	8.32847	3	145.706	12.9528	0.976543	0.720124	1.39136	0.060598	1.42478	0.0380023	97.444	92.3431	106.347	123.903	86.2125	113.47	111.747	109.949	89.6225	3	98.7114	7.08745	3	107.862	19.461	3
P17109	MEND_ECOLI	b2264	JW5374	menD	2-succinyl-5-enolpyruvyl-6-hydroxy-3-cyclohexene-1-carboxylate synthase	61367				44.1111	46.3147	49.1777	55.0461	52.7027	44.8919	50.9448	55.5674	35.2342	3	46.5345	2.54044	3	50.8802	5.31676	3	47.2488	10.6586	1.09339	0.375356	1.01535	0.933848	0.928628	0.711409	38.0973	32.7479	43.0632		32.4135		51.4602	33.6683		3	37.9695	5.15884	1			2
P08178	PUR5_ECOLI	b2499	JW2484	purM	Phosphoribosylformylglycinamidine cyclo-ligase	36854				133.744	121.958	119.27	77.7837	75.7283	82.6204	56.6354	76.0362	89.1851	3	124.991	7.69883	3	78.7108	3.53835	3	73.9522	16.3746	0.629733	0.010778	0.591662	0.0404617	0.939544	0.74095	73.2961	81.5327	69.3376	58.8143	37.7769	34.9828		34.6372	37.2761	3	74.7221	6.22136	3	43.858	13.0277	2
P0AGJ2	TRMH_ECOLI	b3651	JW3626	trmH	tRNA (guanosine(18)-2'-O)-methyltransferase	25343	2			101.141	75.7394	112.118	124.622	104.395	108.427	118.035	97.0635	118.242	3	96.3328	18.6598	3	112.481	10.7057	3	111.114	12.1681	1.16763	0.360048	1.15343	0.395233	0.987839	0.921759	60.4237	78.1786	73.5849	75.6014	89.1139	83.0863	67.3017	58.3048	74.6107	3	70.7291	9.21553	3	82.6005	6.76933	3
P0AE91	CREA_ECOLI	b4397	JW4360	creA	Protein CreA	17108				217.84	227.015	211.735	314.602	310.821	311.648	315.19	246.503	311.613	3	218.863	7.69123	3	312.357	1.98771	3	291.102	38.6653	1.42718	0.00555933	1.33006	0.1241	0.931953	0.553904	226.081	233.721	214.383	309.419	300.298	301.103	259.498	296.4	288.873	3	224.728	9.7397	3	303.607	5.0497	3
P0AEA8	CYSG_ECOLI	b3368	JW3331	cysG	Sirohydrochlorin ferrochelatase	49951				10.8039	19.1598								2			0			0									21.2669	22.9478								2			0			0
P0AEC0	YOAE_ECOLI	b1816	JW1805	yoaE	UPF0053 inner membrane protein YoaE	56528				11.1641	8.67401								2			0			0
P0AFF4	NUPG_ECOLI	b2964	JW2932	nupG	Nucleoside permease NupG	46389				34.6516	32.7483	30.1221	23.0073	43.5039	30.224	33.5871	33.3203	32.2633	3	32.5073	2.27434	3	32.2451	10.3967	3	33.0569	0.700104	0.991932	0.976031	1.01691	0.778016	1.02518	0.930252	29.4643		34.8617		43.6458	31.7452		36.0795	28.3443	2			2			2
P0AEC5	BARA_ECOLI	b2786	JW2757	barA	Signal transduction histidine-protein kinase BarA	102453
P39199	PRMB_ECOLI	b2330	JW5841	prmB	50S ribosomal protein L3 glutamine methyltransferase	35002				130.206	121.615	141.184	131.987	106.131	97.2214	153.981	128.462	110.154	3	131.002	9.80873	3	111.78	18.0581	3	130.866	22.0121	0.85327	0.275874	0.998962	0.995124	1.17075	0.422194	102.813	91.9234	90.6137	84.4279	49.1086	62.7906	132.1	109.518	127.415	3	95.1167	6.69728	3	65.4424	17.8083	3
P0AED0	USPA_ECOLI	b3495	JW3462	uspA	Universal stress protein A	16066				1122.45	1061.57	978.263	833.805	749.116	742.614	1248.9	1200.06	1152.09	3	1054.09	72.3836	3	775.178	50.8762	3	1200.35	48.4057	0.735397	0.0195683	1.13875	0.0899515	1.54848	0.00464175	1146.35	1116.41	1123.61	786.391	793.019	782.751	1332.24	1244.04	1276.9	3	1128.79	15.6277	3	787.387	5.20596	3
P0AED5	UVRY_ECOLI	b1914	JW1899	uvrY	Response regulator UvrY	23893	2			99.778	115.256	117.051	52.2	45.9281	44.1773	103.426	98.7128	107.996	3	110.695	9.4969	3	47.4351	4.21833	3	103.378	4.64178	0.428521	0.00917962	0.933902	0.390052	2.17936	0.00212131	103.114	115.054	105.272		27.299	51.5879	88.5715	97.2747	97.1469	3	107.813	6.36276	2			3
P0AED7	DAPE_ECOLI	b2472	JW2456	dapE	Succinyl-diaminopimelate desuccinylase	41269				92.1315	107.444	99.8193	166.021	169.378	161.564	129.834	141.257	113.126	3	99.7983	7.65627	3	165.654	3.91988	3	128.072	14.148	1.65989	0.00453523	1.28331	0.0924117	0.77313	0.0828295	120.221	106.349	123.31	135.526	167.45	180.311	136.31	123.121	139.277	3	116.627	9.03373	3	161.096	23.0588	3
P69054	DHSC_ECOLI	b0721	JW0711	sdhC	Succinate dehydrogenase cytochrome b556 subunit	14299
P24178	YFFB_ECOLI	b2471	JW2455	yffB	Protein YffB	13601				98.9914	73.8668	100.804	117.315	144.679	133.379	56.2208	128.596	143.36	3	91.2207	15.0562	3	131.791	13.7509	3	109.392	46.6358	1.44475	0.0523142	1.1992	0.641637	0.830044	0.59996	92.8874	83.3848	112.945	123.998	137.348	108.725	132.177	124.256	127.773	3	96.4057	15.0909	3	123.357	14.3223	3
P0A8Y5	YIDA_ECOLI	b3697	JW3674	yidA	Sugar phosphatase YidA	29721				150.055	172.665	163.725	166.19	185.499	147.693	152.59	160.541	135.276	3	162.148	11.3872	3	166.461	18.9045	3	149.469	12.9184	1.02659	0.798692	0.921804	0.342688	0.897924	0.3832	144.143	166.766	141.955	133.117	138.6	138.548	104.629	129.901	114.798	3	150.955	13.7366	3	136.755	3.15071	3
P0AEE1	DCRB_ECOLI	b3472	JW5682	dcrB	Protein DcrB	19787				413.999	420.694	402.497	396.901	404.379	412.185	422.202	457.721	430.126	3	412.397	9.20371	3	404.488	7.64259	3	436.683	18.6453	0.980823	0.400416	1.05889	0.198069	1.07959	0.151052	339.612	360.225	352.859	384.68	382.048	381.382	337.513	346.517	340.193	3	350.899	10.4454	3	382.703	1.74393	3
P40710	NLPE_ECOLI	b0192	JW0188	nlpE	Lipoprotein NlpE	25844
P75728	UBIF_ECOLI	b0662	JW0659	ubiF	2-octaprenyl-3-methyl-6-methoxy-1,4-benzoquinol hydroxylase	42953				179.716	160.442	198.745	80.1396	84.4785	86.8971	113.195	83.1648	98.1308	3	179.634	19.1516	3	83.8384	3.42392	3	98.1635	15.0151	0.466717	0.0267636	0.546463	0.0158878	1.17087	0.338854	145.062	130.903	113.958	83.4376	92.079	93.5058	100.34		84.8302	3	129.974	15.5728	3	89.6741	5.44791	2
P43329	HRPA_ECOLI	b1413	JW5905	hrpA	ATP-dependent RNA helicase HrpA	149028				104.525	113.911	116.738	146.979	118.636	133.652	144.478	129.813	140.933	3	111.725	6.39331	3	133.089	14.1799	3	138.408	7.65162	1.19122	0.1625	1.23883	0.0265346	1.03997	0.690441	100.714	111.142	103.258	109.744	133.954	138.487	115.907	141.55	124.964	3	105.038	5.4371	3	127.395	15.4533	3
P76185	YDHJ_ECOLI	b1644	JW1636	ydhJ	Uncharacterized protein YdhJ	31496
P0ABF8	PGSA_ECOLI	b1912	JW1897	pgsA	CDP-diacylglycerol--glycerol-3-phosphate 3-phosphatidyltransferase	20701
P0AEE3	DEGS_ECOLI	b3235	JW3204	degS	Serine endoprotease DegS	37581				59.5468	59.9237	71.8176	48.4616		68.8656	60.688	59.6978		3	63.7627	6.97829	2			2									69.3992	61.8411	69.8385	40.0984		44.1806	65.2436	63.1375	61.2123	3	67.0263	4.49585	2			3
P0AEE5	DGAL_ECOLI	b2150	JW2137	mglB	D-galactose-binding periplasmic protein	35713				1990.11	2020.75	2007.5	2813.71	2841.43	2817.99	2134.48	2211.97	2306.17	3	2006.12	15.3665	3	2824.38	14.9229	3	2217.54	85.9804	1.40788	3.56812e-05	1.10539	0.0835301	0.785143	0.022023	2120.67	2126.19	2160.5	3038.92	2978.86	3072.06	2236.7	2175.6	2175.7	3	2135.79	21.5796	3	3029.95	47.2435	3
P40874	MTOX_ECOLI	b1059	JW1046	solA	N-methyl-L-tryptophan oxidase	40902				237.492	248.277	274.308	274.675	282.794	274.496	327.241	344.466	269.947	3	253.359	18.9268	3	277.322	4.74002	3	313.885	39.0136	1.09458	0.221203	1.23889	0.148228	1.13184	0.349635	260.323	252.441	279.911	244.899	295.189	259.191	294.632	250.879	311.988	3	264.225	14.1446	3	266.426	25.914	3
P0A6W9	GSH1_ECOLI	b2688	JW2663	gshA	Glutamate--cysteine ligase	58269				230.505	238.542	251.729	218.127	220.263	229.185	234.176	270.261	288.214	3	240.259	10.7156	3	222.525	5.86578	3	264.217	27.5213	0.926189	0.135422	1.09972	0.338797	1.18736	0.190868	458.016	442.251	423.424	356.554	345.069	488.389	531.068	596.48	524.626	3	441.23	17.3186	3	396.671	79.6377	3
P0AEG6	DSBC_ECOLI	b2893	JW2861	dsbC	Thiol:disulfide interchange protein DsbC	25622				205.147	208.929	215.628	230.487	244.519	234.147	228.528	217.974	229.592	3	209.901	5.30772	3	236.384	7.27863	3	225.365	6.42258	1.12617	0.0223166	1.07367	0.0653407	0.953382	0.200241	272.996	272.855	258.078	311.379	310.805	310.876	289.097	306.359	296.628	3	267.976	8.5725	3	311.02	0.312923	3
P0AB80	ILVE_ECOLI	b3770	JW5606	ilvE	Branched-chain-amino-acid aminotransferase	34094				54.2649	77.7456	63.6936	62.9571	68.1237	69.0394	65.7027	67.3511	75.3451	3	65.2347	11.816	3	66.7067	3.2794	3	69.4663	5.15747	1.02257	0.881603	1.06487	0.674808	1.04137	0.589267	62.9174	57.0993	68.3865	71.4844	73.9714	64.9655	54.1587	72.1959	61.7757	3	62.8011	5.6445	3	70.1404	4.65094	3
P02918	PBPA_ECOLI	b3396	JW3359	mrcA	Penicillin-sensitive transpeptidase	93636				28.8097	30.5957	40.0122	50.9571	45.2677	21.2604		21.6468	33.8004	3	33.1392	6.01881	3	39.1617	15.7618	2			1.18173	0.657887					24.4847	11.5386	31.5523	40.3761		40.4856	13.4103	16.5386	24.6979	3	22.5252	10.1497	2			3
P0AEH1	RSEP_ECOLI	b0176	JW0171	rseP	Regulator of sigma-E protease RseP	49071				67.3142	50.1499	66.8536	34.8868	61.8671	37.3098	37.3484		55.0943	3	61.4392	9.77956	3	44.6879	14.9269	2			0.727351	0.2629						23.2443	89.6211	26.7223						2			1			0
P0AEH3	ELAA_ECOLI	b2267	JW2262	elaA	Protein ElaA	17420				94.7417	124.541	111.051	79.8978	91.3704	61.303	57.5304	61.6816	40.3452	3	110.111	14.9219	3	77.5237	15.1736	3	53.1857	11.3123	0.704049	0.0995159	0.483018	0.0213028	0.686057	0.171404	94.8907	119.467	128.738		72.9054	72.5112	72.1511	93.8592	78.0258	3	114.365	17.4909	2			3
P0AEH5	ELAB_ECOLI	b2266	JW2261	elaB	Protein ElaB	11306				538.058	543.208	498.893	92.4665	137.571	101.673	77.6326	106.978	116.906	3	526.72	24.2358	3	110.57	23.8322	3	100.506	20.4211	0.209922	0.000514113	0.190814	0.000434215	0.908975	0.692359	536.141	616.028	568.887	101.18	115.857	114.176	52.5885	87.0838	65.2715	3	573.685	40.1591	3	110.404	8.0326	3
P27431	ROXA_ECOLI	b1128	JW1114	roxA	50S ribosomal protein L16 3-hydroxylase	42579				122.117	93.8223	112.958	96.9259	98.8118	84.7149	95.4886	77.6117	115.931	3	109.632	14.4375	3	93.4842	7.65275	3	96.3438	19.174	0.852706	0.256585	0.878789	0.468698	1.03059	0.872018	77.2104	96.3701	75.6288	84.5729	71.8965	76.1723	59.9218	80.085	94.4216	3	83.0698	11.5455	3	77.5472	6.44908	3
P33593	NIKD_ECOLI	b3479	JW3444	nikD	Nickel import ATP-binding protein NikD	26820				40.6236	43.0391	48.2949	34.7001	28.1515	21.2142	44.8787	50.7995	33.8124	3	43.9859	3.92231	3	28.0219	6.74388	3	43.1635	8.62246	0.637067	0.0649613	0.981305	0.909577	1.54035	0.148865	37.0295	45.7969	56.4541	45.1646	39.7921		26.4514	35.3773	33.6981	3	46.4268	9.72761	2			3
P15254	PUR4_ECOLI	b2557	JW2541	purL	Phosphoribosylformylglycinamidine synthase	141403	2			129.808	114.891	121.223	99.4476	120.039	102.777	83.2634	85.3584	82.2522	3	121.974	7.4868	3	107.421	11.0534	3	83.6247	1.5843	0.880689	0.20824	0.685594	0.0255949	0.778475	0.123207	114.229	107.62	104.293	93.9745	121.14	98.0977	77.1371	60.2664	40.6274	3	108.714	5.05753	3	104.404	14.6396	3
P63386	MLAF_ECOLI	b3195	JW3162	mlaF	Probable phospholipid import ATP-binding protein MlaF	29097				79.6179	78.4287	103.011	102.508	93.8288	105.93	121.277	106.745	117.278	3	87.0192	13.8621	3	100.756	6.23802	3	115.1	7.50683	1.15785	0.297749	1.3227	0.0904105	1.14237	0.128228	62.2525	87.2978	78.998	110.61	130.576	119.786	121.59	117.903	109.412	3	76.1828	12.7578	3	120.324	9.99387	3
P23908	ARGE_ECOLI	b3957	JW3929	argE	Acetylornithine deacetylase	42347	3	4		62.319	45.2255	56.3519	43.7927	39.0004	39.3535	59.9708		45.2716	3	54.6321	8.67555	3	40.7155	2.67075	2			0.745267	0.154225					52.348	58.7607	47.1289				58.6924	43.7242	56.369	3	52.7459	5.8261	0			3
P52095	DCLZ_ECOLI	b0186	JW0181	ldcC	Lysine decarboxylase, constitutive	80590
P0AEI1	MIAB_ECOLI	b0661	JW0658	miaB	tRNA-2-methylthio-N(6)-dimethylallyladenosine synthase	53663				393.359	378.702	392.124	297.765	300.2	284.535	417.38	429.058	468.236	3	388.062	8.1292	3	294.167	8.42965	3	438.225	26.6384	0.758041	0.00141566	1.12927	0.115529	1.48972	0.0251567	423.372	406.844	436.831	278.875	226.219	267.997	492.69	485.928	460.311	3	422.349	15.0197	3	257.697	27.798	3
P0AEI4	RIMO_ECOLI	b0835	JW0819	rimO	Ribosomal protein S12 methylthiotransferase RimO	49582				258.157	249.248	252.44	362.965	362.019	329.153	324.167	303.058	350.871	3	253.282	4.51374	3	351.379	19.2541	3	326.032	23.961	1.38731	0.0236767	1.28723	0.0599515	0.927864	0.330691	268.224	276.436	280.789	365.743	380.526	372.437	357.059	327.811	330.884	3	275.15	6.3805	3	372.902	7.40246	3
P42599	YGJR_ECOLI	b3087	JW3058	ygjR	Uncharacterized oxidoreductase YgjR	36214				153.109	142.075	135.76	71.6656	86.3181	105.938	126.391	99.5049	74.625	3	143.648	8.78081	3	87.9739	17.1961	3	100.174	25.8895	0.612427	0.0349569	0.697355	0.137024	1.13867	0.62895	174.381	155.479	152.093	120.823	113.28	98.8165	155.462	124.469	147.719	3	160.651	12.0105	3	110.973	11.1831	3
P22188	MURE_ECOLI	b0085	JW0083	murE	UDP-N-acetylmuramoyl-L-alanyl-D-glutamate--2,6-diaminopimelate ligase	53344				324.105	320.603	336.921	301.509	335.207	327.918	328.334	330.809	316.727	3	327.21	8.59061	3	321.545	17.73	3	325.29	7.51832	0.982687	0.713973	0.994133	0.826956	1.01165	0.820066	334.556	302.428	305.752	353.025	401.25	343.401	329.574	306.22	336.824	3	314.245	17.6679	3	365.892	30.9967	3
P0ABN1	KDGL_ECOLI	b4042	JW4002	dgkA	Diacylglycerol kinase	13245
P33920	NDPA_ECOLI	b2186	JW2174	yejK	Nucleoid-associated protein YejK	37823				162.153	142.944	166.317	98.5383	102.094	98.0567	206.305	197.399	202.676	3	157.138	12.4674	3	99.563	2.2051	3	202.127	4.47834	0.633602	0.0303479	1.2863	0.0359636	2.03014	0.00163528	134.241	102.064	147.374	86.5858	88.1121	61.9335	158.064	172.868	155.627	3	127.893	23.3125	3	78.8771	14.6934	3
P0AEK2	FABG_ECOLI	b1093	JW1079	fabG	3-oxoacyl-[acyl-carrier-protein] reductase FabG	25560	2			2512.07	2498.59	2419.05	2625.28	2566.73	2529.34	2409.82	2423.83	2316.28	3	2476.57	50.2677	3	2573.78	48.3573	3	2383.31	58.4708	1.03925	0.121864	0.962343	0.156557	0.925995	0.0398132	2641.83	2550.3	2481.45	2436.16	2451.59	2435.78	2704.25	2490.9	2608.89	3	2557.86	80.4568	3	2441.18	9.02021	3
P04983	RBSA_ECOLI	b3749	JW3728	rbsA	Ribose import ATP-binding protein RbsA	55042				66.0595	58.1973	68.2322	55.4198	41.0903	54.9174	86.3296	68.2171	33.3723	3	64.163	5.27943	3	50.4758	8.13199	3	62.6397	26.9156	0.786681	0.131902	0.976258	0.945405	1.24098	0.616151	74.1585	56.4048	76.9057	59.7235	73.5151	72.4981	47.9636	71.5633	82.2629	3	69.1563	11.1283	3	68.5789	7.68584	3
P76270	MSRC_ECOLI	b1832	JW1821	msrC	Free methionine-R-sulfoxide reductase	18122				235.997	231.629	240.632	181.874	193.473	182.631	155.102	147.172	156.04	3	236.086	4.50216	3	185.993	6.48921	3	152.771	4.87179	0.787817	0.00379732	0.6471	0.000456418	0.821384	0.0140618	204.259	231.904	228.185	195.89	181.071	209.753	165.484	182.683	115.796	3	221.449	15.0029	3	195.571	14.3437	3
P13024	FDHE_ECOLI	b3891	JW3862	fdhE	Protein FdhE	34747				407.4	440.581	382.286	355.397	426.985	376.04	361.17	427.579	395.667	3	410.089	29.2404	3	386.141	36.8474	3	394.805	33.2129	0.941602	0.508401	0.962731	0.64661	1.02244	0.834637	293.117	317.15	293.427	264.911	297.507	279.572	331.863	287.75	338.774	3	301.231	13.7868	3	280.663	16.3254	3
P37691	YIBQ_ECOLI	b3614	JW5645	yibQ	Uncharacterized protein YibQ	35353
P0ADW3	YHCB_ECOLI	b3233	JW5539	yhcB	Inner membrane protein YhcB	14961				726.655	725.126	735.418	640.939	656.118	642.829	673.923	669.333	687.856	3	729.066	5.55358	3	646.629	8.27216	3	677.037	9.64623	0.886927	0.00214058	0.928636	0.0109118	1.04703	0.0435217	655.903	666.322	658.819	576.27	601.999	621.55	627.31	620.452	634.322	3	660.348	5.37515	3	599.94	22.7101	3
P0A6K3	DEF_ECOLI	b3287	JW3248	def	Peptide deformylase	19328				260.276	265.78	218.03	194.31	200.538	199.82	198.329	195.672	170.863	3	248.029	26.125	3	198.223	3.40743	3	188.288	15.1489	0.799193	0.12834	0.759138	0.0705197	0.949881	0.485036	232.3	239.118	240.134	183.345	185.132	189.712	171.302	201.838	212.333	3	237.184	4.26007	3	186.063	3.28401	3
P75687	RCLB_ECOLI	b0303	JW5039	rclB	Uncharacterized protein RclB	8472
P07821	FHUC_ECOLI	b0151	JW0147	fhuC	Iron(3+)-hydroxamate import ATP-binding protein FhuC	28886
P0AEK4	FABI_ECOLI	b1288	JW1281	fabI	Enoyl-[acyl-carrier-protein] reductase [NADH] FabI	27864				3507.96	3638.92	3541.35	3711.4	3642.18	3633.84	3819.92	3817.03	3790.13	3	3562.74	68.0506	3	3662.47	42.5764	3	3809.03	16.4287	1.02799	0.169992	1.06913	0.042151	1.04001	0.04794	3644.94	3658.48	3643.39	3721.51	3802.59	3720.3	3582.98	3444.54	3613.01	3	3648.94	8.30103	3	3748.13	47.1647	3
P0AEM0	FKBX_ECOLI	b0028	JW0026	fkpB	FKBP-type 16 kDa peptidyl-prolyl cis-trans isomerase	16081				62.1339	63.9142	58.0441	83.6141	86.271	85.6393	67.3888	89.5564	92.1106	3	61.3641	3.00982	3	85.1748	1.38802	3	83.0186	13.5959	1.38802	0.00622312	1.35289	0.154496	0.974685	0.858591	43.9776	50.0691	42.8292	61.324	65.3584	45.7199	78.2231	84.8015	74.1023	3	45.6253	3.89104	3	57.4674	10.3717	3
P37051	PURU_ECOLI	b1232	JW1220	purU	Formyltetrahydrofolate deformylase	31935				327.892	351.627	363.899	519.167	499.527	491.676	483.129	524.278	503.822	3	347.806	18.3051	3	503.457	14.1605	3	503.743	20.5746	1.44752	0.00270577	1.44834	0.0037709	1.00057	0.992173	175.455	278.809	309.658	425.175	414.251	421.049	405.468	371.523	423.116	3	254.641	70.2901	3	420.158	5.5162	3
P0A8K1	PSD_ECOLI	b4160	JW4121	psd	Phosphatidylserine decarboxylase beta chain	35934				186.029	175.347	205.706	162.819	134.589	180.187	177.573	155.073	165.929	3	189.027	15.4	3	159.198	23.0136	3	166.192	11.2523	0.842197	0.21343	0.879194	0.166145	1.04393	0.741704	150.724	143.872	167.501	135.714	132.953	118.468	104.649	106.392	141.145	3	154.032	12.1569	3	129.045	9.26339	3
P0AEU0	HISJ_ECOLI	b2309	JW2306	hisJ	Histidine-binding periplasmic protein	28483				219.99	218.876	202.796	247.101	234.09	227.022	148.849	157.322	165.915	3	213.887	9.62151	3	236.071	10.185	3	157.362	8.53307	1.10372	0.0928602	0.735724	0.00722708	0.666588	0.00525486	203.339	164.061	193.319	215.903	197.037	212.492	176.171	227.158	200.937	3	186.906	20.4091	3	208.477	10.0533	3
P0AFE0	NUOJ_ECOLI	b2280	JW2275	nuoJ	NADH-quinone oxidoreductase subunit J	19875				226.881	212.099	195.271	274.86	313.095	273.428	208.523	208.167	184.886	3	211.417	15.816	3	287.128	22.4998	3	200.525	13.5452	1.35811	0.0273498	0.948483	0.4906	0.698384	0.0284541			197.639	318.076	285.904			255.555	282.212	1			2			2
P23830	PSS_ECOLI	b2585	JW2569	pssA	CDP-diacylglycerol--serine O-phosphatidyltransferase	52802				203.072	200.871	218.81	216.493	223.563	224.631	207.449	228.852	243.577	3	207.584	9.7838	3	221.562	4.42253	3	226.626	18.1666	1.06734	0.176917	1.09173	0.273297	1.02285	0.752882	193.144	208.772	205.523	177.707	198.001	177.554	230.036	225.848	222.746	3	202.48	8.24651	3	184.421	11.7612	3
P0AEN1	FRE_ECOLI	b3844	JW3820	fre	NAD(P)H-flavin reductase	26242				495.83	525.037	518.888	583.304	572.467	604.198	548.991	554.937	563.158	3	513.252	15.3977	3	586.656	16.1289	3	555.695	7.11388	1.14302	0.0140075	1.0827	0.052345	0.947225	0.123207	489.61	551.268	497.242	598.368	641.672	606.344	617.703	570.425	579.599	3	512.707	33.6124	3	615.461	23.0468	3
P0A6L4	NANA_ECOLI	b3225	JW3194	nanA	N-acetylneuraminate lyase	32593	3	4		1168.7	1229.98	1162.1	3870.2	4021.95	4038.99	2013.77	1998.23	2079.29	3	1186.93	37.431	3	3977.05	92.9233	3	2030.43	43.0215	3.35071	0.000818992	1.71066	0.00032554	0.510537	0.00200915	1253.22	1279.79	1245.05	4115.93	4152.01	4121.18	2112.58	2095.48	2196.76	3	1259.35	18.164	3	4129.71	19.4928	3
P0AFH2	OPPB_ECOLI	b1244	JW1236	oppB	Oligopeptide transport system permease protein OppB	33443					150.398	156.127	253.069	247.744	269.643	213.983	250.064	233.826	2			3	256.819	11.4209	3	232.624	18.0705					0.905792	0.217072	113.639	107.223	81.854	187.918	221.673	212.187	181.599	220	196.259	3	100.905	16.8079	3	207.259	17.4087	3
Q46835	YGHG_ECOLI	b2971	JW2938	yghG	Uncharacterized lipoprotein YghG	14670
P0AFR2	DAUA_ECOLI	b1206	JW5189	dauA	C4-dicarboxylic acid transporter DauA	59429				38.2552	33.5858	40.8352		63.077	47.9499			48.0406	3	37.5587	3.67454	2			1									15.1646			16.7871			28.048			1			1			1
P30014	RNT_ECOLI	b1652	JW1644	rnt	Ribonuclease T	23523				36.4718	43.1151	24.8668	57.8323	82.408	24.3888	61.5167	48.0318	53.7431	3	34.8179	9.23589	3	54.8764	29.1223	3	54.4305	6.76868	1.5761	0.441565	1.56329	0.0823637	0.991876	0.99001	33.1131	37.8743	34.0713	30.5978	43.1328	54.505	34.6513	41.6869	45.8533	3	35.0196	2.51827	3	42.7452	11.9583	3
P0ACN4	ALLR_ECOLI	b0506	JW0494	allR	HTH-type transcriptional repressor AllR	29270				115.986	132.824	150.71	149.692	178.408	146.691	124.701	154.624	163.858	3	133.173	17.3646	3	158.264	17.5099	3	147.728	20.4692	1.1884	0.221203	1.10929	0.474896	0.933428	0.626838	154.006	146.728	147.839	195.201	154.203	200.958	151.552	147.588	168.38	3	149.524	3.92079	3	183.454	25.4951	3
P28635	METQ_ECOLI	b0197	JW0193	metQ	D-methionine-binding lipoprotein MetQ	29432				179.396	199.443	185.37	223.909	253.759	244.497	137.569	122.611	156.195	3	188.07	10.2926	3	240.722	15.2789	3	138.792	16.8254	1.27996	0.026214	0.73798	0.0404588	0.576565	0.00945034	139.926	136.733	133.791	179.213	185.206	170.843	122.116	128.49	147.041	3	136.817	3.06836	3	178.421	7.21421	3
P0A8Y3	YIHX_ECOLI	b3885	JW5566	yihX	Alpha-D-glucose 1-phosphate phosphatase YihX	22732	2			206.409	228.07	205.571	171.127	127.96	136.487	133.821	197.675	157.338	3	213.35	12.7548	3	145.191	22.862	3	162.945	32.2941	0.680531	0.0393085	0.763743	0.150024	1.12228	0.589267	361.235	358.275	372.763				274.365	336.482	292.228	3	364.091	7.65461	0			3
P09372	GRPE_ECOLI	b2614	JW2594	grpE	Protein GrpE	21798	1			1087.9	1108.38	1040.35	6475.46	6832.73	6596.6	7543.83	7889.09	7807.63	3	1078.88	34.9011	3	6634.93	181.693	3	7746.85	180.477	6.14985	0.00173014	7.18048	0.00139125	1.16759	0.00995872	2318.81	2165.88	2189.53	13001.2	12957.5	12688.1	17255.3	17385.9	16979.8	3	2224.74	82.3207	3	12882.3	169.567	3
P27240	RFAY_ECOLI	b3625	JW3600	rfaY	Lipopolysaccharide core heptose(II) kinase RfaY	27461
P0ABF1	PCNB_ECOLI	b0143	JW5808	pcnB	Poly(A) polymerase I	53871	2			53.6904	50.1872	60.3027	70.2637	42.1138	49.5813	53.6027	66.5651	55.5662	3	54.7268	5.13677	3	53.9863	14.5828	3	58.578	6.98636	0.986469	0.952788	1.07037	0.554358	1.08505	0.731374	100.974	99.625	98.6612	133.823	105.516	121.212	96.7991	93.4974	112.453	3	99.7534	1.16173	3	120.184	14.1815	3
P06612	TOP1_ECOLI	b1274	JW1266	topA	DNA topoisomerase 1	97350				327.136	344.885	333.591	813.076	811.166	797.499	1082.43	1079.89	1089.65	3	335.204	8.98377	3	807.247	8.49586	3	1083.99	5.06356	2.40823	3.56812e-05	3.23382	4.37655e-05	1.34282	0.000690861	378.625	377.477	387.493	821.101	804.796	820.518	1145.08	1165.22	1138.87	3	381.198	5.48148	3	815.472	9.24999	3
P0A6A8	ACP_ECOLI	b1094	JW1080	acpP	Acyl carrier protein	8640				20386.1	21628	20730.4	19828.5	20033.2	21771.3	20666.4	19952.1	20517.7	3	20914.8	641.164	3	20544.3	1067.5	3	20378.7	376.882	0.982285	0.701958	0.974367	0.366173	0.991939	0.867338	20832	21610.7	21228.3	18817.8	19481.9	19533.3	19999.2	19967.9	19821.4	3	21223.7	389.371	3	19277.7	399.085	3
P37692	RFAF_ECOLI	b3620	JW3595	rfaF	ADP-heptose--LPS heptosyltransferase 2	39042				140.212	131.894	128.351	155.316	130.376	153.621	153.26	148.951	127.873	3	133.486	6.08859	3	146.438	13.9356	3	143.361	13.5852	1.09703	0.323191	1.07398	0.412731	0.978992	0.850075	97.3773	112.856	156.493	158.108	148.474	179.612	163.872	155.558	148.008	3	122.242	30.6552	3	162.065	15.9416	3
P0A6R3	FIS_ECOLI	b3261	JW3229	fis	DNA-binding protein Fis	11240				387.256	390.76	349.413	181.825	231.859	224.876	209.879	253.914	201.556	3	375.81	22.9272	3	212.853	27.0972	3	221.783	28.1357	0.566386	0.00622312	0.590147	0.00848175	1.04195	0.779075	316.111	257.95	302.89	174.651	164.163	153.559	258.165	275.591	262.869	3	292.317	30.488	3	164.124	10.5461	3
P0AEN8	FUCM_ECOLI	b2804	JW2775	fucU	L-fucose mutarotase	15473				226.988	240.139	231.356	182.664	188.671	223.508	220.221	191.041	227.458	3	232.828	6.69788	3	198.281	22.0527	3	212.907	19.2789	0.851621	0.160892	0.914439	0.275696	1.07376	0.550188	163.45	164.115	180.005	125.727	144.077	121.87	142.207	132.831	172.932	3	169.19	9.37196	3	130.558	11.8656	3
P77348	MPPA_ECOLI	b1329	JW1322	mppA	Periplasmic murein peptide-binding protein	59900				245.887	243.445	257.363	213.344	219.849	220.264	247.08	245.624	253.769	3	248.898	7.43161	3	217.819	3.88101	3	248.824	4.34365	0.875132	0.0197384	0.999703	0.995124	1.14234	0.00638511	238.764	221.959	236.966	205.421	203.514	224.743	246.685	249.105	258.212	3	232.563	9.22723	3	211.226	11.7448	3
P10384	FADL_ECOLI	b2344	JW2341	fadL	Long-chain fatty acid transport protein	48542				117.065	97.8475	128.499	110.027	71.8801	96.277	86.9633	74.8662	91.0164	3	114.471	15.4896	3	92.728	19.3195	3	84.282	8.40234	0.810061	0.280598	0.736277	0.096758	0.908916	0.631277	128.84	118.423	132.6	97.6763	125.222	110.626	74.0831	73.5171	86.8165	3	126.621	7.34437	3	111.175	13.781	3
P0A9H1	MUG_ECOLI	b3068	JW3040	mug	G/U mismatch-specific DNA glycosylase	18673	2			118.891	124.362	124.799	104.719	89.5377	82.1678	107.506	128.602	104.34	3	122.684	3.29209	3	92.1415	11.4989	3	113.483	13.1891	0.751047	0.0671841	0.925	0.422945	1.23161	0.180928	120.286	94.5598	104.524	99.6958	108.987	102.897	81.6878	104.782	83.6143	3	106.457	12.9715	3	103.86	4.71985	3
P0AB01	ELYC_ECOLI	b0920	JW0903	elyC	Envelope biogenesis factor ElyC	28666
P69451	LCFA_ECOLI	b1805	JW1794	fadD	Long-chain-fatty-acid--CoA ligase	62332							21.7107	18.8909	26.6161				0			3	22.4059	3.90924	0
P37624	RBBA_ECOLI	b3486	JW5676	rbbA	Ribosome-associated ATPase	100785						21.9131	19.1926		32.1561	29.3541	25.4347	28.8878	1			2			3	27.8922	2.14099								19.7705	40.4406					27.7069	32.7037	2			0			2
P76550	YFFS_ECOLI	b2450		yffS	Uncharacterized protein YffS	29751				9.38888	13.5929	11.3251		4.68097	12.8579				3	11.4356	2.10419	2			0									8.34393	13.4214	11.0685					8.7475	13.8368	3	10.9446	2.541	0			2
P75867	LONH_ECOLI	b0955	JW0938	ycbZ	Putative Lon protease homolog	65819				35.1118	36.3816	32.9507	51.8669	43.7748	36.6513	37.2284	56.5308	26.9131	3	34.8147	1.73464	3	44.0977	7.61294	3	40.2241	15.0344	1.26664	0.23411	1.15538	0.660603	0.912159	0.783327	53.4885	80.5552	57.8245	64.6173	76.1856	101.203	49.8571	41.1351	42.0637	3	63.9561	14.5378	3	80.6686	18.7003	3
P75820	AMID_ECOLI	b0867	JW0851	amiD	N-acetylmuramoyl-L-alanine amidase AmiD	31072
P0AE52	BCP_ECOLI	b2480	JW2465	bcp	Putative peroxiredoxin bcp	17634				1962.8	1862.97	1893.16	1378.13	1421.64	1394.67	1515.39	1570.13	1499.96	3	1906.31	51.1976	3	1398.15	21.9624	3	1528.49	36.8745	0.733431	0.00453523	0.801807	0.00424882	1.09323	0.0347734	1838.02	1702.69	1862.19	1507.46	1466.19	1485.37	1508.83	1376.71	1573.53	3	1800.97	85.9638	3	1486.34	20.6521	3
P75864	RLMKL_ECOLI	b0948	JW0931	rlmL	23S rRNA m7G2069 methyltransferase	78854	3	3		103.088	94.8091	93.6864	140.165	145.217	119.742	102.905	105.214	121.209	3	97.1945	5.1347	3	135.041	13.4882	3	109.776	9.96835	1.38939	0.0543404	1.12945	0.206883	0.812907	0.126639	100.661	99.3836	87.7174	132.892	129.962	134.817	120.258	119.95	103.043	3	95.9207	7.13289	3	132.557	2.44478	3
P16676	CYSA_ECOLI	b2422	JW2415	cysA	Sulfate/thiosulfate import ATP-binding protein CysA	41059
P17315	CIRA_ECOLI	b2155	JW2142	cirA	Colicin I receptor	73896	1			39.2395	38.3305	28.182	33.7337	32.3984	38.4741	57.3592	49.8716	76.3713	3	35.2507	6.13849	3	34.8687	3.19292	3	61.2007	13.6611	0.989165	0.944527	1.73616	0.104576	1.75517	0.13965	28.6854	23.4801	25.8404	43.8207			72.3913	59.7669	70.3881	3	26.002	2.60641	1			3
P25552	GPPA_ECOLI	b3779	JW5603	gppA	Guanosine-5'-triphosphate,3'-diphosphate pyrophosphatase	54871				42.9549	37.1787	45.8211	30.3966	56.7241	43.7596		44.3754	59.6678	3	41.9849	4.4021	3	43.6268	13.1643	2			1.03911	0.882253					44.5981	32.8803	45.0204	54.6074	44.2205		49.5909	46.721	53.4726	3	40.8329	6.89042	2			3
P0A6A0	UBIB_ECOLI	b3835	JW3812	ubiB	Probable protein kinase UbiB	63203				67.3031	66.5701	68.3062	67.5301	37.5916	67.5752	44.0217	56.3662	57.5859	3	67.3931	0.871545	3	57.5656	17.298	3	52.6579	7.50402	0.854177	0.508401	0.781355	0.119135	0.914746	0.756137	63.5279	68.8525	67.4391	57.921	62.5344	55.0951	41.817	47.7805	71.8545	3	66.6065	2.75822	3	58.5168	3.75527	3
P75957	LOLD_ECOLI	b1117	JW5162	lolD	Lipoprotein-releasing system ATP-binding protein LolD	25438				171.986	157.027	177.23	205.711	191.001	203.065	178.357	200.142	205.837	3	168.748	10.4836	3	199.926	7.8414	3	194.779	14.5038	1.18476	0.0373526	1.15426	0.115233	0.974255	0.704959	172.749	131.176	193.428	197.743	187.31	182.502	176.45	170.206	160.575	3	165.784	31.705	3	189.185	7.79158	3
P04335	FRSA_ECOLI	b0239	JW0229	frsA	Esterase FrsA	47009				327.333	345.073	287.574	286.699	308.524	310.509	368.056	352.482	358.737	3	319.993	29.4438	3	301.911	13.211	3	359.758	7.83707	0.94349	0.490704	1.12427	0.194952	1.19161	0.0225481	278.573	272.372	277.34	312.515	307.165	312.641	271.121	327.371	292.43	3	276.095	3.28262	3	310.774	3.12583	3
P0AD65	PBP2_ECOLI	b0635	JW0630	mrdA	Penicillin-binding protein 2	70857							27.2274		50.6824				0			2			0
P37665	YIAD_ECOLI	b3552	JW5657	yiaD	Probable lipoprotein YiaD	22197				312.093	304.896	303.421	329.542	336.248	347.731	213.408	220.506	185.382	3	306.803	4.63997	3	337.84	9.19845	3	206.432	18.5721	1.10116	0.0320832	0.672848	0.0223323	0.611034	0.0102891	324.792	266.207	331.046	317.417	283.441	336.722	205.798	218.469	191.563	3	307.348	35.7664	3	312.527	26.975	3
P30870	GLNE_ECOLI	b3053	JW3025	glnE	Glutamate-ammonia-ligase adenylyltransferase	108418				25.1686	38.9663		35.9564	35.694					2			2			0											30.2101		25.1861			30.973		1			1			1
P64602	MLAB_ECOLI	b3191	JW5535	mlaB	Probable phospholipid ABC transporter-binding protein MlaB	10680				165.533	193.449	215.428	239.019	184.278	220.786	296.372	236.952	266.414	3	191.47	25.0063	3	214.694	27.8743	3	266.579	29.7103	1.12129	0.428569	1.39228	0.0590045	1.24167	0.167083	177.197	205.453	198.033	254.921	228.501	257.609	255.1	220.906	261.437	3	193.561	14.6492	3	247.01	16.0858	3
P77293	GTRB_ECOLI	b2351	JW2347	yfdH	Prophage bactoprenol glucosyl transferase homolog	34635				202.972	186.613	188.916	215.032	203.835	199.631	167.597	146.119	233.351	3	192.834	8.85524	3	206.166	7.96071	3	182.356	45.4502	1.06914	0.187635	0.945663	0.784384	0.884509	0.56637	121.465	166.793	144.722	210.129	164.397	191.61	172.367	170.559	190.034	3	144.327	22.6666	3	188.712	23.0033	3
P0AAT4	YBDG_ECOLI	b0577	JW0566	ybdG	Miniconductance mechanosensitive channel YbdG	46603				8.86937	7.94424	5.79061		9.71676	8.96025	5.79865		5.59436	3	7.53474	1.5797	2			2											3.89356	5.50764	4.52884	5.90986	5.97665		5.47463	1			3	5.31545	0.710287	2
P05825	FEPA_ECOLI	b0584	JW5086	fepA	Ferrienterobactin receptor	82107
P69425	TATB_ECOLI	b3838	JW5580	tatB	Sec-independent protein translocase protein TatB	18421				138.494	126.208	133.953	153.853	154.836	123.313	137.103	130.347	121.698	3	132.885	6.21224	3	144.001	17.9228	3	129.716	7.72186	1.08365	0.481195	0.976152	0.672598	0.900801	0.412778	126.792	126.298	123.198	125.876	143.159	146.854	115.088	139.944	131.263	3	125.429	1.94811	3	138.63	11.1984	3
P00803	LEP_ECOLI	b2568	JW2552	lepB	Signal peptidase I	35960				126.069	139.485	139.581	160.368	151.774	142.855	144.127	157.506	167.925	3	135.045	7.77359	3	151.666	8.757	3	156.519	11.9296	1.12308	0.118668	1.15902	0.112093	1.032	0.689277	122.927	119.071	145.048	124.862	143.297	116.777	152.532	98.2027	155.272	3	129.015	14.0179	3	128.312	13.5924	3
P69423	TATC_ECOLI	b3839	JW3815	tatC	Sec-independent protein translocase protein TatC	28876				8.63368	7.45915	9.02967	13.16	11.1659	11.7175		4.33515	7.81542	3	8.37417	0.816789	3	12.0145	1.02968	2			1.43471	0.0241591						4.3746	6.27796			8.32526				2			1			0
P28306	MLTG_ECOLI	b1097	JW1083	mltG	Endolytic murein transglycosylase	38247
P07117	PUTP_ECOLI	b1015	JW1001	putP	Sodium/proline symporter	54344
P06959	ODP2_ECOLI	b0115	JW0111	aceF	Dihydrolipoyllysine-residue acetyltransferase component of pyruvate dehydrogenase complex	66096	1			4653.46	4568.17	4487.77	4327.5	4310.88	4365.05	3665.85	3644.96	3656.64	3	4569.8	82.857	3	4334.48	27.7507	3	3655.82	10.4693	0.948505	0.0562199	0.799995	0.0092361	0.843427	0.00225676	4406.87	4380.48	4388.78	4203.48	4304.3	4194.2	3897.08	3969.25	3829.89	3	4392.04	13.4943	3	4233.99	61.0639	3
P15640	PUR2_ECOLI	b4005	JW3969	purD	Phosphoribosylamine--glycine ligase	45940				65.2015	82.7015	73.0364	37.7293	53.3044	41.6349		59.5654		3	73.6465	8.76594	3	44.2229	8.10365	1			0.600475	0.0303479					97.8396	122.233	107.481		37.1773	69.4295			32.4065	3	109.185	12.2856	2			1
P27298	OPDA_ECOLI	b3498	JW3465	prlC	Oligopeptidase A	77167				549.875	540.672	522.619	3721.65	3750.18	3759.78	4476.29	4498.2	4496.08	3	537.722	13.8654	3	3743.87	19.8327	3	4490.19	12.0843	6.96246	1.85914e-05	8.35039	5.79033e-07	1.19934	0.000690861	455.339	507.263	520.47	3397.25	3351.82	3373.4	4422.23	4428.19	4459.47	3	494.357	34.4301	3	3374.16	22.7245	3
P60546	KGUA_ECOLI	b3648	JW3623	gmk	Guanylate kinase	23593				311.275	307.654	309.061	299.378	298.311	277.359	252.757	262.21	265.389	3	309.33	1.82543	3	291.683	12.4161	3	260.119	6.57055	0.94295	0.193253	0.84091	0.0122381	0.891787	0.0710067	306.702	288.906	290.11	288.4	284.092	366.631	247.604	236.559	230.064	3	295.239	9.9452	3	313.041	46.4603	3
P0AE06	ACRA_ECOLI	b0463	JW0452	acrA	Multidrug efflux pump subunit AcrA	42197				837.272	856.457	825.279	1154.64	1158.71	1188.07	1545.36	1580.27	1546.97	3	839.669	15.7266	3	1167.14	18.2398	3	1557.53	19.707	1.39	0.000431658	1.85494	7.42646e-05	1.33449	0.000950832	865.545	852.538	861.584	1106.61	1077.02	1086.6	1583.96	1578.08	1550.45	3	859.889	6.6671	3	1090.08	15.0983	3
P37908	YFJD_ECOLI	b4461	JW5415	yfjD	UPF0053 inner membrane protein YfjD	48044
P75780	FIU_ECOLI	b0805	JW0790	fiu	Catecholate siderophore receptor Fiu	81960					24.557					35.5482		54.2815	1			0			2
P09833	MODC_ECOLI	b0765	JW0748	modC	Molybdenum import ATP-binding protein ModC	39102
P0ABD5	ACCA_ECOLI	b0185	JW0180	accA	Acetyl-coenzyme A carboxylase carboxyl transferase subunit alpha	35242	2			611.616	622.838	594.36	653.135	619.565	615.795	532.47	499.032	525.689	3	609.605	14.3451	3	629.498	20.5566	3	519.064	17.6761	1.03263	0.328032	0.851476	0.00995988	0.824567	0.0123805	539.568	564.18	554.316	558.096	542.063	531.298	560.166	544.562	544.052	3	552.688	12.3865	3	543.819	13.485	3
P31677	OTSA_ECOLI	b1896	JW5312	otsA	Alpha,alpha-trehalose-phosphate synthase [UDP-forming]	53611				41.7059	36.053	43.9505	17.6634	21.2582	14.4036	22.8424	27.2501	21.5496	3	40.5698	4.06948	3	17.7751	3.42866	3	23.8807	2.98872	0.438135	0.00750885	0.588632	0.0174737	1.34349	0.152907	61.6212	47.4551	54.4745					12.4144	30.3239	3	54.5169	7.08315	0			2
P64476	YDIH_ECOLI	b1685	JW1675	ydiH	Uncharacterized protein YdiH	7266				70.6192	57.8834	56.6672			8.38708	55.1606	69.7625	55.2568	3	61.7233	7.72807	1			3	60.06	8.40278			0.973052	0.849244			41.067	37.0007	50.3095	17.8958		26.3879	39.8027	41.0868	45.2846	3	42.7924	6.8201	2			3
P27836	WECG_ECOLI	b3794	JW3770	wecG	UDP-N-acetyl-D-mannosaminuronic acid transferase	27928				22.9697	11.5361	15.9459	21.9968	22.5752	21.0539			16.8045	3	16.8172	5.76639	3	21.8753	0.767893	1			1.30077	0.349098					13.0482	13.4038	12.7581	12.8182	11.7537	10.2417	14.4377	10.4209	13.4217	3	13.07	0.323403	3	11.6045	1.29471	3
P0C0L7	PROP_ECOLI	b4111	JW4072	proP	Proline/betaine transporter	54846				159.254	128.007	101.551	153.9	154.873	157.602	109.079	115.781	102.578	3	129.604	28.8846	3	155.458	1.91916	3	109.146	6.60175	1.19949	0.342524	0.84215	0.417612	0.702092	0.0181142	114.593	119.5	136.697	146.316	93.0867	126.799	109.746	113.772	100.597	3	123.597	11.6075	3	122.067	26.9283	3
P0A717	KPRS_ECOLI	b1207	JW1198	prs	Ribose-phosphate pyrophosphokinase	34218	2			3397.06	3375.78	3345.75	3622.92	3830.14	3703.27	3384.19	3514.78	3433.55	3	3372.86	25.779	3	3718.78	104.477	3	3444.17	65.94	1.10256	0.0484813	1.02114	0.259026	0.926158	0.0632184	3313.79	3372.27	3518	3627.95	3598.3	3707.54	3277.78	3481.46	3383.59	3	3401.35	105.166	3	3644.6	56.4905	3
P10346	GLNQ_ECOLI	b0809	JW0794	glnQ	Glutamine transport ATP-binding protein GlnQ	26731				48.2744	29.9409	51.7322	48.7528	55.2557	56.5097	44.5719	49.5097	54.5539	3	43.3158	11.7114	3	53.5061	4.16393	3	49.5452	4.99109	1.23525	0.349653	1.14381	0.533264	0.925973	0.465072	52.1165	54.5574	56.5153	40.4468	66.0116	72.0831	57.6861	52.1177	56.1047	3	54.3964	2.20382	3	59.5138	16.7893	3
P75960	NPD_ECOLI	b1120	JW1106	cobB	NAD-dependent protein deacylase	31464				79.7796	72.0911	74.3166	73.2316	68.7779	76.0933	67.1446	75.2887	79.6862	3	75.3958	3.95622	3	72.7009	3.68646	3	74.0398	6.36339	0.964257	0.514224	0.982016	0.815763	1.01842	0.830059	80.1271	74.8933	90.1158	88.1066	66.4417	75.4296	90.1156	69.8176	75.5907	3	81.7121	7.73403	3	76.6593	10.8847	3
P60752	MSBA_ECOLI	b0914	JW0897	msbA	Lipid A export ATP-binding/permease protein MsbA	64461				219.463	217.186	227.176	297.731	245.364	283.436	265.084	249.736	250.336	3	221.275	5.2357	3	275.51	27.0682	3	255.052	8.69314	1.2451	0.116793	1.15265	0.0222934	0.925744	0.43166	219.512	227.053	220.522	238.216	262.204	267.975	273.854	266.46	257.882	3	222.362	4.09351	3	256.132	15.7815	3
P13035	GLPD_ECOLI	b3426	JW3389	glpD	Aerobic glycerol-3-phosphate dehydrogenase	56751				899.885	954.321	886.821	677.345	671.621	668.072	571.15	557.737	611.939	3	913.676	35.8008	3	672.346	4.67882	3	580.275	28.2297	0.735869	0.0178483	0.6351	0.00228594	0.863061	0.0672888	810.552	857.133	804.103	561.572	602.79	594.746	556.496	573.751	529.208	3	823.929	28.9354	3	586.369	21.8485	3
Q46948	YAJL_ECOLI	b0424	JW5057	yajL	Protein deglycase 3	20777				146.072	134.805	114.248	115.611	98.0713	97.3809	132.826	129	86.3657	3	131.708	16.1364	3	103.688	10.3316	3	116.064	25.7904	0.787253	0.124526	0.881219	0.503629	1.11936	0.603593	162.417	136.781	162.615	154.532	152.089	141.43	158.606	148.457	155.316	3	153.938	14.8584	3	149.35	6.96712	3
P0A988	DPO3B_ECOLI	b3701	JW3678	dnaN	DNA polymerase III subunit beta	40587				374.556	358.15	367.734	411.758	391.027	432.223	359.264	377.424	367.454	3	366.813	8.24166	3	411.669	20.5981	3	368.047	9.09453	1.12229	0.0874455	1.00336	0.893678	0.894036	0.105734	367.661	347.504	348.233	401.25	402.991	407.62	340.401	334.23	312.37	3	354.466	11.433	3	403.954	3.2923	3
P0AAD6	SDAC_ECOLI	b2796	JW2767	sdaC	Serine transporter	46906				310.411	314.979	285.822	462.525	480.087	463.672	400.905	348.216	330.098	3	303.737	15.6823	3	468.761	9.82507	3	359.74	36.7832	1.54331	0.00212099	1.18438	0.153716	0.767426	0.0707406	323.883	295.003	331.549	467.07	495.503	514.951	450.055	396.801	404.106	3	316.812	19.2719	3	492.508	24.0806	3
P0AB26	YCEB_ECOLI	b1063	JW1050	yceB	Uncharacterized lipoprotein YceB	20500				210.883	96.9055	165.533	161.045	186.063	174.605		157.133	197.432	3	157.774	57.3835	3	173.904	12.5237	2			1.10224	0.731728					134.907		149.284		175.52		145.162	138.414		2			1			2
P00561	AK1H_ECOLI	b0002	JW0001	thrA	Homoserine dehydrogenase	89120				221.864	208.954	199.266	116.295	134.793	136.401	160.844	169.416	156.818	3	210.028	11.3372	3	129.163	11.173	3	162.359	6.43425	0.61498	0.00453523	0.773037	0.0193618	1.25701	0.0504233	193.939	183.919	195.01	114.777	112.885	118.918	143.939	149.143	135.351	3	190.956	6.1177	3	115.527	3.08557	3
P00452	RIR1_ECOLI	b2234	JW2228	nrdA	Ribonucleoside-diphosphate reductase 1 subunit alpha	85775				645.857	635.18	627.516	418.501	451.077	429.519	439.865	472.339	448.386	3	636.184	9.21165	3	433.032	16.5697	3	453.53	16.837	0.680671	0.00193683	0.712891	0.00281897	1.04734	0.304095	620.716	636.107	636.447	452.548	450.21	479.749	422.682	461.407	468.009	3	631.09	8.98576	3	460.836	16.4211	3
P77674	ABDH_ECOLI	b1444	JW1439	prr	Gamma-aminobutyraldehyde dehydrogenase	50830				22.6365	17.6728	22.8136			7.12935		7.19874		3	21.041	2.91826	1			1									27.78	27.1361	19.2684							3	24.7282	4.73924	0			0
P09158	SPEE_ECOLI	b0121	JW0117	speE	Polyamine aminopropyltransferase	32321				109.507	90.1066	109.373	205.095	194.759	214.02	111.102	132.844	145.671	3	102.996	11.1623	3	204.625	9.63911	3	129.872	17.475	1.98673	0.00214716	1.26095	0.151027	0.634686	0.0249019	90.983	79.7529	82.053	169.62	178.489	157.536	118.45	126.359	129.765	3	84.263	5.93226	3	168.548	10.5175	3
P0A7V0	RS2_ECOLI	b0169	JW0164	rpsB	30S ribosomal protein S2	26744				6983.42	7188.01	7184.22	7844.63	7878.64	7806.27	6274.22	6415.58	6477.18	3	7118.55	117.041	3	7843.18	36.2068	3	6388.99	104.059	1.10179	0.0147227	0.897513	0.00625174	0.814592	0.00531984	6801.23	6914.44	6854.42	7411.89	7377.94	7454.36	6550.44	6660.94	6519.42	3	6856.7	56.6393	3	7414.73	38.2891	3
P0AFU8	RISA_ECOLI	b1662	JW1654	ribC	Riboflavin synthase	23445				389.374	377.051	386.038	376.468	380.239	401.801	469.139	440.42	459.562	3	384.154	6.37379	3	386.169	13.6681	3	456.374	14.6226	1.00525	0.866033	1.188	0.017477	1.1818	0.0172755	394.387	401.642	401.399	420.692	369.606	404.839	499.979	460.882	516.294	3	399.143	4.12032	3	398.379	26.1485	3
P0ACZ4	EVGA_ECOLI	b2369	JW2366	evgA	Positive transcription regulator EvgA	22690				168.336	115.677	147.106	88.7845	88.5046	113.096	69.5409	90.4291	61.3458	3	143.706	26.4936	3	96.795	14.1177	3	73.7719	14.9962	0.673561	0.120302	0.513352	0.052345	0.762146	0.20406	128.366	139.673	133.568	98.6383	59.5464	59.325	69.849	77.8831	55.853	3	133.869	5.65951	3	72.5032	22.6339	3
P31224	ACRB_ECOLI	b0462	JW0451	acrB	Multidrug efflux pump subunit AcrB	113574				362.672	349.771	354.876	524.765	509.919	532.097	714.921	723.494	713.081	3	355.773	6.49711	3	522.26	11.2992	3	717.165	5.55746	1.46796	0.00128459	2.01579	3.05325e-05	1.3732	0.00242814	347.921	347.068	343.446	481.297	482.786	492.232	628.045	620.332	641.96	3	346.145	2.376	3	485.438	5.93041	3
P0AEB2	DACA_ECOLI	b0632	JW0627	dacA	D-alanyl-D-alanine carboxypeptidase DacA	44444				641.511	643.703	641.442	731.642	717.123	714.435	643.181	651.374	635.807	3	642.219	1.28593	3	721.067	9.2566	3	643.454	7.78709	1.12277	0.0124803	1.00192	0.847079	0.892364	0.00451338	609.021	607.707	609.735	632.69	643.706	633.55	602.26	609.058	593.419	3	608.821	1.02869	3	636.649	6.12694	3
P36929	RSMB_ECOLI	b3289	JW3250	rsmB	Ribosomal RNA small subunit methyltransferase B	48348				261.009	254.899	233.66	238.935	231.718	234.826	200.156	188.252	197.434	3	249.856	14.355	3	235.16	3.62005	3	195.281	6.2373	0.941181	0.288401	0.781573	0.0291629	0.830417	0.0102891	222.71	224.243	212.006	207.975	211.339	235.796	223.281	205.869	257.788	3	219.653	6.66671	3	218.37	15.1848	3
P06136	FTSQ_ECOLI	b0093	JW0091	ftsQ	Cell division protein FtsQ	31434				62.9679	58.6352	56.7868	71.0552	61.3837	69.9756	51.0408	49.2558	57.5921	3	59.4633	3.17267	3	67.4715	5.29975	3	52.6296	4.38937	1.13467	0.161103	0.885076	0.151639	0.780027	0.0565214	58.5686	42.7729	67.797	69.8181	43.2553	76.7731	60.6159	44.8186	48.4176	3	56.3795	12.6549	3	63.2822	17.689	3
P0ADC3	LOLC_ECOLI	b1116	JW5161	lolC	Lipoprotein-releasing system transmembrane protein LolC	43264				40.4058	37.7925	46.3292	60.1004	57.3012	49.1483	53.7307		50.3867	3	41.5092	4.374	3	55.5166	5.68996	2			1.33745	0.0589866					47.6612	49.4794	44.7116	62.1985	72.0372	61.333	47.2949	56.5843	40.6016	3	47.2841	2.40617	3	65.1896	5.94599	3
P09549	DEDD_ECOLI	b2314	JW5378	dedD	Cell division protein DedD	22938				111.74	135.798	135.111	132.272	141.752	142.803	123.502	98.3935	114.822	3	127.55	13.6959	3	138.942	5.80053	3	112.239	12.752	1.08932	0.366702	0.879964	0.297865	0.807811	0.107039	101.087	120.856	111.632	128.878	120.618	98.6238	103.033	124.399	123.938	3	111.192	9.89185	3	116.04	15.638	3
P04693	TYRB_ECOLI	b4054	JW4014	tyrB	Aromatic-amino-acid aminotransferase	43538				164.074	169.13	186.275	155.762	143.933	155.036	158.298	172.25	143.865	3	173.16	11.6361	3	151.577	6.62984	3	158.138	14.1932	0.87536	0.109558	0.913248	0.299323	1.04328	0.617146	175.272	157.381	180.389	195.012	220.789	198.017	150.284	150.375	133.739	3	171.014	12.0806	3	204.606	14.0952	3
P0AEP3	GALU_ECOLI	b1236	JW1224	galU	UTP--glucose-1-phosphate uridylyltransferase	32942				2440.91	2291.97	2260	1919.15	2010.97	1844.22	2238.4	2060.89	2118.96	3	2330.96	96.5519	3	1924.78	83.5174	3	2139.42	90.5058	0.825746	0.0159738	0.917826	0.10885	1.11151	0.0888227	2316.61	2435.02	2488.69	2097.69	2065.72	2100.18	2148.19	2004.08	2076.81	3	2413.44	88.0463	3	2087.86	19.2171	3
P0AFC3	NUOA_ECOLI	b2288	JW2283	nuoA	NADH-quinone oxidoreductase subunit A	16457				628.108	663.336	678.808	930.332	931.283	892.593	766.001	848.81	730.457	3	656.751	25.9836	3	918.069	22.0683	3	781.756	60.7291	1.3979	0.00167696	1.19034	0.0924117	0.851522	0.101504	613.826	622.165	588.294	837.825	843.965	831.909	776.382	709.129	725.495	3	608.095	17.6478	3	837.9	6.02835	3
P0ADR8	YGDH_ECOLI	b2795	JW2766	ygdH	LOG family protein YgdH	50972				406.31	406.905	400.805	297.996	307.221	319.707	346.727	327.016	364.415	3	404.673	3.36326	3	308.308	10.8962	3	346.053	18.7086	0.761869	0.00816291	0.855141	0.0577082	1.12243	0.108983	394.582	396.198	395.673	308.955	342.635	378.244	338.147	311.562	267.509	3	395.484	0.824354	3	343.278	34.649	3
P0AEC3	ARCB_ECOLI	b3210	JW5536	arcB	Aerobic respiration control sensor protein ArcB	87983				216.646	196.234	235.117	164.166	220.628	217.982	232.857		231.759	3	215.999	19.4496	3	200.925	31.862	2			0.930214	0.606122					709.717	595.648	642.863	551.711	514.099	568.784	386.403	400.034	598.215	3	649.409	57.3156	3	544.865	27.978	3
P45800	IGAA_ECOLI	b3398	JW3361	yrfF	Putative membrane protein IgaA homolog	79490									27.2441				0			1			0
P16926	MREC_ECOLI	b3250	JW3219	mreC	Cell shape-determining protein MreC	39530				60.4753	70.1712	63.6535	80.5107	76.7562	76.89	81.122	71.077	70.3619	3	64.7667	4.94287	3	78.0523	2.13009	3	74.187	6.01655	1.20513	0.0557935	1.14545	0.157648	0.950478	0.498821	53.6453	60.4572	68.2521	71.1659	78.288	87.7118	68.7288	62.5423	70.0791	3	60.7849	7.30891	3	79.0552	8.29959	3
P21865	KDPD_ECOLI	b0695	JW0683	kdpD	Sensor protein KdpD	98718
P23845	CYSN_ECOLI	b2751	JW2721	cysN	Sulfate adenylyltransferase subunit 1	52558				107.79	113.373	117.978	118.103	117.188	118.63	211.251	202.52	193.104	3	113.047	5.10182	3	117.974	0.729648	3	202.292	9.07565	1.04358	0.312132	1.78945	0.00318282	1.71472	0.0170301	146.377	125.273	126.381	126.746	119.735	122.301	150.048	153.584	180.53	3	132.677	11.8775	3	122.927	3.54722	3
P62617	ISPF_ECOLI	b2746	JW2716	ispF	2-C-methyl-D-erythritol 2,4-cyclodiphosphate synthase	16898				111.975	102.015	103.676	100.942	83.8687	88.29	91.2671	104.792	72.6006	3	105.889	5.33595	3	91.0336	8.86114	3	89.5532	16.164	0.85971	0.131902	0.84573	0.283538	0.983739	0.927231	73.5348	71.4292	73.3332	63.2765	60.1578	55.3384	73.6413	83.9539	83.0902	3	72.7657	1.16185	3	59.5909	3.9993	3
P11880	MURF_ECOLI	b0086	JW0084	murF	UDP-N-acetylmuramoyl-tripeptide--D-alanyl-D-alanine ligase	47447				130.657	139.69	136.262	151.659	128.881	130.896	134.318	132.666	136.743	3	135.536	4.56001	3	137.145	12.6095	3	134.576	2.05068	1.01187	0.881014	0.992912	0.808232	0.981263	0.819243	160.028	166.442	143.841	167.581	127.136	101.481	107	147.54	124.519	3	156.77	11.6473	3	132.066	33.3246	3
P0ACP7	PURR_ECOLI	b1658	JW1650	purR	HTH-type transcriptional repressor PurR	38175				249.864	295.382	263.204	317.964	321.35	294.731	297.117	327.42	346.9	3	269.483	23.3997	3	311.348	14.4903	3	323.812	25.0868	1.15535	0.117748	1.2016	0.0904105	1.04003	0.605614	293.961	236.327	272.965	274.226	293.036	286.488	329.289	322.573	308.216	3	267.751	29.1686	3	284.583	9.54855	3
P0AA31	YEDF_ECOLI	b1930	JW1915	yedF	UPF0033 protein YedF	8639				602.212	624.298	598.305	583.061	628.852	624.071	677.895	675.851	688.779	3	608.272	14.016	3	611.995	25.1711	3	680.842	6.94949	1.00612	0.868864	1.11931	0.0141109	1.1125	0.0792132	601.95	608.134	609.229	593.078	603.171	613.27	641.352	644.238	642.373	3	606.438	3.92481	3	603.173	10.096	3
P0A7C2	LEXA_ECOLI	b4043	JW4003	lexA	LexA repressor	22358				135.06	139.906	145.009	101.107	99.4915	86.2344	118.496	125.493	121.904	3	139.992	4.97505	3	95.611	8.16042	3	121.964	3.49889	0.682976	0.00959533	0.871226	0.0241493	1.27563	0.0501859	146.306	146.482	144.145	122.417	143.6	123.759	106.605	140.429	125.39	3	145.644	1.30144	3	129.925	11.8616	3
P0AD42	PGPC_ECOLI	b2560	JW5408	pgpC	Phosphatidylglycerophosphatase C	24439						64.1734	12.8839		55.466	43.9704	64.5493		1			2			2
P09147	GALE_ECOLI	b0759	JW0742	galE	UDP-glucose 4-epimerase	37265			no	231.088	244.386	310.967	120.129	157.744	154.016	186.777	177.882	167.362	3	262.147	42.799	3	143.963	20.7248	3	177.34	9.71883	0.549169	0.0500493	0.676492	0.111809	1.23185	0.165208	211.542	162.035	229.867	127.18	86.9524	115.385	166.702	157.786	135.875	3	201.148	35.0902	3	109.839	20.6793	3
P15078	CSTA_ECOLI	b0598	JW0590	cstA	Carbon starvation protein A	75105
P19319	NARZ_ECOLI	b1468	JW1463	narZ	Respiratory nitrate reductase 2 alpha chain	140227
P0AAE0	CYCA_ECOLI	b4208	JW4166	cycA	D-serine/D-alanine/glycine transporter	51660				8.14744		6.51065	40.9799	43.4233	37.8778			26.7293	2			3	40.7603	2.77926	1												42.2682		31.3455		22.9095		0			2			1
P26648	FTSP_ECOLI	b3017	JW2985	ftsP	Cell division protein FtsP	51858				55.8476	70.7514	57.7969	62.2493	56.8635	71.8435	82.9464	83.2466	78.2253	3	61.4653	8.10084	3	63.6521	7.58788	3	81.4728	2.81639	1.03558	0.794254	1.32551	0.0719835	1.27997	0.0933616	44.661	41.2076	34.1769	39.6071	55.373	54.7828	45.0022	46.3442	33.423	3	40.0152	5.3428	3	49.921	8.93694	3
P39838	RCSD_ECOLI	b2216	JW2204	rcsD	Phosphotransferase RcsD	100372					73.2776	70.9132		79.7056	79.1984	68.5315			2			2			1									41.0109		64.3773	46.1075						2			1			0
P26616	MAO1_ECOLI	b1479	JW5238	maeA	NAD-dependent malic enzyme	63197				377.469	423.94	408.049	451.035	468.074	413.157	492.601	540.022	508.783	3	403.153	23.6193	3	444.089	28.1097	3	513.802	24.1056	1.10154	0.190298	1.27446	0.015054	1.15698	0.0760051	387.619	360.957	364.08	434.734	399.813	437.55	542.007	522.045	516.051	3	370.885	14.5757	3	424.032	21.0218	3
Q57261	TRUD_ECOLI	b2745	JW2715	truD	tRNA pseudouridine synthase D	39091				100.73	115.251	128.539	124.575	119.911	118.38	133.34	129.893	127.044	3	114.84	13.9091	3	120.955	3.22684	3	130.092	3.15273	1.05325	0.605013	1.13281	0.259026	1.07554	0.062824	89.3581	75.3625	76.3337	87.1822	68.7943	70.8964	81.3187	74.8086	74.3392	3	80.3514	7.8151	3	75.6243	10.0645	3
P27300	LPXK_ECOLI	b0915	JW0898	lpxK	Tetraacyldisaccharide 4'-kinase	35589				13.4014		8.78096		8.27175	15.3376				2			2			0
P0AEQ6	GLNP_ECOLI	b0810	JW0795	glnP	Glutamine transport system permease protein GlnP	24364						22.1835	15.1661	27.6535	12.2075			11.9343	1			3	18.3424	8.19825	1												22.6904	3.69134	12.2601	14.6876	10.2647		0			3	12.8806	9.51472	2
P77247	YNIC_ECOLI	b1727	JW1716	yniC	2-deoxyglucose-6-phosphate phosphatase	24330				249.49	263.702	240.044	270.413	259.71	264.399	281.423	252.031	266.005	3	251.079	11.9087	3	264.841	5.36515	3	266.486	14.7019	1.05481	0.243099	1.06137	0.301705	1.00621	0.902825	236.793	243.62	248.107	261.515	253.217	236.836	264.262	266.187	250.322	3	242.84	5.69719	3	250.523	12.5582	3
P0AER0	GLPF_ECOLI	b3927	JW3898	glpF	Glycerol uptake facilitator protein	29780				365.19	355.199	345.789	194.521	205.365	155.393				3	355.393	9.70195	3	185.093	26.2862	0			0.520813	0.0118513					210.522	215.017	238.148	97.4843		179.139			110.575	3	221.229	14.8237	2			1
P0AES4	GYRA_ECOLI	b2231	JW2225	gyrA	DNA gyrase subunit A	96964	2			1236.49	1223.97	1235.08	1190.31	1214.42	1277.27	1344.75	1369.3	1371.09	3	1231.85	6.85773	3	1227.33	44.8952	3	1361.71	14.7179	0.996336	0.903977	1.10542	0.0054215	1.10949	0.0650553	1211.23	1200.83	1220.3	1200.67	1176.55	1163.6	1356.22	1361.22	1380.31	3	1210.79	9.74257	3	1180.27	18.8134	3
P18196	MINC_ECOLI	b1176	JW1165	minC	Septum site-determining protein MinC	24776				153.155	169.258	166.933	87.4118	123.165	108.361	204.679	234.117	208.707	3	163.115	8.70388	3	106.313	17.9644	3	215.834	15.9608	0.651763	0.0379474	1.3232	0.0332396	2.03019	0.00915207	135.884	108.038	116.917	110.155	113.884	119.147	156.805	172.355	169.005	3	120.28	14.2243	3	114.395	4.51776	3
P0AES6	GYRB_ECOLI	b3699	JW5625	gyrB	DNA gyrase subunit B	89950				678.13	693.854	699.403	740.377	748.26	745.692	751.541	740.831	769.905	3	690.462	11.0346	3	744.776	4.02048	3	754.092	14.704	1.07866	0.0195331	1.09216	0.0154622	1.01251	0.502449	746.868	763.067	718.572	769.221	773.649	779.387	839.661	819.473	853.732	3	742.836	22.5199	3	774.086	5.09705	3
P0AET8	HDHA_ECOLI	b1619	JW1611	hdhA	7-alpha-hydroxysteroid dehydrogenase	26779				912.588	898.557	902.375	527.801	510.213	525.581	1265.61	1307.28	1302.11	3	904.507	7.25433	3	521.198	9.57811	3	1291.67	22.7133	0.576224	8.45626e-05	1.42803	0.00292748	2.47826	0.00133763	859.871	872.546	810.661	461.314	439.524	543.441	1171.82	1117.55	1085.42	3	847.693	32.6906	3	481.426	54.8002	3
P46889	FTSK_ECOLI	b0890	JW0873	ftsK	DNA translocase FtsK	146663				60.0128	62.3343	51.008	47.1792	40.2459	80.5766	39.5131	52.2518	47.8892	3	57.785	5.98276	3	56.0006	21.5639	3	46.5514	6.47387	0.969119	0.921059	0.805596	0.141758	0.831266	0.624513	34.8598	38.3484	46.7572	44.8296	33.9947	38.2098	32.3649	39.3192	41.2759	3	39.9885	6.11591	3	39.0114	5.46174	3
P77808	CINAL_ECOLI	b2249	JW2243	yfaY	NMN amidohydrolase-like protein YfaY	44226				42.1995	68.5112	60.7528	67.9198	91.4453	32.5627	107.923	77.2185	74.5551	3	57.1545	13.5199	3	63.9759	29.6388	3	86.5655	18.544	1.11935	0.787985	1.51459	0.147472	1.3531	0.448353	75.3362	82.4263	86.8577	113.498	87.752		81.8191	74.3531	98.8254	3	81.5401	5.81165	2			3
P17169	GLMS_ECOLI	b3729	JW3707	glmS	Glutamine--fructose-6-phosphate aminotransferase [isomerizing]	66894				834.334	812.971	800.643	795.085	811.48	825.713	707.237	746.893	726.327	3	815.983	17.0462	3	810.759	15.3267	3	726.819	19.8326	0.993599	0.762549	0.890728	0.0141204	0.896467	0.0216344	702.903	710.207	694.662	722.306	730.154	713.892	691.732	692.601	701.281	3	702.591	7.77721	3	722.117	8.13264	3
P0AD27	YEJM_ECOLI	b2188	JW2176	yejM	Inner membrane protein YejM	67296						14.0687	13.1827	20.4245		33.6373	29.8263	19.4653	1			2			3	27.643	7.33394												27.7142		17.9385	32.5334	0			1			2
P06282	CDH_ECOLI	b3918	JW3889	cdh	CDP-diacylglycerol pyrophosphatase	28451				56.44	45.7467	64.9755			53.1828	44.9962			3	55.7207	9.63456	1			1
P37774	YECC_ECOLI	b1917	JW1902	yecC	L-cystine transport system ATP-binding protein YecC	27677					8.92664	8.89996		8.63735	21.1588		16.0218	19.5461	2			2			2									7.06137						15.8666	17.2569	20.8023	1			0			3
P09424	MTLD_ECOLI	b3600	JW3574	mtlD	Mannitol-1-phosphate 5-dehydrogenase	41139				141.953	128.293	125.813	93.6884	93.3888	92.6911	111.53	111.304	114.783	3	132.02	8.69143	3	93.2561	0.511721	3	112.539	1.94664	0.70638	0.0355073	0.852441	0.0927749	1.20677	0.0112154	154.158	144.847	124.384	98.7514	107.3	117.144	148.326	127.38	138.671	3	141.13	15.2311	3	107.732	9.2039	3
P0AEU7	SKP_ECOLI	b0178	JW0173	skp	Chaperone protein Skp	17688	3	3		2887.86	2996.71	2942.21	2927.57	2968.42	2863.47	2847.19	2876.08	2902.98	3	2942.26	54.425	3	2919.82	52.9025	3	2875.42	27.9009	0.992373	0.69982	0.977282	0.215173	0.984792	0.395196	3062.25	3100.55	2975.42	2958.93	2903.8	2893.49	2947.63	2942.41	2975.76	3	3046.07	64.1143	3	2918.74	35.1852	3
P0AEW6	INGK_ECOLI	b0477	JW0466	gsk	Inosine-guanosine kinase	48449				55.5737	50.2848	49.4533	56.9865	46.4863	64.9118	50.3611	69.1523	58.2437	3	51.7706	3.31972	3	56.1282	9.24269	3	59.2524	9.43612	1.08417	0.584579	1.14452	0.375035	1.05566	0.770172	45.6144	36.3019	41.8402		61.5663	51.1827	34.9883	48.0552	45.6507	3	41.2522	4.68402	2			3
P0AC75	KDTA_ECOLI	b3633	JW3608	waaA	3-deoxy-D-manno-octulosonic acid transferase	47291				44.4015	35.849	42.9143	42.4917	57.0075	28.7866		60.2193		3	41.0549	4.56938	3	42.7619	14.1124	1			1.04158	0.88509					31.7543	41.5824	32.6005	56.7309				44.6952		3	35.3124	5.44644	1			1
P0ADV9	LPTC_ECOLI	b3199	JW3166	lptC	Lipopolysaccharide export system protein LptC	21703				56.8393	35.748	42.1008	62.8773	54.9087	65.089	73.6034	42.4322	46.2083	3	44.896	10.8199	3	60.9583	5.35457	3	54.0813	17.0117	1.35777	0.164763	1.20459	0.548694	0.887185	0.649295	60.8161	49.2667	54.4296		53.3352	76.2708		63.1468	54.6853	3	54.8375	5.78549	2			2
P0AEX3	KGTP_ECOLI	b2587	JW2571	kgtP	Alpha-ketoglutarate permease	47052					16.2979	9.83988	18.2329		21.1614				2			2			0
P60664	HIS6_ECOLI	b2025	JW2007	hisF	Imidazole glycerol phosphate synthase subunit HisF	28454				61.7554	52.6234	46.2998	66.2606	57.9354	73.1223	66.3407	61.9957	56.9965	3	53.5595	7.77021	3	65.7728	7.60519	3	61.7776	4.67592	1.22803	0.185761	1.15344	0.273842	0.939259	0.593093	40.2691	54.5465	57.7486	63.8244	60.5914	61.2178	57.2338	64.821	55.1551	3	50.8547	9.30619	3	61.8779	1.7146	3
P0AEX9	MALE_ECOLI	b4034	JW3994	malE	Maltose-binding periplasmic protein	43388				3571.14	3680.54	3643.3	741.49	779.049	750.698	356.051	332.7	377.524	3	3631.66	55.6211	3	757.079	19.5757	3	355.425	22.4186	0.208466	0.000431658	0.0978685	0.000235566	0.469469	0.00105706	3335.29	3408.71	3396.52	630.161	646.02	630.492	361.299	350.729	355.45	3	3380.17	39.3451	3	635.558	9.06216	3
P0AEZ3	MIND_ECOLI	b1175	JW1164	minD	Septum site-determining protein MinD	29614				2118.43	2133.72	2140.51	2069.19	2055.99	2049.96	2483.81	2548.4	2544.05	3	2130.89	11.3094	3	2058.38	9.83526	3	2525.42	36.1009	0.965973	0.00527073	1.18515	0.00609005	1.2269	0.00745955	2269.56	2078.81	2237.27	2125.75	2113.24	2107.69	2526.29	2429.78	2487.64	3	2195.21	102.093	3	2115.56	9.25082	3
P41052	MLTB_ECOLI	b2701	JW2671	mltB	Membrane-bound lytic murein transglycosylase B	40256				17.8869		28.4604		19.0775	23.7247			23.7159	2			2			1									15.7133	22.0919	18.1185					10.8437		3	18.6412	3.22127	0			1
P0AEZ9	MOAB_ECOLI	b0782	JW0765	moaB	Molybdenum cofactor biosynthesis protein B	18665	2			800.949	807.424	771.811	562.936	520.459	646.519	897.161	938.218	878.7	3	793.395	18.9703	3	576.638	64.1373	3	904.693	30.4655	0.726798	0.0435211	1.14028	0.0248133	1.56891	0.020599	801.629	758.555	839.471	632.655	707.436	766.036	876.538	893.175	846.537	3	799.885	40.4862	3	702.042	66.8539	3
P64499	YEBO_ECOLI	b1825	JW1814	yebO	Uncharacterized protein YebO	10792				13.5079	24.9336	26.338							3	21.5932	7.03717	0			0
P0AF03	MOG_ECOLI	b0009	JW0008	mog	Molybdopterin adenylyltransferase	21222				188.591	177.506	208.989	165.625	170.296	192.219	185.983	173.829	188.573	3	191.695	15.9694	3	176.047	14.199	3	182.795	7.87203	0.918367	0.355872	0.95357	0.521789	1.03833	0.616151	209.633	207.288	219.007	196.385	203.362	215.015	190.384	180.031	210.037	3	211.976	6.20089	3	204.921	9.4123	3
P0AF08	APBC_ECOLI	b2113	JW2100	mrp	Iron-sulfur cluster carrier protein	39938				537.487	545.148	525.303	583.866	583.306	560.092	566.61	593.097	593.269	3	535.979	10.008	3	575.755	13.5672	3	584.325	15.3422	1.07421	0.0384739	1.0902	0.033806	1.01489	0.607601	558.681	577.343	555.382	644.827	600.177	623.443	580.899	607.537	580.863	3	563.802	11.8423	3	622.816	22.3316	3
P32703	YJCE_ECOLI	b4065	JW4026	yjcE	Uncharacterized Na(+)/H(+) exchanger YjcE	60523
P0ADM4	YIDQ_ECOLI	b3688	JW5633	yidQ	Uncharacterized protein YidQ	11826
P11875	SYR_ECOLI	b1876	JW1865	argS	Arginine--tRNA ligase	64683				762.688	818.646	790.176	958.727	919.593	974.773	893.689	842.47	887.398	3	790.503	27.9804	3	951.031	28.3836	3	874.519	27.9329	1.20307	0.00822481	1.10628	0.0446904	0.919548	0.0707406	561.31	553.311	520.458	561.619	644.549	619.56	631.665	558.193	528.123	3	545.026	21.6494	3	608.576	42.5421	3
P0A738	MOAC_ECOLI	b0783	JW0766	moaC	Cyclic pyranopterin monophosphate synthase accessory protein	17467	2			89.1044	114.293	103.741	107.777	89.0295	76.4565	136.229	139.793	125.772	3	102.379	12.6494	3	91.0877	15.7614	3	133.931	7.28743	0.889706	0.472842	1.30819	0.0590045	1.47036	0.0663773	57.0572	53.8588	64.3498			54.472	78.2495	52.0854	66.1509	3	58.4219	5.377	1			3
P0AF12	MTNN_ECOLI	b0159	JW0155	mtnN	5'-methylthioadenosine/S-adenosylhomocysteine nucleosidase	24354				953.669	777.838	872.7	844.932	794.717	730.641	897.572	802.523	880.538	3	868.069	88.0069	3	790.097	57.2854	3	860.211	50.6801	0.910177	0.358983	0.990948	0.918356	1.08874	0.283425	925.694	861.664	944.606	769.254	706.345	736.629	888.824	847.387	894.051	3	910.655	43.4681	3	737.409	31.4618	3
P0AF16	MURJ_ECOLI	b1069	JW1056	murJ	Lipid II flippase MurJ	55267
P0AF18	NAGA_ECOLI	b0677	JW0663	nagA	N-acetylglucosamine-6-phosphate deacetylase	40949				253.16	244.536	216.453	179.107	170.563	192.511	183.79	208.364	199.038	3	238.05	19.1939	3	180.727	11.0633	3	197.064	12.4054	0.759199	0.0388967	0.827827	0.0803363	1.0904	0.255806	243.991	240.445	248.065	187.701	191.979	187.083	189.955	215.661	196.844	3	244.167	3.81305	3	188.921	2.66627	3
P0AF90	RRAB_ECOLI	b4255	JW4212	rraB	Regulator of ribonuclease activity B	15603				393.462	406.499	374.457	197.687	201.877	202.746	322.521	330.407	324.02	3	391.473	16.1134	3	200.77	2.70508	3	325.649	4.18787	0.512858	0.00733522	0.831857	0.0342307	1.622	0.000690861	277.456	276.416	279.055	155.084	131.459	145.179	320.437	287.687	305.629	3	277.642	1.32933	3	143.907	11.8637	3
P0AF24	NAGD_ECOLI	b0675	JW0661	nagD	Ribonucleotide monophosphatase NagD	27163			yes	162.762	183.807	160.741	182.105	182.466	181.914	190.517	168.669	185.151	3	169.103	12.7738	3	182.162	0.280329	3	181.446	11.3856	1.07722	0.294432	1.07299	0.351698	0.996069	0.945289	156.539	156.882	162.372	172.07	197.978	156.423	170.058	167.289	153.445	3	158.598	3.27316	3	175.49	20.9876	3
P0ADX1	YHFA_ECOLI	b3356	JW3319	yhfA	Protein YhfA	14517				297.822	279.289	335.108	201.304	188.184	168.658	196.339	354.416	246.785	3	304.073	28.4297	3	186.049	16.4274	3	265.847	80.744	0.611855	0.0184005	0.874286	0.571685	1.42891	0.32636	232.11	220.321	267.717	135.626	163.175	132.297	195.215	223.342	234.483	3	240.049	24.6753	3	143.699	16.9484	3
P0AF28	NARL_ECOLI	b1221	JW1212	narL	Nitrate/nitrite response regulator protein NarL	23927				572.353	608.828	565.691	595.131	623.247	642.287	666.142	638.369	662.786	3	582.291	23.2221	3	620.222	23.7231	3	655.766	15.1591	1.06514	0.17998	1.12618	0.0335705	1.05731	0.183111	534.002	542.66	497.429	696.945	694.975	705.335	636.066	690.461	655.616	3	524.697	24.0083	3	699.085	5.50155	3
P0AF36	ZAPB_ECOLI	b3928	JW3899	zapB	Cell division protein ZapB	9635				290.18	308.241	329.097	249.791	243.265	243.054	252.782	230.567	242.151	3	309.173	19.4752	3	245.37	3.83015	3	241.833	11.1109	0.793634	0.0515816	0.782195	0.0292376	0.985586	0.719775	198.551	206.768	189.163	179.657	155.227	138.179	191.039	212.85	182.437	3	198.161	8.80899	3	157.688	20.8482	3
P0AF43	YJBB_ECOLI	b4020	JW3980	yjbB	Uncharacterized protein YjbB	59467
P33607	NUOL_ECOLI	b2278	JW2273	nuoL	NADH-quinone oxidoreductase subunit L	66438				64.9799	48.8694	66.9747	78.1506	50.2	42.4138	86.3262	88.5195	81.8752	3	60.2747	9.92748	3	56.9215	18.7926	3	85.5736	3.38548	0.944368	0.838171	1.41973	0.068996	1.50336	0.190994	67.6913	51.6714	74.2063	98.7426	71.782	66.6581	86.7571	88.1581	54.6481	3	64.523	11.5967	3	79.0609	17.2363	3
P0AF63	NSRR_ECOLI	b4178	JW4136	nsrR	HTH-type transcriptional repressor NsrR	15593				15.9245	15.3409	18.1045		28.224	31.9893		25.3628	33.5003	3	16.4566	1.45662	2			2														39.416		21.4336	32.676	0			1			2
P0AF67	TSAE_ECOLI	b4168	JW4126	tsaE	tRNA threonylcarbamoyladenosine biosynthesis protein TsaE	16853				124.285	129.362	73.0873	125.375	131.17	119.175	135.314	120.615	124.65	3	108.911	31.1283	3	125.24	5.99864	3	126.86	7.59455	1.14993	0.53714	1.1648	0.496724	1.01293	0.840699	108.136	121.242	98.5187	146.85	116.742	89.6411	111.968	97.5106	101.043	3	109.299	11.4062	3	117.744	28.6176	3
P0ABS8	HOLE_ECOLI	b1842	JW1831	holE	DNA polymerase III subunit theta	8846				29.0822	35.1679	34.0814				34.856		40.3608	3	32.7772	3.24572	0			2									76.5705	60.0486	70.6176				71.0503	81.7933		3	69.0789	8.36774	0			2
P0AF70	YJEI_ECOLI	b4144	JW5736	yjeI	Uncharacterized protein YjeI	11958				96.1508	77.735	88.9846	81.5574	45.4321	64.5511	38.9388	36.1071	31.9284	3	87.6235	9.28305	3	63.8469	18.0729	3	35.6581	3.5267	0.72865	0.200947	0.406947	0.0157274	0.558494	0.18629	81.6245	56.1518	79.9339	37.1167	44.7719	55.4399	36.5158	63.0177	66.163	3	72.5701	14.2437	3	45.7762	9.20279	3
P30847	BAES_ECOLI	b2078	JW2063	baeS	Signal transduction histidine-protein kinase BaeS	51991
P0AF93	RIDA_ECOLI	b4243	JW5755	ridA	2-iminobutanoate/2-iminopropanoate deaminase	13612				6488.58	6817.98	6433.95	5581.97	5674.63	5947.98	6926.96	6968.18	7048.82	3	6580.17	207.753	3	5734.86	190.293	3	6981.32	61.9835	0.871537	0.0180529	1.06096	0.11154	1.21735	0.0185303	6302.84	6337.03	6462.57	5980.57	5645.4	5641.36	6499.2	6884.5	6872.81	3	6367.48	84.106	3	5755.78	194.687	3
P64606	MLAE_ECOLI	b3194	JW3161	mlaE	Probable phospholipid ABC transporter permease protein MlaE	27863					19.7934				27.7414			19.8429	1			1			1											9.12632				19.1627		16.4723	1			0			2
P0AES0	GSP_ECOLI	b2988	JW2956	gss	Glutathionylspermidine synthetase	70532				56.303	44.7756	58.8023	46.8194	27.3575	27.004	44.4445	68.097	36.4338	3	53.2936	7.48193	3	33.727	11.3398	3	49.6584	16.4629	0.632852	0.126288	0.931789	0.80126	1.47237	0.351124	13.8445	55.0295	20.348		38.2201		59.6496	30.9211	25.7227	3	29.7407	22.1409	1			3
P0AF98	LPTF_ECOLI	b4261	JW4218	lptF	Lipopolysaccharide export system permease protein LptF	40358				25.7981	63.8377	39.2735	36.0956		29.4249			26.7193	3	42.9698	19.2873	2			1										21.0889	16.4717			11.4441	9.26389		21.111	2			1			2
P0AFA2	NARX_ECOLI	b1222	JW1213	narX	Nitrate/nitrite sensor protein NarX	67084						64.8258			93.893				1			1			0
P0AE18	MAP1_ECOLI	b0168	JW0163	map	Methionine aminopeptidase	29331				308.251	329.75	300.269	301.339	332.149	327.824	409.56	395.078	374.964	3	312.757	15.2482	3	320.437	16.6804	3	393.201	17.3742	1.02456	0.658163	1.25721	0.0132135	1.22708	0.0245563	275.123	263.721	276.026	259.92	260.702	258.271	354.944	337.939	327.675	3	271.623	6.8585	3	259.631	1.241	3
P77285	RSXG_ECOLI	b1631	JW1623	rsxG	Electron transport complex subunit RsxG	21912
P0AFE8	NUOM_ECOLI	b2277	JW2272	nuoM	NADH-quinone oxidoreductase subunit M	56525
P0AFA7	NHAB_ECOLI	b1186	JW1175	nhaB	Na(+)/H(+) antiporter NhaB	56728				100.694			113.746	106.518	71.4184		104.775		1			3	97.2275	22.6416	1										132.017	111.712	190.73	99.2076	210.744		113.997		2			3	166.894	59.4661	1
P0AFZ3	SSPB_ECOLI	b3228	JW3197	sspB	Stringent starvation protein B	18262				195.558	192.006	183.938	116.911	132.443	121.664	176.51	166.355	152.12	3	190.501	5.95446	3	123.673	7.95844	3	164.995	12.2517	0.649198	0.00283643	0.866112	0.0879066	1.33413	0.0375454	182.371	170.972	154.096	126.973	119.792	102.655	142.164	145.799	149.057	3	169.146	14.2256	3	116.473	12.4941	3
P37690	ENVC_ECOLI	b3613	JW5646	envC	Murein hydrolase activator EnvC	46595
P0AFB1	NLPI_ECOLI	b3163	JW3132	nlpI	Lipoprotein NlpI	33621
P0AFC7	NUOB_ECOLI	b2287	JW5875	nuoB	NADH-quinone oxidoreductase subunit B	25056				440.154	446.365	463.145	602.744	554.424	582.062	621.98	641.062	633.065	3	449.888	11.8935	3	579.743	24.2433	3	632.036	9.58255	1.28864	0.0125268	1.40487	0.000598503	1.0902	0.105734	334.574	380.2	391.462	532.113	508.644	513.945	667.093	678.862	682.252	3	368.745	30.1242	3	518.234	12.3083	3
P0AFD1	NUOE_ECOLI	b2285	JW2280	nuoE	NADH-quinone oxidoreductase subunit E	18590	2			1057.34	936.325	997.327	1159.97	1053.72	1055.58	1099.58	1126.89	1261.28	3	996.997	60.5082	3	1089.76	60.8136	3	1162.58	86.5577	1.09304	0.199307	1.16608	0.1003	1.06683	0.416034	913.41	896.57	881.781	1007.1	1030.01	1019.03	1079.86	1140.85	1138.29	3	897.254	15.8256	3	1018.71	11.4583	3
P32695	DUSA_ECOLI	b4049	JW5950	dusA	tRNA-dihydrouridine(20/20a) synthase	38468				78.3118	74.5501	57.9493	105.27	102.903	69.1774	91.3564	77.5644	93.1686	3	70.2704	10.8349	3	92.4501	20.1895	3	87.3631	8.53419	1.31563	0.262896	1.24324	0.152842	0.944976	0.783327	78.3801	71.5723	49.4834	68.9416	102.475	72.8282	71.1481	77.6271	74.7202	3	66.4786	15.1068	3	81.4149	18.3418	3
P27829	WECC_ECOLI	b3787	JW5599	wecC	UDP-N-acetyl-D-mannosamine dehydrogenase	45839				131.242	120.354	139.951	121.699	116.845	127.539	103.817	102.175	113.384	3	130.516	9.81867	3	122.028	5.35457	3	106.459	6.05345	0.934966	0.358983	0.815677	0.0599515	0.872414	0.0712759	100.855	65.9521	95.5002	50.9199	101.247	94.0721	82.3198	84.02	67.6998	3	87.4358	18.7971	3	82.0797	27.2226	3
P0A821	SELA_ECOLI	b3591	JW3564	selA	L-seryl-tRNA(Sec) selenium transferase	50607				78.6957	64.4926	80.5598	68.3964	52.9388	61.711	88.2937	66.8218	68.274	3	74.5827	8.78785	3	61.0154	7.75224	3	74.4632	11.9996	0.818091	0.177059	0.998397	0.995124	1.2204	0.285551	66.1176	53.0125	57.2771	69.9961	59.0476	64.5968	65.1537	53.9435	41.6249	3	58.8024	6.68437	3	64.5468	5.47442	3
P36659	CBPA_ECOLI	b1000	JW0985	cbpA	Curved DNA-binding protein	34455				130.617	141.538	105.529		56.7316	61.2995	81.2762	85.7844		3	125.895	18.4631	2			2									76.4016	91.1661	80.1835		65.0723		59.9569		48.9923	3	82.5837	7.66932	1			2
P0AFD6	NUOI_ECOLI	b2281	JW2276	nuoI	NADH-quinone oxidoreductase subunit I	20538				592.244	573.819	590.245	731.98	742.091	719.721	678.466	689.664	700.053	3	585.436	10.1101	3	731.264	11.2022	3	689.394	10.796	1.24909	0.000968031	1.17757	0.00214761	0.942743	0.0318307	574.255	576.021	579.51	710.542	679.463	695.826	684.463	670.439	655.782	3	576.595	2.67416	3	695.277	15.5468	3
P0AFF2	NUPC_ECOLI	b2393	JW2389	nupC	Nucleoside permease NupC	43476				183.455	187.092	132.764	193.915	197.734	186.866	195.318	172.03	226.113	3	167.77	30.3709	3	192.838	5.51342	3	197.82	27.1282	1.14942	0.368296	1.17911	0.341961	1.02584	0.838643	264.864	293.625	305.792	291.387		363.379	292.123	338.673	291.76	3	288.094	21.0172	2			3
P0AFF6	NUSA_ECOLI	b3169	JW3138	nusA	Transcription termination/antitermination protein NusA	54871				1016.68	1029.15	1013.36	1198.45	1171.15	1219.49	1032.65	1045.54	1053.06	3	1019.73	8.32514	3	1196.36	24.2375	3	1043.75	10.3221	1.17322	0.0102702	1.02356	0.0700596	0.872436	0.0157443	968.271	967.977	962.067	1071.88	1011.63	1033.39	997.104	1039.93	1030.92	3	966.105	3.5001	3	1038.97	30.5097	3
P0AFD4	NUOH_ECOLI	b2282	JW2277	nuoH	NADH-quinone oxidoreductase subunit H	36219
P0A8C1	YBJQ_ECOLI	b0866	JW0850	ybjQ	UPF0145 protein YbjQ	11437
P21365	YCIC_ECOLI	b1255	JW1247	yciC	UPF0259 membrane protein YciC	26419
P0AFG0	NUSG_ECOLI	b3982	JW3945	nusG	Transcription termination/antitermination protein NusG	20532	2			1130.79	1149.14	1082.79	1067.8	1073.4	1072.24	1013.43	1050.55	1020.65	3	1120.91	34.2614	3	1071.15	2.95576	3	1028.21	19.6809	0.955607	0.189988	0.917302	0.0491958	0.959915	0.120866	1208.04	1161.59	1137.22	1019.97	1137.06	977.646	1093.64	1053.29	1086.48	3	1168.95	35.9791	3	1044.89	82.5775	3
P69924	RIR2_ECOLI	b2235	JW2229	nrdB	Ribonucleoside-diphosphate reductase 1 subunit beta	43517				295.487	328.558	282.613	184.47	206.955	169.82	254.859	243.824	231.814	3	302.219	23.7008	3	187.082	18.7047	3	243.499	11.5259	0.619026	0.010778	0.805703	0.063192	1.30157	0.0480763	258.388	269.787	298.92	188.088	197.478	191.455	209.363	229.179	248.719	3	275.698	20.9026	3	192.34	4.75719	3
P0AFI7	PDXH_ECOLI	b1638	JW1630	pdxH	Pyridoxine/pyridoxamine 5'-phosphate oxidase	25545				225.703	208.381	233.295	174.981	180.945	162.935	194.12	209.238	199.255	3	222.46	12.7697	3	172.954	9.17456	3	200.871	7.68746	0.777461	0.0191356	0.902955	0.126159	1.16142	0.0473265	172.457	202.612	222.089	164.42	166.061	165.996	174.409	180.057	163.748	3	199.053	25.0067	3	165.492	0.929236	3
P06710	DPO3X_ECOLI	b0470	JW0459	dnaX	DNA polymerase III subunit tau	71138				36.6188				26.1552	19.8464				1			2			0
P0AEJ4	ENVZ_ECOLI	b3404	JW3367	envZ	Osmolarity sensor protein EnvZ	50334				29.9867	25.5596								2			0			0											19.023				24.221			1			0			1
P33916	YEJF_ECOLI	b2180	JW2168	yejF	Uncharacterized ABC transporter ATP-binding protein YejF	58726
P0AFE4	NUOK_ECOLI	b2279	JW2274	nuoK	NADH-quinone oxidoreductase subunit K	10845
P0AFG3	ODO1_ECOLI	b0726	JW0715	sucA	2-oxoglutarate dehydrogenase E1 component	105062	2			1342.21	1296.98	1347.52	3570.61	3607.77	3618.22	3098.95	3097.16	3103.74	3	1328.9	27.7736	3	3598.87	25.0226	3	3099.95	3.40207	2.70815	2.39779e-05	2.33271	0.000771378	0.861368	0.00575665	1294.15	1252.14	1303.18	3417.46	3344.7	3329.77	2943.85	2978.7	2967.97	3	1283.16	27.238	3	3363.98	46.9156	3
P0AFG6	ODO2_ECOLI	b0727	JW0716	sucB	Dihydrolipoyllysine-residue succinyltransferase component of 2-oxoglutarate dehydrogenase complex	44011	2			2488.02	2474.13	2519.92	6593.73	6546.63	6650.52	5048.48	5035.02	5109.27	3	2494.02	23.4779	3	6596.96	52.0203	3	5064.26	39.5594	2.64511	0.000121221	2.03056	5.98439e-05	0.767665	0.000690861	2550.88	2555.04	2540.18	6462.74	6325.56	6332.52	5186.89	5146.65	5260.53	3	2548.7	7.66611	3	6373.61	77.2701	3
P0AFG8	ODP1_ECOLI	b0114	JW0110	aceE	Pyruvate dehydrogenase E1 component	99668	1			8013.86	8128.52	8102.22	7858.43	7921.37	7931.68	6735.63	6788.67	6761.86	3	8081.53	60.064	3	7903.83	39.6512	3	6762.05	26.5205	0.978011	0.0379474	0.836729	0.00105241	0.855542	0.000690861	7162.01	7200.06	7228.76	7137.31	7306.65	7352.16	6510.52	6607.91	6587.49	3	7196.94	33.484	3	7265.37	113.216	3
P0AFH8	OSMY_ECOLI	b4376	JW4338	osmY	Osmotically-inducible protein Y	21074				1511.3	1497.98	1510.26	831.011	784.55	770.852	620.57	688.341	625.731	3	1506.51	7.40836	3	795.471	31.5314	3	644.881	37.7261	0.528021	0.00234337	0.428062	0.00286109	0.81069	0.0249019	1424.14	1438.46	1435.88	830.312	836.556	866.34	520.103	544.509	502.639	3	1432.83	7.63268	3	844.403	19.2531	3
P0AFI2	PARC_ECOLI	b3019	JW2987	parC	DNA topoisomerase 4 subunit A	83831	3	3		263.561	276.328	266.615	252.45	256.828	272.251	254.22	270.283	260.989	3	268.835	6.66665	3	260.51	10.4012	3	261.831	8.06451	0.969033	0.400416	0.973947	0.384527	1.00507	0.903992	252.726	260.692	245.281	244.065	260.672	244.953	247.907	252.593	238.13	3	252.9	7.70697	3	249.897	9.34227	3
P0ABV2	EXBD_ECOLI	b3005	JW2973	exbD	Biopolymer transport protein ExbD	15527
P0AFJ1	PHNA_ECOLI	b4108	JW4069	phnA	Protein PhnA	12345				475.996	480.336	493.539	498.991	495.167	470.791	433.837	430.978	427.994	3	483.29	9.13703	3	488.316	15.2973	3	430.936	2.92172	1.0104	0.715409	0.891672	0.0172978	0.882494	0.053438	445.286	457.79	449.369	438.395	463.845	418.009	395.18	372.971	376.281	3	450.815	6.37618	3	440.083	22.9646	3
P0AFJ7	PITA_ECOLI	b3493	JW3460	pitA	Low-affinity inorganic phosphate transporter 1	53389				97.33	86.2687	95.0119	69.9831	60.2647	79.4326	53.4095	52.1985	41.5378	3	92.8702	5.83337	3	69.8935	9.58426	3	49.0486	6.53267	0.752593	0.0625496	0.528141	0.00521676	0.701762	0.0934666	61.5174	59.3122	58.3236	63.2038	48.6542	47.3689	41.4037	31.4943	45.9997	3	59.7177	1.63506	3	53.0756	8.79476	3
P0AFK0	PMBA_ECOLI	b4235	JW4194	pmbA	Metalloprotease PmbA	48370	3	4		279.636	296.717	291.172	285.434	282.068	250.894	304.502	312.08	295.347	3	289.175	8.71385	3	272.799	19.0445	3	303.976	8.37888	0.943369	0.355872	1.05118	0.152226	1.11429	0.162586	353.374	342.946	335.792	339.263	337.896	334.867	327.316	346.552	332.1	3	344.037	8.84166	3	337.342	2.24975	3
P76115	YNCD_ECOLI	b1451	JW1446	yncD	Probable TonB-dependent receptor YncD	77261																																				15.7613	0			0			1
P0AFL6	PPX_ECOLI	b2502	JW2487	ppx	Exopolyphosphatase	58136				77.1781	79.7832	66.2896	66.7568	78.9386	59.9857	67.6652	84.492	59.2593	3	74.417	7.15802	3	68.5604	9.60431	3	70.4722	12.8484	0.9213	0.524934	0.946991	0.73241	1.02788	0.887357	77.7783	76.0397	74.2419	59.0192	90.5671	64.3741	73.4953	84.4851	81.1075	3	76.02	1.76828	3	71.3201	16.882	3
P0AFY2	SANA_ECOLI	b2144	JW2132	sanA	Protein SanA	27287
P0AFM2	PROX_ECOLI	b2679	JW2654	proX	Glycine betaine/proline betaine-binding periplasmic protein	36023				410.088	422.744	390.577	327.284	278.04	339.148	273.774	281.309	306.669	3	407.803	16.2048	3	314.824	32.4035	3	287.251	17.2336	0.772	0.04573	0.704386	0.00482544	0.912417	0.389916	429.347	413.807	428.938	320.077	335.91	357.915	280.658	288.065	296.215	3	424.031	8.85632	3	337.967	19.0027	3
P0AFM6	PSPA_ECOLI	b1304	JW1297	pspA	Phage shock protein A	25493				221.446	189.028	172.875	272.1	264.597	259.912	239.795	257.145	241.462	3	194.45	24.7352	3	265.536	6.14806	3	246.134	9.57216	1.36558	0.0611221	1.2658	0.0924117	0.926932	0.107623	149.352	189.186	142.4	180.179	179.906	196.391	185.582	201.269	192.181	3	160.313	25.2455	3	185.492	9.4398	3
P0AFM9	PSPB_ECOLI	b1305	JW1298	pspB	Phage shock protein B	8763							19.0031	32.3287	27.59			24.1624	0			3	26.3073	6.75477	1												29.0607				26.5571	22.5137	0			1			2
P0AFP4	YBBO_ECOLI	b0493	JW0482	ybbO	Uncharacterized oxidoreductase YbbO	29410				48.7317	46.3574	45.6741	33.7655	29.5851	51.5056	59.7255	33.4419	46.9479	3	46.9211	1.60484	3	38.2854	11.6383	3	46.7051	13.1435	0.815953	0.409343	0.995397	0.987564	1.21992	0.559801	17.4766	19.4011	25.6819	27.3741	36.1409	33.8163	28.6903	31.0116	29.0399	3	20.8532	4.29106	3	32.4438	4.5417	3
P0AFP6	GCH1L_ECOLI	b0710	JW0700	ybgI	GTP cyclohydrolase 1 type 2 homolog	26892				303.998	303.85	287.347	265.602	239.705	276.338	335.936	352.951	337.062	3	298.398	9.57102	3	260.548	18.8321	3	341.983	9.51524	0.873156	0.0958265	1.14606	0.0155432	1.31255	0.0257358	306.369	270.995	316.532	245.898	258.44	202.233	271.843	317.407	328.347	3	297.965	23.9034	3	235.524	29.5047	3
P0AFR4	YCIO_ECOLI	b1267	JW5196	yciO	Uncharacterized protein YciO	23212	2			248.793	229.753	242.947	200.85	209.886	216.143	263.107	251.722	246.524	3	240.498	9.75345	3	208.96	7.68847	3	253.784	8.48168	0.868864	0.0303479	1.05525	0.210893	1.21451	0.0133168	262.917	234.505	257.912	225.652	247.643	258.223	231.769	217.335	249.395	3	251.778	15.1667	3	243.839	16.6153	3
P76389	YEGH_ECOLI	b2063	JW5336	yegH	UPF0053 protein YegH	59450				5.44602				28.7907		27.0525			1			1			1
P0AFS9	MEPM_ECOLI	b1856	JW5304	mepM	Murein DD-endopeptidase MepM	49058
P0AFT5	YEHT_ECOLI	b2125	JW5352	yehT	Transcriptional regulatory protein YehT	27400				98.8559	116.134	119.12	128.664	110.603	128.11	164.4	146.299		3	111.37	10.9399	3	122.459	10.2713	2			1.09957	0.351919						103.573	149.991	124.003	167.52	172.741	135.532	129.235	156.987	2			3	154.755	26.7594	3
P04995	EX1_ECOLI	b2011	JW1993	sbcB	Exodeoxyribonuclease I	54501				72.2434	72.7302	64.0519	81.0585	80.6516	48.2915	83.4876	77.224	89.1003	3	69.6752	4.87597	3	70.0005	18.8017	3	83.2706	5.94112	1.00467	0.982614	1.19513	0.0729366	1.18957	0.458736	65.8188	70.2038	42.2792	76.6125	56.4943	76.9785	85.3217	66.5681	85.9281	3	59.4339	15.0173	3	70.0284	11.7223	3
P0AEN4	FTSL_ECOLI	b0083	JW0081	ftsL	Cell division protein FtsL	13627
P0AFW0	RFAH_ECOLI	b3842	JW3818	rfaH	Transcription antitermination protein RfaH	18340				65.5618	58.66	62.4254	72.6096	80.9425	62.9236	79.3977	83.5894	77.1875	3	62.2157	3.45567	3	72.1586	9.01791	3	80.0582	3.25166	1.15981	0.259274	1.28678	0.0104267	1.10948	0.370258	59.5315	58.0144	55.4978	40.846	26.9001	54.3565	38.6662	52.7758	38.5245	3	57.6812	2.03738	3	40.7009	13.7288	3
P23917	MAK_ECOLI	b0394	JW0385	mak	Fructokinase	32500				77.0941	68.8356	62.7421	24.3613	62.6285	53.7818		58.4818	58.9091	3	69.5573	7.20316	3	46.9239	20.0342	2			0.674608	0.25225					73.3716	62.2939	66.7789			44.3313	72.5899	80.5238	75.0056	3	67.4815	5.57217	1			3
P77150	PDXY_ECOLI	b1636	JW1628	pdxY	Pyridoxal kinase PdxY	31322				249.849	231.814	245.502	270.715	265.794	300.399	300.772	279.57	308.705	3	242.388	9.41204	3	278.969	18.721	3	296.349	15.0627	1.15092	0.100785	1.22262	0.0256965	1.0623	0.389248	395.28	463.162	433.8	546.226	558.746	591.96	437.744	413.711	413.872	3	430.747	34.0438	3	565.644	23.6344	3
P0AFX9	RSEB_ECOLI	b2571	JW2555	rseB	Sigma-E factor regulatory protein RseB	35750				98.0923	109.429	97.0143	95.1745	105.565	115.549	143.651	125.763	117.012	3	101.512	6.87759	3	105.43	10.1879	3	128.809	13.5781	1.03859	0.68012	1.2689	0.0924117	1.22175	0.151621	103.435	70.2648	62.9648	78.1723	110.687	78.2433	119.148	89.8462	120.473	3	78.8882	21.5692	3	89.0342	18.7519	3
P0AFY8	SEQA_ECOLI	b0687	JW0674	seqA	Negative modulator of initiation of replication	20315	2			456.758	446.806	446.58	423.367	442.037	434.568	448.966	427.366	409.962	3	450.048	5.81213	3	433.324	9.39696	3	428.765	19.5396	0.96284	0.118668	0.952709	0.259026	0.989478	0.802469	505.457	479.124	458.817	425.208	405.412	433.439	462.878	448.59	438.715	3	481.133	23.3848	3	421.353	14.4057	3
P0AG00	WZZE_ECOLI	b3785	JW5601	wzzE	ECA polysaccharide chain length modulation protein	39489				199.988	217.874	223.855	215.777	170.664	174.675	183.807	169.746	186.598	3	213.906	12.4185	3	187.039	24.9688	3	180.05	9.03227	0.874398	0.269472	0.841728	0.0465037	0.962637	0.756109	179.177	180.958	189.189	184.662	185.616	197.945	215.296	180.745	174.369	3	183.108	5.34106	3	189.408	7.40892	3
P0AG14	SOHB_ECOLI	b1272	JW1264	sohB	Probable protease SohB	39366				88.4742	79.4823	102.696	85.7056	70.091	89.0244	84.0735	77.3278	96.4126	3	90.2175	11.7046	3	81.607	10.1103	3	85.938	9.67805	0.904558	0.472842	0.952564	0.714021	1.05307	0.701541	77.4803	73.6701	90.9023	74.8739	52.4921	95.3813	98.5805	81.5973	103.398	3	80.6842	9.05185	3	74.2491	21.4514	3
P0AG24	SPOT_ECOLI	b3650	JW3625	spoT	Guanosine-3',5'-bis(diphosphate) 3'-pyrophosphohydrolase	79342	2			56.7501	49.5211	34.486	42.0112	73.3662	52.3132	35.577	37.2097	43.7384	3	46.9191	11.3578	3	55.8969	15.9817	3	38.8417	4.31853	1.19135	0.55266	0.827845	0.418255	0.694882	0.295812	34.921	48.2445	34.2133	48.9922	39.7502	39.8178	46.2146	41.2608	61.2076	3	39.1263	7.90455	3	42.8534	5.31646	3
P0AG27	YIBN_ECOLI	b3611	JW3586	yibN	Uncharacterized protein YibN	15596				785.436	816.705	797.419	793.72	810.701	805.495	759.209	692.114	690.193	3	799.853	15.776	3	803.305	8.69969	3	713.839	39.3036	1.00432	0.803918	0.892462	0.0848618	0.888627	0.110003	802.166	768.685	791.373	829.708	867.538	854.336	759.054	775.657	803.659	3	787.408	17.089	3	850.527	19.2004	3
P0AG30	RHO_ECOLI	b3783	JW3756	rho	Transcription termination factor Rho	47004	2			1430.54	1431.89	1444.21	1564.2	1570.22	1542.56	1364.26	1365.08	1418.62	3	1435.55	7.53297	3	1558.99	14.5465	3	1382.65	31.1507	1.08599	0.0045502	0.963155	0.140982	0.886889	0.0172755	1454.79	1450.68	1532.61	1567.14	1595.23	1564.81	1453.65	1513.95	1476.73	3	1479.36	46.1616	3	1575.73	16.9305	3
P0AG44	RL17_ECOLI	b3294	JW3256	rplQ	50S ribosomal protein L17	14365				10657.5	10835.4	10991.2	11125.6	11404.1	11417.6	8145.22	8320.65	7982.23	3	10828	166.972	3	11315.8	164.827	3	8149.37	169.248	1.04504	0.0470013	0.752617	0.000567832	0.720178	0.00101439	10122.2	10612	9949.41	9439.55	9407.93	9435.3	8657.24	8822.35	8504.9	3	10227.9	343.702	3	9427.59	17.161	3
P0AG48	RL21_ECOLI	b3186	JW3153	rplU	50S ribosomal protein L21	11564				24068.7	22778.9	21842	26247.9	26209.5	26599.8	27327.1	26804.9	27523.1	3	22896.5	1118	3	26352.4	215.113	3	27218.4	371.241	1.15093	0.0572016	1.18875	0.0335705	1.03286	0.0817916	21728.1	22270	22032.8	25042.5	25335.8	23665.1	24746.6	25906.6	25227.9	3	22010.3	271.65	3	24681.1	892.048	3
P60472	UPPS_ECOLI	b0174	JW0169	ispU	Ditrans,polycis-undecaprenyl-diphosphate synthase ((2E,6E)-farnesyl-diphosphate specific)	28444				33.8453	36.7217	39.992	44.3512		26.9663				3	36.853	3.07545	2			0									38.7925	33.7727	32.3656		25.4178		38.2507	33.8009	36.5519	3	34.9769	3.37845	1			3
P0AG51	RL30_ECOLI	b3302	JW3264	rpmD	50S ribosomal protein L30	6542				6205.7	6355.02	6177.69	6070.3	6102.8	5936.19	4517.91	4892.06	5112.66	3	6246.14	95.3301	3	6036.43	88.3182	3	4840.88	300.66	0.966426	0.088602	0.775019	0.0249175	0.801944	0.0427339	6160.66	6403.15	6321.14	5677.13	5696.1	5739.96	4735.78	4864.03	4943.91	3	6294.98	123.343	3	5704.4	32.2262	3
P0AG16	PUR1_ECOLI	b2312	JW2309	purF	Amidophosphoribosyltransferase	56488				87.5034	73.4867	87.114	71.2453	73.2516	72.1833		40.7825	67.0947	3	82.7014	7.98251	3	72.2267	1.00385	2			0.873344	0.217041					87.066	77.3488	89.1166	71.0134	63.4836		43.903	62.6049	58.024	3	84.5105	6.28636	2			3
P0AG55	RL6_ECOLI	b3305	JW3267	rplF	50S ribosomal protein L6	18904				9409.08	9402.11	9255.73	10368	10550.8	10606	8714.62	8788.04	8755.46	3	9355.64	86.5948	3	10508.3	124.571	3	8752.71	36.7874	1.1232	0.00239779	0.935554	0.0094848	0.832935	0.00633594	10230	10327.3	10241.2	11118.7	11225.8	11210.3	9547.56	9719.14	9442.49	3	10266.2	53.2384	3	11184.9	57.8809	3
P29745	PEPT_ECOLI	b1127	JW1113	pepT	Peptidase T	44923				623.872	628.418	638.233	351.028	382.215	433.212	534.057	547.564	528.906	3	630.174	7.33983	3	388.818	41.488	3	536.842	9.63581	0.617001	0.0208969	0.851895	0.0021575	1.3807	0.0550133	529.713	549.621	574.501	371.769	427.051	398.961	498.612	490.398	477.276	3	551.278	22.4399	3	399.26	27.6422	3
P0AG63	RS17_ECOLI	b3311	JW3273	rpsQ	30S ribosomal protein S17	9704				9254.16	8829.23	9036.09	9790.62	10164.7	10271.5	8051.61	7513.72	7682.15	3	9039.83	212.49	3	10075.6	252.517	3	7749.16	275.135	1.11458	0.0168119	0.857224	0.0125176	0.769101	0.00451338	10340.8	10551	10278.5	11148.5	10700.6	10988.6	9703.3	9507.12	10076.4	3	10390.1	142.783	3	10945.9	226.983	3
P0AG67	RS1_ECOLI	b0911	JW0894	rpsA	30S ribosomal protein S1	61158				13933.4	14486.7	14251	15769.9	15992.3	15798.1	12517.2	12611.1	12701.9	3	14223.7	277.658	3	15853.4	121.086	3	12610.1	92.3543	1.11458	0.0120265	0.886553	0.0162992	0.795416	0.000690861	13594.4	13715.2	13825.7	14343.7	14504.4	14135.9	13563.1	13318.6	13388.1	3	13711.8	115.688	3	14328	184.751	3
P0AG86	SECB_ECOLI	b3609	JW3584	secB	Protein-export protein SecB	17277				2363.98	2338.41	2301.1	1867.84	1821.39	1856.76	1865.06	1782.9	1796.69	3	2334.5	31.6221	3	1848.66	24.2604	3	1814.88	43.9979	0.791889	0.000729033	0.77742	0.00138039	0.981727	0.438158	2133.65	1973.88	2111.55	1786.6	1686.33	1701.26	1767.42	1813.56	1863.22	3	2073.03	86.5716	3	1724.73	54.0985	3
P0AG90	SECD_ECOLI	b0408	JW0398	secD	Protein translocase subunit SecD	66632				388.623	358.31	391.16	419.652	398.706	411.881	341.135	357.584	343.259	3	379.364	18.2777	3	410.08	10.5885	3	347.326	8.94694	1.08097	0.131497	0.915547	0.119135	0.846972	0.00969333	340.725	347.386	352.366	379.732	366.919	364.059	312.438	302.282	331.368	3	346.826	5.84069	3	370.237	8.34661	3
P0AG93	SECF_ECOLI	b0409	JW0399	secF	Protein translocase subunit SecF	35382				78.1087	65.5178	58.8748	82.2537	83.3886	76.2598	70.491	61.215	68.5697	3	67.5004	9.76903	3	80.634	3.83046	3	66.7586	4.89604	1.19457	0.196553	0.989009	0.930425	0.82792	0.0537172	98.191	88.623	109.679	132.976	116.868	123.064	100.453	107.23	77.6924	3	98.831	10.5426	3	124.303	8.12512	3
P0AG99	SECG_ECOLI	b3175	JW3142	secG	Protein-export membrane protein SecG	11365				335.553	323.907	341.408	284.5	283.575	280.059	227.076	250.541	261.966	3	333.623	8.90875	3	282.711	2.34309	3	246.528	17.7879	0.847398	0.0185436	0.738942	0.0156352	0.872012	0.135057	293.871	294.298	291.238	231.752	211.338	242.232	251.493	255.131	249.512	3	293.136	1.65724	3	228.441	15.7109	3
P0AGA2	SECY_ECOLI	b3300	JW3262	secY	Protein translocase subunit SecY	48512				789.118	778.069	788.652	756.251	781.887	783.578	721.364	685.556	697.346	3	785.28	6.24897	3	773.905	15.3125	3	701.422	18.2487	0.985516	0.411823	0.893213	0.0244891	0.906341	0.0250455	794.027	745.681	768.557	720.696	746.445	760.622	664.17	718.032	729.238	3	769.422	24.1846	3	742.588	20.2406	3
P0AGB0	SERB_ECOLI	b4388	JW4351	serB	Phosphoserine phosphatase	35043				59.3317	68.6056	49.0028	59.3372	65.3242	64.3295	93.2982	63.5163	89.4448	3	58.98	9.80613	3	62.997	3.20824	3	82.0864	16.1972	1.06811	0.632956	1.39177	0.17017	1.30302	0.265919	60.8863	35.3697	54.2545	29.9427	70.5374	74.1497	65.3866	70.1522	63.987	3	50.1702	13.2395	3	58.2099	24.5467	3
P0AGB6	RPOE_ECOLI	b2573	JW2557	rpoE	ECF RNA polymerase sigma-E factor	21696				67.6726	65.973	71.9293	22.8204	48.034	35.1917	77.5892	60.919	94.0057	3	68.525	3.06827	3	35.3487	12.6075	3	77.5046	16.5435	0.515851	0.0718361	1.13104	0.51756	2.19257	0.0678224	50.1617	53.8961	63.2169	64.8869	53.1888	31.8592	63.3848	63.3991	43.426	3	55.7582	6.72385	3	49.9783	16.7463	3
P0AGG8	TLDD_ECOLI	b3244	JW3213	tldD	Metalloprotease TldD	51364	3	4		247.526	263.078	255.228	219.059	221.36	217.105	261.627	255.375	206.199	3	255.277	7.77612	3	219.175	2.12986	3	241.067	30.3579	0.858575	0.0260324	0.944334	0.571685	1.09989	0.449462	217.745	226.277	218.877	187.716	201.222	183.005	206.296	227.229	225.764	3	220.966	4.63387	3	190.648	9.45573	3
P63177	RLMB_ECOLI	b4180	JW4138	rlmB	23S rRNA (guanosine-2'-O-)-methyltransferase RlmB	26557				123.502	135.641	116.324	136.132	142.67	140.529	108.153	121.021	131.609	3	125.156	9.7641	3	139.777	3.33324	3	120.261	11.7465	1.11683	0.168848	0.960891	0.671978	0.860378	0.167514	140.886	161.367	134.139	156.633	145.874	167.811	131.309	122.64	153.053	3	145.464	14.1795	3	156.773	10.9692	3
P0AD14	YEHU_ECOLI	b2126	JW5353	yehU	Sensor histidine kinase YehU	62092
P0AGC3	SLT_ECOLI	b4392	JW4355	slt	Soluble lytic murein transglycosylase	73353				31.8307	37.4055	41.6413		27.4794		38.0061			3	36.9592	4.92051	1			1									13.9717	47.6693	15.589	27.1814						3	25.7433	19.0057	1			0
P27129	RFAJ_ECOLI	b3626	JW3601	rfaJ	Lipopolysaccharide 1,2-glucosyltransferase	39040
P0AGD3	SODF_ECOLI	b1656	JW1648	sodB	Superoxide dismutase [Fe]	21266				7296.42	7443.59	7474.88	9353.73	9791.2	9507.67	9379.88	9464.2	9040.02	3	7404.96	95.2943	3	9550.87	221.911	3	9294.7	224.553	1.28979	0.00467408	1.2552	0.00669948	0.973179	0.334353	6151.59	5985.21	6298.69	9245.87	8574.03	8916.9	10108.6	10259.9	10686.3	3	6145.16	156.839	3	8912.27	335.944	3
P0AEQ3	GLNH_ECOLI	b0811	JW0796	glnH	Glutamine-binding periplasmic protein	27190				720.537	698.267	690.229	708.09	692.206	709.307	540.449	562.955	568.626	3	703.011	15.701	3	703.201	9.54137	3	557.343	14.9032	1.00027	0.988201	0.792795	0.00232149	0.79258	0.00415766	790.398	802.22	748.214	795.357	803.703	767.318	548.356	534.783	528.982	3	780.277	28.3898	3	788.793	19.06	3
P46022	MTGA_ECOLI	b3208	JW3175	mtgA	Monofunctional biosynthetic peptidoglycan transglycosylase	27342					10.166								1			0			0
P0AGD7	SRP54_ECOLI	b2610	JW5414	ffh	Signal recognition particle protein	49787				618.1	597.955	616.165	589.145	536.706	559.574	639.312	619.255	663.261	3	610.74	11.1143	3	561.808	26.2908	3	640.609	22.0317	0.919881	0.114932	1.04891	0.184403	1.14026	0.0488424	525.203	489.869	496.086	449.889	449.095	475.442	532.975	570.133	518.208	3	503.719	18.8633	3	458.142	14.9875	3
P0AGE0	SSB_ECOLI	b4059	JW4020	ssb	Single-stranded DNA-binding protein	18975				912.291	901.131	889.741	1007.23	1003.49	961.027	1040.68	1048.44	1073.87	3	901.054	11.2752	3	990.582	25.6639	3	1054.33	17.3613	1.09936	0.0329701	1.17011	0.00318282	1.06435	0.0707406	861.293	834.844	827.334	923.11	984.54	964.89	1023.69	1030.14	1043.39	3	841.157	17.838	3	957.513	31.3723	3
P0AGE9	SUCD_ECOLI	b0729	JW0718	sucD	Succinate--CoA ligase [ADP-forming] subunit alpha	29777				1704.47	1726.65	1769.11	4649.51	4945.12	4826.78	4228.21	4192.2	4242.47	3	1733.41	32.8459	3	4807.14	148.781	3	4220.96	25.9073	2.77323	0.00283525	2.43506	1.80356e-05	0.878061	0.0504233	1801.24	1767.75	1792.98	4734.92	4870.18	4873.6	4118.45	4126.49	4099.83	3	1787.32	17.4469	3	4826.23	79.0982	3
P0AGF6	TDCB_ECOLI	b3117	JW3088	tdcB	L-threonine dehydratase catabolic TdcB	35232				661.03	658.071	648.061	13.5379	21.2678	23.7805	38.9119	39.5606	31.6478	3	655.721	6.79645	3	19.5287	5.33816	3	36.7068	4.39318	0.0297821	2.39779e-05	0.0559793	2.3311e-05	1.87963	0.0409549	659.819	639.022	631.381	17.3166	28.6068	27.8962	117.045	99.8482	104.835	3	643.407	14.7174	3	24.6065	6.32326	3
P0AGG0	THIL_ECOLI	b0417	JW0407	thiL	Thiamine-monophosphate kinase	35071				146.286	114.468	130.194	233.258	269.533	240.504	291.642	310.851	323.398	3	130.316	15.9094	3	247.765	19.1966	3	308.63	15.994	1.90126	0.00587487	2.36832	0.0014474	1.24566	0.0425306	131.901	140.587	132.745	281.517	262.086	246.124	295.488	318.894	297.908	3	135.078	4.78985	3	263.242	17.7248	3
P0AGI1	RBSC_ECOLI	b3750	JW3729	rbsC	Ribose import permease protein RbsC	33452
P46122	YAJI_ECOLI	b0412	JW5056	yajI	Uncharacterized lipoprotein YajI	19560
P0AGI8	TRKA_ECOLI	b3290	JW3251	trkA	Trk system potassium uptake protein TrkA	50368				14.8565	31.5901	33.1081	30.6053	34.907	23.502		27.1274	52.4048	3	26.5182	10.1278	3	29.6714	5.75956	2			1.11891	0.725443						20.4445	24.7543				30.0868	20.7003	27.6968	2			0			3
P0AGJ5	YFIF_ECOLI	b2581	JW2565	yfiF	Uncharacterized tRNA/rRNA methyltransferase YfiF	37784	3	3		258.166	276.902	260.299	243.348	241.627	230.809	201.312	222.36	225.676	3	265.122	10.2571	3	238.595	6.79727	3	216.449	13.2137	0.899942	0.0515816	0.816413	0.0230423	0.907184	0.152907	264.733	253.219	261.004	225.022	227.348	214.988	208.776	219.67	206.634	3	259.652	5.87486	3	222.453	6.56837	3
P0AGJ9	SYY_ECOLI	b1637	JW1629	tyrS	Tyrosine--tRNA ligase	47527				653.318	677.748	665.042	836.921	852.285	927.396	755.273	751.409	679.821	3	665.369	12.2183	3	872.201	48.4139	3	728.834	42.4907	1.31085	0.0309844	1.09538	0.166145	0.835627	0.0513008	635.455	603.911	669.545	762.132	759.398	814.384	647.502	603.308	688.725	3	636.304	32.8252	3	778.638	30.9871	3
P0AGK4	YHBY_ECOLI	b3180	JW3147	yhbY	RNA-binding protein YhbY	10784				583.085	556.478	530.522	341.28	322.869	346.255	303.571	286.839	273.673	3	556.695	26.2822	3	336.801	12.3195	3	288.028	14.9844	0.605002	0.00544602	0.517389	0.00291786	0.855186	0.0398132	610.889	650.219	635.961	330.772	325.211	331.148	298.88	281.401	281.363	3	632.356	19.9112	3	329.044	3.32451	3
P0C018	RL18_ECOLI	b3304	JW3266	rplR	50S ribosomal protein L18	12770				10777.7	10617.5	10247.1	11695.2	11587.3	11336.9	10169.8	9810.04	9565.85	3	10547.4	272.151	3	11539.8	183.812	3	9848.56	303.812	1.09409	0.0225697	0.93374	0.0765861	0.853443	0.0134746	11085.4	10968.7	10418.5	10750.9	9767.49	9427.21	9954	10668.6	9439.5	3	10824.2	356.159	3	9981.87	687.391	3
P0C054	IBPA_ECOLI	b3687	JW3664	ibpA	Small heat shock protein IbpA	15774				213.989	224.506	207.845	10630.3	11145.3	11533.3	15915.5	16806	16697.7	3	215.447	8.42561	3	11103	452.986	3	16473.1	485.894	51.5346	0.00330144	76.4601	0.0022655	1.48366	0.0026317	291.377	196.919	234.656	10987.7	10923	11424.1	15394.2	14860.2	15113.8	3	240.984	47.5459	3	11111.6	272.56	3
P0C058	IBPB_ECOLI	b3686	JW3663	ibpB	Small heat shock protein IbpB	16093				99.4807	103.255	87.2143	7227.75	7218.67	6988.81	10423.7	10612.7	10128.3	3	96.65	8.38664	3	7145.08	135.407	3	10388.2	244.14	73.9273	0.00118235	107.483	0.00158767	1.4539	0.00316755	110.745	121.471	117.039	8741.09	8497.93	8659.46	12894.7	12497.3	12616.5	3	116.418	5.38987	3	8632.83	123.749	3
P0C066	MLTC_ECOLI	b2963	JW5481	mltC	Membrane-bound lytic murein transglycosylase C	40113
P0AE88	CPXR_ECOLI	b3912	JW3883	cpxR	Transcriptional regulatory protein CpxR	26312	2			514.961	466.876	492.198	375.071	394.428	395.883	409.548	440.674	409.855	3	491.345	24.0538	3	388.461	11.6186	3	420.026	17.8826	0.790607	0.0201827	0.854849	0.0379301	1.08126	0.139908	386.151	463.44	465.234	362.903	361.287	350.453	320.576	339.012	339.88	3	438.275	45.1496	3	358.214	6.7699	3
P0C0R7	RLME_ECOLI	b3179	JW3146	rlmE	Ribosomal RNA large subunit methyltransferase E	23335				111.988	98.9938	81.2039	473.698	475.634	479.424	459.567	426.352	430.578	3	97.3952	15.4542	3	476.252	2.9126	3	438.832	18.0806	4.88989	0.0023927	4.50569	0.000358165	0.921429	0.129154	83.2799	83.3608	90.8543	375.991	366.692	379.149	366.466	353.413	375.52	3	85.8317	4.34992	3	373.944	6.47587	3
P0AE16	AMPG_ECOLI	b0433	JW0423	ampG	Protein AmpG	53245
P0C0S1	MSCS_ECOLI	b2924	JW2891	mscS	Small-conductance mechanosensitive channel	30896				191.319	232.425	238.415	141.728	140.319	155.707	125.312	108.655	127.519	3	220.72	25.6373	3	145.918	8.50675	3	120.495	10.3132	0.661101	0.0537038	0.54592	0.0291629	0.825774	0.0753865	179.453	188.208	216.189	153.935	89.1156	106.046		89.8644	138.031	3	194.617	19.1882	3	116.366	33.6193	2
P0C0V0	DEGP_ECOLI	b0161	JW0157	degP	Periplasmic serine endoprotease DegP	49354				1122.05	1165.63	1129.59	763.353	753.173	774.128	1044.14	1036.14	1043.36	3	1139.09	23.2914	3	763.551	10.4789	3	1041.21	4.41091	0.670317	0.0017104	0.914075	0.0356747	1.36365	0.00173922	1255.37	1234.54	1285.83	748.025	727.108	772.103	983.338	1010.66	1015.96	3	1258.58	25.7952	3	749.079	22.516	3
P0C8J6	GATY_ECOLI	b2096	JW5343	gatY	D-tagatose-1,6-bisphosphate aldolase subunit GatY	30812	3	4		6861.74	7132.16	6989.04	7695.62	7820.45	7851.2	10596.8	10814.6	10918.3	3	6994.31	135.287	3	7789.09	82.3946	3	10776.6	164.09	1.11363	0.00816075	1.54076	0.000232825	1.38355	0.00213425	5612.43	5477.13	5530.35	6555.31	6575.16	6596.08	8354.25	8539.54	8285.91	3	5539.97	68.1611	3	6575.52	20.3873	3
P0C8J8	GATZ_ECOLI	b2095	JW2082	gatZ	D-tagatose-1,6-bisphosphate aldolase subunit GatZ	47109	3	3		5506.21	5618.14	5476.6	4209.8	4234.87	4162.69	5267.24	5402.49	5281.17	3	5533.65	74.6533	3	4202.45	36.6465	3	5316.97	74.3921	0.759436	0.00124231	0.960843	0.0486633	1.26521	0.00316755	4602.46	4560.36	4532.49	3594.52	3669.22	3664.87	4940.02	4975.43	5024.87	3	4565.1	35.2253	3	3642.87	41.9288	3
P0C960	EMTA_ECOLI	b1193	JW5821	emtA	Endo-type membrane-bound lytic murein transglycosylase A	22227				36.1519	36.1268	36.4239	39.0779	42.9779	36.5677	29.4319	42.2315		3	36.2342	0.164764	3	39.5412	3.23011	2			1.09127	0.293838					39.2322	26.9842	35.1286	27.9848	47.4577	26.8823	26.857		34.4121	3	33.7817	6.2341	3	34.1083	11.5741	2
P0CB39	EPTC_ECOLI	b3955	JW3927	eptC	Phosphoethanolamine transferase EptC	66610				57.7191	64.1589	67.0511	82.7417	90.4307	91.3849	72.3637		85.9404	3	62.9764	4.77706	3	88.1858	4.73878	2			1.4003	0.00992316					129.37				115.645		105.836			1			1			1
P0A8A8	RIMP_ECOLI	b3170	JW5533	rimP	Ribosome maturation factor RimP	16651				175.164	233.664	185.613	276.17	213.769	217.411	213.788	250.675	224.153	3	198.147	31.1992	3	235.783	35.0233	3	229.539	19.0241	1.18994	0.314696	1.15843	0.293816	0.973515	0.85445	251.986	225.031	200.654	256.06	201.471	136.927	322.193	271.148	255.547	3	225.89	25.6768	3	198.153	59.6358	3
P0CG19	RNPH_ECOLI	b3643	JW3618	rph	Inactive ribonuclease PH	24425				76.5461	52.7311	70.2856	128.247	115.25	113.551	152.924	166.178	168.853	3	66.5209	12.3458	3	119.016	8.03929	3	162.652	8.52992	1.78915	0.0160932	2.44512	0.00392323	1.36664	0.0150086	66.418	54.6231	64.1507	102.112	113.612	106.425	153.498	152.229	150.639	3	61.7306	6.2588	3	107.383	5.80955	3
P0CK95	ACFD_ECOLI	b4466	JW5925	yghJ	Putative lipoprotein AcfD homolog	167246				17.3348	15.7643	18.3967							3	17.1653	1.32436	0			0
P0DMC7	RCSB_ECOLI	b2217	JW2205	rcsB	Transcriptional regulatory protein RcsB	23671	2			200.174	197.683	210.013	154.014	146.674	132.07	179.361	177.865	149.228	3	202.623	6.51971	3	144.253	11.1706	3	168.818	16.9819	0.711925	0.0109908	0.833162	0.1003	1.17029	0.192652	257.188	259.893	262.212	164.279	176.799	211.295	258.063	258.27	270.954	3	259.764	2.51447	3	184.124	24.349	3
P0DTT0	BIPA_ECOLI	b3871	JW5571	bipA	GTP-binding protein TypA/BipA	67355	2			883.871	907.92	880.446	1315.59	1294.75	1275.46	964.567	999.652	965.926	3	890.746	14.9717	3	1295.27	20.07	3	976.715	19.8756	1.45414	0.000384952	1.09651	0.0154622	0.754065	0.00133763	785.086	773.889	825.522	1180.53	1147.32	1191.1	880.048	909.587	911.313	3	794.832	27.1613	3	1172.98	22.8448	3
P10100	RLPA_ECOLI	b0633	JW0628	rlpA	Endolytic peptidoglycan transglycosylase RlpA	37528				149.109	136.097	159.738	171.834	170.456	174.525	190.974	170.73	170.731	3	148.315	11.8405	3	172.272	2.06951	3	177.478	11.6876	1.16153	0.116405	1.19663	0.0717543	1.03022	0.6167	124.873	155.504	141.575	162.609	151.87	170.33	170.653	158.551	162.16	3	140.651	15.3364	3	161.603	9.27103	3
P10121	FTSY_ECOLI	b3464	JW3429	ftsY	Signal recognition particle receptor FtsY	54513				229.522	235.337	245.638	228.232	218.822	219.4	254.163	239.612	235.643	3	236.832	8.1614	3	222.151	5.27394	3	243.139	9.75085	0.938011	0.116793	1.02663	0.511375	1.09448	0.098334	229.869	214.419	227.317	207.804	206.627	211.911	202.57	218.579	230.55	3	223.868	8.28225	3	208.781	2.77409	3
P10408	SECA_ECOLI	b0098	JW0096	secA	Protein translocase subunit SecA	102023				636.688	621.321	608.747	551.013	556.426	565.064	636.99	601.927	655.495	3	622.252	13.9937	3	557.501	7.08692	3	631.471	27.2072	0.895941	0.0164611	1.01482	0.699917	1.13268	0.0809867	672.23	656.952	668.01	582.029	573.171	572.937	680.883	685.656	668.43	3	665.731	7.88992	3	576.046	5.18304	3
P0AF20	NAGC_ECOLI	b0676	JW0662	nagC	N-acetylglucosamine repressor	44541				166.274	137.301	170.973	162.32	128.175	151.94	158.593	162.998	146.884	3	158.183	18.236	3	147.478	17.5043	3	156.158	8.32832	0.932329	0.581437	0.987203	0.895087	1.05886	0.599688	151.926	141.714	162.974	157.26	121.308	156.675	135.776	136.098	149.853	3	152.205	10.6327	3	145.081	20.5901	3
P10441	LPXB_ECOLI	b0182	JW0177	lpxB	Lipid-A-disaccharide synthase	42382				31.0206	34.9344	32.7333	46.926	52.1371	39.0692	35.6187	44.2141	54.253	3	32.8961	1.96197	3	46.0441	6.57844	3	44.6953	9.32646	1.39968	0.109558	1.35868	0.214811	0.970706	0.888266	41.2796	27.5717	36.7482	55.0527	45.9205	65.3437	30.1297	49.7813	40.3006	3	35.1998	6.98389	3	55.439	9.71736	3
P10443	DPO3A_ECOLI	b0184	JW0179	dnaE	DNA polymerase III subunit alpha	129905						39.7171		41.8335		58.9023		51.1223	1			1			2
P0AGL5	RATA_ECOLI	b2619	JW2600	ratA	Ribosome association toxin RatA	17727				47.9469	49.9459	58.7804	30.3168		13.818				3	52.2244	5.76497	2			0									61.6504	67.706	51.5806				38.1551		27.8559	3	60.3123	8.14555	0			2
P0AE45	YTFL_ECOLI	b4218	JW4177	ytfL	UPF0053 inner membrane protein YtfL	49763
P10903	NARK_ECOLI	b1223	JW1214	narK	Nitrate/nitrite transporter NarK	49693				195.267	225.318	230.288	105.703	95.5575	124.596	166.249	168.185	152.359	3	216.958	18.9483	3	108.619	14.7372	3	162.264	8.63271	0.500645	0.0072492	0.747908	0.0481348	1.49389	0.0327073	195.849	138.585	185.037	67.373	74.6514		104.714	137.843	117.577	3	173.157	30.4244	2			3
P10907	UGPC_ECOLI	b3450	JW3415	ugpC	sn-glycerol-3-phosphate import ATP-binding protein UgpC	39524
P0AB98	ATP6_ECOLI	b3738	JW3716	atpB	ATP synthase subunit a	30303				53.221	66.6015	55.4582	67.044	54.9758	48.9216		58.2824		3	58.4269	7.16724	3	56.9805	9.22602	1			0.975244	0.87229					51.3242	50.8614	50.8614	43.4193		53.2075		47.8698	41.6865	3	51.0157	0.267198	2			2
P11349	NARH_ECOLI	b1225	JW1216	narH	Respiratory nitrate reductase 1 beta chain	58066				503.25	539.278	470.027	281.799	297.828	226.422	531.009	524.139	527.319	3	504.185	34.635	3	268.683	37.4663	3	527.489	3.43815	0.532906	0.00572769	1.04622	0.436114	1.96324	0.0249019	497.15	497.244	465.074	224.625	211.212	234.597	345.515	339.957	352.066	3	486.489	18.5463	3	223.478	11.7346	3
P11557	DAMX_ECOLI	b3388	JW3351	damX	Cell division protein DamX	46162				455.372	468.146	460.639	429.709	444.372	408.37	390.686	381.159	402.987	3	461.386	6.41965	3	427.484	18.1039	3	391.611	10.9433	0.926521	0.117865	0.848771	0.00752841	0.916083	0.11201	394.348	410.219	435.744	362.452	400.817	403.293	353.308	343.812	348.366	3	413.437	20.8848	3	388.854	22.8983	3
P11868	TDCD_ECOLI	b3115	JW5806	tdcD	Propionate kinase	43384				308.197	286.93	299.791				39.109		30.4593	3	298.306	10.711	0			2									248.059	262.142	289.712				70.9259	61.9881	72.0825	3	266.638	21.1873	0			3
P12281	MOEA_ECOLI	b0827	JW0811	moeA	Molybdopterin molybdenumtransferase	44067				306.936	323.162	301.741	317.03	294.402	305.301	317.967	311.306	323.922	3	310.613	11.1739	3	305.578	11.3165	3	317.732	6.31129	0.983789	0.679483	1.02292	0.477009	1.03977	0.294666	249.763	253.235	269.696	252.282	244.683	273.129	271.498	245.889	258.595	3	257.565	10.6485	3	256.698	14.7282	3
P75958	LOLE_ECOLI	b1118	JW1104	lolE	Lipoprotein-releasing system transmembrane protein LolE	45344				24.234	24.5693	18.5027	23.2759	25.7546	30.4518	22.7299	17.256	30.3948	3	22.4353	3.40988	3	26.4941	3.64466	3	23.4602	6.59978	1.18091	0.308874	1.04568	0.857571	0.885489	0.625258	19.2166	25.6707	23.4051	23.1064	28.3322	25.6066	23.4301	24.3226	18.5421	3	22.7641	3.27444	3	25.6817	2.61371	3
P12758	UDP_ECOLI	b3831	JW3808	udp	Uridine phosphorylase	27159				1080.46	1115.36	1111.65	1159.75	1223.42	1151.71	1483.97	1459.35	1439.41	3	1102.49	19.1685	3	1178.29	39.2871	3	1460.91	22.3209	1.06876	0.103676	1.3251	0.000531411	1.23985	0.00845899	1036.64	1012.95	944.685	1036.63	1095.57	1072.87	1442.02	1343.39	1398.32	3	998.092	47.7442	3	1068.36	29.7281	3
P13009	METH_ECOLI	b4019	JW3979	metH	Methionine synthase	135997				120.434	115.059	123.298	102.955	85.0544	87.9612	120.558	118.603	97.8798	3	119.597	4.18279	3	91.9902	9.60638	3	112.347	12.567	0.769168	0.0490111	0.939379	0.498715	1.22129	0.169793	106.833	104.831	88.2013	75.1575	73.3849	86.137	101.374	106.99	90.6911	3	99.9551	10.2282	3	78.2265	6.90782	3
P13029	KATG_ECOLI	b3942	JW3914	katG	Catalase-peroxidase	80024				2981.8	3021.17	3031.68	3054.59	3082.69	3076.41	4384.47	4487.18	4477.65	3	3011.55	26.2947	3	3071.23	14.7488	3	4449.77	56.749	1.01982	0.0720603	1.47757	0.000715915	1.44885	0.00340874	3480.94	3487.11	3418.45	4311.13	4148.93	4075.3	5151.9	5133.41	5264.1	3	3462.17	37.9852	3	4178.45	120.655	3
P13036	FECA_ECOLI	b4291	JW4251	fecA	Fe(3+) dicitrate transport protein FecA	85322				243.024	245.649	259.82							3	249.498	9.03524	0			0									218.729	223.721	230.741						43.8836	3	224.397	6.03447	0			1
P13445	RPOS_ECOLI	b2741	JW5437	rpoS	RNA polymerase sigma factor RpoS	37972				138.373	130.198	145.645	216.044	213.073	225.024	887.729	860.143	880.801	3	138.072	7.7279	3	218.047	6.22219	3	876.224	14.3512	1.57923	0.00161753	6.34614	0.000133208	4.01851	0.000930096	72.8716	191.564	143.949	236.523	198.951	260.502	680.27	685.804	655.922	3	136.128	59.7314	3	231.992	31.0246	3
P13458	SBCC_ECOLI	b0397	JW0387	sbcC	Nuclease SbcCD subunit C	118721
P14081	SELB_ECOLI	b3590	JW3563	selB	Selenocysteine-specific elongation factor	68867				143.77	128.448	148.457	106.06	93.9197	111.24	143.513	139.625	132.571	3	140.225	10.465	3	103.74	8.89018	3	138.57	5.54681	0.73981	0.0258955	0.988195	0.857036	1.33574	0.0270702	133.165	133.918	127.107	106.333	97.7857	103.582	146.172	124.9	129.348	3	131.397	3.73399	3	102.567	4.36313	3
P14175	PROV_ECOLI	b2677	JW2652	proV	Glycine betaine/proline betaine transport system ATP-binding protein ProV	44163				335.738	328.263	342.363	220.027	153.324	191.242	359.639	338.503	358.657	3	335.455	7.05427	3	188.198	33.4555	3	352.266	11.9295	0.561023	0.0312755	1.05012	0.173882	1.87179	0.0270806	421.058	407.038	382.154	207.656	156.085	221.414	450.148	423.084	431.461	3	403.417	19.7032	3	195.052	34.4401	3
P14176	PROW_ECOLI	b2678	JW2653	proW	Glycine betaine/proline betaine transport system permease protein ProW	37620				37.9201	42.7697	50.6938	10.4664			40.7728		27.948	3	43.7945	6.44822	1			2									55.3574	30.5334	64.4331	21.4317	14.1078		16.331	23.2701	27.2024	3	50.108	17.5489	2			3
P14407	FUMB_ECOLI	b4122	JW4083	fumB	Fumarate hydratase class I, anaerobic	60105				289.624	295.402	289.114	38.4554	63.5098	69.8689	66.1712	51.8301	73.9019	3	291.38	3.49248	3	57.278	16.6081	3	63.9677	11.1997	0.196575	0.00501884	0.219534	0.0022712	1.11679	0.684329	309.502	293.648	305.753	82.1825	67.3641	62.531	80.2939	64.0732	82.7426	3	302.968	8.28589	3	70.6925	10.2398	3
P15005	MCRB_ECOLI	b4346	JW5871	mcrB	5-methylcytosine-specific restriction enzyme B	53157					30.1818	45.8372	42.3636		24.009			40.7002	2			2			1											57.7472				54.588			1			0			1
P15031	FECE_ECOLI	b4287	JW4247	fecE	Fe(3+) dicitrate transport ATP-binding protein FecE	28191																														43.2246							1			0			0
P76143	LSRF_ECOLI	b1517	JW1510	lsrF	3-hydroxy-5-phosphonooxypentane-2,4-dione thiolase	31893	3	4		44.2984	46.8447	46.9469	59.9906	49.6637	49.7093	56.5787	71.1898	62.9084	3	46.03	1.50048	3	53.1212	5.94912	3	63.559	7.32724	1.15406	0.239803	1.38082	0.0858088	1.19649	0.212438	52.2352	40.4961	30.1934	48.4229	60.1514	50.3837	48.713	57.7711	52.9664	3	40.9749	11.0287	3	52.986	6.28239	3
P36655	DSBD_ECOLI	b4136	JW5734	dsbD	Thiol:disulfide interchange protein DsbD	61795				25.1195									1			0			0
P15034	AMPP_ECOLI	b2908	JW2876	pepP	Xaa-Pro aminopeptidase	49815				455.315	414.3	396.679	357.774	354.677	330.894	419.021	361.165	418.458	3	422.098	30.0857	3	347.782	14.7069	3	399.548	33.2418	0.823936	0.0628742	0.946576	0.504342	1.14885	0.173319	468.771	457.525	478.881	394.966	401.398	419.728	511.984	484.208	437.187	3	468.392	10.683	3	405.364	12.8486	3
P15038	HELD_ECOLI	b0962	JW0945	helD	Helicase IV	77976				20.534	18.9173	9.6768	12.0519	7.44762			18.7359	25.5843	3	16.376	5.85775	2			2									12.7529		15.6966	6.67019				15.6012		2			1			1
P15042	DNLJ_ECOLI	b2411	JW2403	ligA	DNA ligase	73606				207.197	195.404	199.75	203.956	227.989	192.349	228.786	279.211	183.2	3	200.784	5.96406	3	208.098	18.1774	3	230.399	48.0258	1.03643	0.639026	1.1475	0.470168	1.10717	0.612172	190.025	160.45	195.182	150.698	178.629	181.561	179.316	205.71	188.721	3	181.886	18.7421	3	170.296	17.0356	3
P0ACL2	EXUR_ECOLI	b3094	JW3065	exuR	Exu regulon transcriptional regulator	29836
P15288	PEPD_ECOLI	b0237	JW0227	pepD	Cytosol non-specific dipeptidase	52915				1268.77	1297.34	1321.42	1060.48	1089.45	1112.25	1247.01	1260.21	1271.66	3	1295.84	26.3569	3	1087.39	25.9462	3	1259.63	12.3353	0.83914	0.00346244	0.972052	0.1806	1.15839	0.0124433	1278.44	1231.02	1230.43	1065.82	1034.49	1046.51	1205.53	1184.89	1246.34	3	1246.63	27.5498	3	1048.94	15.8057	3
P15877	DHG_ECOLI	b0124	JW0120	gcd	Quinoprotein glucose dehydrogenase	86747				64.8569	59.6784	71.8911	129.442	129.301	122.661	143.428	125.331	144.033	3	65.4755	6.1298	3	127.135	3.87495	3	137.597	10.6273	1.94171	0.00231458	2.10151	0.00672554	1.0823	0.324428	63.7463	78.1348	74.5548	118.118	133.515	120.463	133.184	131.71	138.808	3	72.1453	7.49076	3	124.032	8.2958	3
P15977	MALQ_ECOLI	b3416	JW3379	malQ	4-alpha-glucanotransferase	78503				313.518	309.426	302.152	86.6507	91.5034	69.8762	64.7388		67.3578	3	308.365	5.75676	3	82.6768	11.348	2			0.268113	0.000974188					314.792	343.988	336.231	103.157	116.096	83.2789	47.9149	84.2673	55.8741	3	331.67	15.1229	3	100.844	16.5304	3
P16095	SDHL_ECOLI	b1814	JW1803	sdaA	L-serine dehydratase 1	48907				80.3036	76.2711	79.8636	62.5849	69.189	91.4805	84.4176	56.1581	63.7474	3	78.8128	2.21211	3	74.4181	15.1409	3	68.1077	14.6256	0.94424	0.723045	0.864171	0.40338	0.915203	0.70945	44.9469	48.1772	28.2161	44.8646	40.4812	45.755	35.2809	38.0741	33.8145	3	40.4467	10.7145	3	43.7003	2.82312	3
P16456	SELD_ECOLI	b1764	JW1753	selD	Selenide, water dikinase	36687				697.934	729.387	692.052	667.065	646.615	674.632	832.236	816.558	829.474	3	706.458	20.074	3	662.771	14.4938	3	826.089	8.3691	0.93816	0.0786785	1.16934	0.0128233	1.24642	0.00379453	718.599	721.577	766.073	681.526	657.228	589.595	853.257	863.604	850.576	3	735.416	26.5912	3	642.783	47.6374	3
P16528	ICLR_ECOLI	b4018	JW3978	iclR	Acetate operon repressor	29739
P16659	SYP_ECOLI	b0194	JW0190	proS	Proline--tRNA ligase	63693				669.56	710.336	698.415	771.937	787.14	767.365	817.021	814.019	827.186	3	692.77	20.9659	3	775.481	10.3528	3	819.409	6.90059	1.11939	0.0234178	1.1828	0.0155676	1.05665	0.0224034	622.273	633.2	634.873	661.592	672.219	691.762	731.114	711.101	722.124	3	630.115	6.84298	3	675.191	15.303	3
P17115	GUTQ_ECOLI	b2708	JW5431	gutQ	Arabinose 5-phosphate isomerase GutQ	34031				164.297	161.206	139.213	131.069	120.244	129.253	88.4895	77.3234	93.1214	3	154.905	13.6776	3	126.855	5.79713	3	86.3114	8.12109	0.818922	0.0962268	0.557188	0.0125459	0.680393	0.015213	112.319	103.041	116.015	92.9025	70.6983	95.3445	74.8099	90.9029	75.3704	3	110.458	6.68414	3	86.3151	13.5795	3
P17117	NFSA_ECOLI	b0851	JW0835	nfsA	Oxygen-insensitive NADPH nitroreductase	26801				317.066	355.136	337.014	116.667	119.324	147.401	474.969	478.47	439.712	3	336.405	19.0423	3	127.797	17.0292	3	464.384	21.4379	0.379891	0.00141566	1.38043	0.00685993	3.63375	0.00133763	270.384	274.181	283.67	123.186	112.905	98.2334	408.235	414.126	401.739	3	276.078	6.8432	3	111.441	12.5405	3
P17443	MURG_ECOLI	b0090	JW0088	murG	UDP-N-acetylglucosamine--N-acetylmuramyl-(pentapeptide) pyrophosphoryl-undecaprenol N-acetylglucosamine transferase	37815				108.375	127.845	113.328	104.445	119.707	147.222	167.229	126.524	127.307	3	116.516	10.1189	3	123.791	21.679	3	140.353	23.2783	1.06244	0.700632	1.20458	0.278477	1.13379	0.533367	126.265	138.085	131.277	124.489	124.165	135.509	126.83	117.428	130.031	3	131.876	5.9327	3	128.054	6.45796	3
P17846	CYSI_ECOLI	b2763	JW2733	cysI	Sulfite reductase [NADPH] hemoprotein beta-component	63998				45.7784	44.6088	50.466	51.2259	55.0869	53.0698	76.3749	72.2709	79.0107	3	46.9511	3.09969	3	53.1275	1.93115	3	75.8855	3.39645	1.13155	0.0948778	1.61627	0.00286109	1.42836	0.00983303	73.4478	58.3844	73.1788	67.5164	70.8643	74.1854	75.9737	89.1438	71.4984	3	68.337	8.62025	3	70.8554	3.33451	3
P17854	CYSH_ECOLI	b2762	JW2732	cysH	Phosphoadenosine phosphosulfate reductase	27976			yes	84.9739	96.9053	75.5345	39.7678	57.3667	48.5739	115.998	99.1121	108.565	3	85.8046	10.7096	3	48.5695	8.79945	3	107.892	8.46306	0.566048	0.0256774	1.25741	0.0899515	2.22139	0.00758168	98.0697	96.2803	106.115	47.025	88.7405	108.179	132.966	111.97	87.5883	3	100.155	5.23848	3	81.3148	31.2459	3
P17952	MURC_ECOLI	b0091	JW0089	murC	UDP-N-acetylmuramate--L-alanine ligase	53626				72.6263	65.6483	74.6779	80.2016	83.4056	89.591	79.7803	71.1125	78.2226	3	70.9842	4.73348	3	84.3994	4.77294	3	76.3718	4.6208	1.18899	0.0515816	1.0759	0.299323	0.904886	0.181311	47.9437	51.2196	58.298	47.526	67.2552	55.4361	62.0447	56.4724	72.4864	3	52.4871	5.29224	3	56.7391	9.92893	3
P17993	UBIG_ECOLI	b2232	JW2226	ubiG	Ubiquinone biosynthesis O-methyltransferase	26555				94.245	100.775	97.0816	51.0338	50.8711	42.5869	104.152	101.679	102.877	3	97.3672	3.27435	3	48.1639	4.83054	3	102.903	1.2367	0.494663	0.00200636	1.05685	0.132743	2.13651	0.00944227	83.6868	92.4734	82.7645	75.1734	42.1829	44.8113	94.3009	91.7337	92.7022	3	86.3082	5.35907	3	54.0559	18.3355	3
P18775	DMSA_ECOLI	b0894	JW5118	dmsA	Dimethyl sulfoxide reductase DmsA	90399				597.785	591.56	558.096	286.095	285.079	260.285	470.318	451.709	436.773	3	582.48	21.3456	3	277.153	14.6169	3	452.933	16.806	0.475815	0.000974791	0.777594	0.00655209	1.63424	0.00295955	408.415	401.892	407.649	216.884	222.179	212.441	380.838	372.274	366.642	3	405.985	3.56556	3	217.168	4.87521	3
P18776	DMSB_ECOLI	b0895	JW0878	dmsB	Anaerobic dimethyl sulfoxide reductase chain B	22869				338.231	321.321	323.109	180.722	100.769	128.958	284.593	269.243	276.758	3	327.554	9.28996	3	136.816	40.5516	3	276.865	7.67556	0.417691	0.0273498	0.84525	0.0085161	2.02362	0.060803	299.684	315.668	280.107	177.213	143.154	174.565	295.227	321.503	269.011	3	298.486	17.8107	3	164.977	18.9459	3
P18843	NADE_ECOLI	b1740	JW1729	nadE	NH(3)-dependent NAD(+) synthetase	30637				434.399	420.145	428.224	363.742	391.518	398.73	477.925	484.614	498.032	3	427.589	7.14816	3	384.663	18.4738	3	486.857	10.2394	0.899609	0.0782026	1.13861	0.00779294	1.26567	0.0151213	451.604	428.056	425.861	361.368	374.875	382.026	452.424	432.688	452.602	3	435.174	14.2713	3	372.756	10.4907	3
P19926	AGP_ECOLI	b1002	JW0987	agp	Glucose-1-phosphatase	45683				668.042	702.929	696.961	485.103	466.632	466.077	651.102	685.54	673.794	3	689.311	18.6594	3	472.604	10.828	3	670.145	17.5065	0.685618	0.00198726	0.972196	0.334909	1.41798	0.00331362	679.42	682.349	644.947	498.443	490.009	512.83	617.727	654.426	665.16	3	668.905	20.8001	3	500.427	11.5392	3
P19934	TOLA_ECOLI	b0739	JW0729	tolA	Protein TolA	43157				39.4568	21.0162	31.2279	38.2742	29.587			25.9333	34.0804	3	30.567	9.23805	2			2									31.1434	23.0746	23.6043		44.3185		38.0244	35.5159	30.3588	3	25.9408	4.51339	1			3
P20083	PARE_ECOLI	b3030	JW2998	parE	DNA topoisomerase 4 subunit B	70244				104.725	105.754	95.5209	99.5162	100.432	95.766	69.9515	87.281	91.5164	3	102	5.63458	3	98.5714	2.47232	3	82.9163	11.4258	0.966387	0.493938	0.812905	0.130452	0.84118	0.217929	106.757	96.8291	102.509	96.0641	88.3763	89.9643	105.882	89.5333	77.4586	3	102.032	4.98113	3	91.4682	4.05856	3
P20966	PTFBC_ECOLI	b2167	JW2154	fruA	PTS system fructose-specific EIIC component	57519				319.234	297.823	310.721	211.309	179.401	212.05	257.923	224.825	204.596	3	309.259	10.7801	3	200.92	18.6397	3	229.115	26.9211	0.649681	0.00885979	0.74085	0.0482823	1.14033	0.318164	298.816	312.89	293.082	188.321	133.521	185.998	200.703	237.438	240.387	3	301.596	10.1924	3	169.28	30.99	3
P21165	PEPQ_ECOLI	b3847	JW3823	pepQ	Xaa-Pro dipeptidase	50176	3	4		657.31	651.116	642.301	602.992	577.865	606.777	740.864	723.932	733.591	3	650.242	7.54255	3	595.878	15.7141	3	732.796	8.49397	0.916394	0.0314279	1.12696	0.00205729	1.22977	0.00638511	640.641	628.813	666.962	627.625	591.431	606.486	735.448	692.411	666.011	3	645.472	19.5279	3	608.514	18.182	3
P21170	SPEA_ECOLI	b2938	JW2905	speA	Biosynthetic arginine decarboxylase	73898				451.194	492.906	489.118	464.851	454.419	448.92	493.197	476.068	489.851	3	477.739	23.0668	3	456.063	8.09179	3	486.372	9.079	0.954628	0.317194	1.01807	0.658138	1.06646	0.0395708	551.063	558.416	583.385	540.187	490.2	508.908	527.847	532.001	568.213	3	564.288	16.9422	3	513.098	25.2556	3
P21179	CATE_ECOLI	b1732	JW1721	katE	Catalase HPII	84163				687.679	683.089	674.412	156.158	111.555	137.311	170.7	164.053	169.263	3	681.727	6.7376	3	135.008	22.3905	3	168.005	3.49742	0.198038	0.00165093	0.246441	7.42646e-05	1.24441	0.200241	634.258	646.207	618.622	148.813	151.085	144.993	135.111	139.485	125.277	3	633.029	13.8335	3	148.297	3.0786	3
P21367	YCAC_ECOLI	b0897	JW0880	ycaC	Uncharacterized protein YcaC	23100				257.168	253.127	247.851							3	252.715	4.67212	0			0									274.55	289.964	265.102							3	276.539	12.5497	0			0
P21499	RNR_ECOLI	b4179	JW5741	rnr	Ribonuclease R	92109	2			137.849	136.784	138.424	125.845	128.612	125.175	162.214	163.847	179.59	3	137.686	0.832111	3	126.544	1.822	3	168.55	9.59543	0.919079	0.0105057	1.22417	0.0590291	1.33195	0.0425306	121.365	130.226	138.004	122.737	117.493		149.895	129.149	111.539	3	129.865	8.32537	2			3
P13033	GLPB_ECOLI	b2242	JW2236	glpB	Anaerobic glycerol-3-phosphate dehydrogenase subunit B	45357	2			449.977	383.581	399.714						175.144	3	411.091	34.6292	0			1									129.136	155.234	144.89					45.4947		3	143.087	13.1421	0			1
P21507	SRMB_ECOLI	b2576	JW2560	srmB	ATP-dependent RNA helicase SrmB	49914				283.745	288.846	286.673	363.027	336.579	345.392	294.486	297.873	307.754	3	286.421	2.5598	3	348.333	13.467	3	300.038	6.89379	1.21615	0.0302192	1.04754	0.102265	0.861354	0.0375454	292.756	307.84	326.043	360.993	345.784	345.419	295.835	305.417	321.488	3	308.88	16.6678	3	350.732	8.88816	3
P21513	RNE_ECOLI	b1084	JW1071	rne	Ribonuclease E	118197				631.914	648.008	624.467	609.4	613.604	617.187	555.929	568.347	550.69	3	634.796	12.0323	3	613.397	3.89762	3	558.322	9.06848	0.966289	0.129573	0.879529	0.005998	0.910213	0.016523	662.907	635.984	668.064	627.166	624.952	601.816	629.833	677.999	652.049	3	655.652	17.2268	3	617.978	14.0404	3
P21599	KPYK2_ECOLI	b1854	JW1843	pykA	Pyruvate kinase II	51357				3269.17	3219.75	3144.77	2815.93	2797.61	2898.11	3343.59	3418.9	3350.73	3	3211.23	62.6361	3	2837.22	53.5248	3	3371.07	41.5727	0.88353	0.00635085	1.04978	0.0541358	1.18816	0.00323821	3352.35	3335.11	3310.91	3155.5	3202.84	3207.06	3376.63	3357.81	3376.93	3	3332.79	20.8172	3	3188.47	28.6278	3
P21829	YBHA_ECOLI	b0766	JW0749	ybhA	Pyridoxal phosphate phosphatase YbhA	30201			yes	256.567	271.394	234.144	287.888	310.378	266.864	345.872	313.152	253.563	3	254.035	18.7536	3	288.377	21.7611	3	304.196	46.8017	1.13518	0.167037	1.19746	0.26246	1.05486	0.711409	220.528	241.575	229.534	207.325	263.467	224.375	284.972	271.425	226.41	3	230.546	10.5599	3	231.722	28.7831	3
P21888	SYC_ECOLI	b0526	JW0515	cysS	Cysteine--tRNA ligase	52202				726.06	715.585	744.646	768.83	708.566	686.592	639.51	608.564	625.27	3	728.764	14.7179	3	721.329	42.5787	3	624.448	15.4894	0.989799	0.834297	0.856859	0.00537423	0.865691	0.0992428	704.259	660.505	668.863	575.63	596.9	599.443	602.452	583.612	579.188	3	677.876	23.2277	3	590.658	13.0763	3
P36767	RDGC_ECOLI	b0393	JW0384	rdgC	Recombination-associated protein RdgC	33993				410.347	417.558	422.491	341.2	430.028	434.922	402.788	343.197	383.511	3	416.799	6.10751	3	402.05	52.7544	3	376.499	30.4081	0.964614	0.731582	0.903311	0.203239	0.936447	0.613904	383.79	436.097	396.693	317.332	370.678	228.909	421.739	389.685	459.774	3	405.527	27.2494	3	305.64	71.6041	3
P21889	SYD_ECOLI	b1866	JW1855	aspS	Aspartate--tRNA ligase	65913				1423.13	1400.3	1350.76	1616.51	1661.9	1622.56	1611.34	1637.74	1618.33	3	1391.4	36.9974	3	1633.66	24.6458	3	1622.47	13.6783	1.17411	0.00564244	1.16607	0.0132537	0.993152	0.62895	1392.42	1390.25	1408.69	1510.74	1500.41	1518.72	1609.71	1631.29	1595.93	3	1397.12	10.0785	3	1509.96	9.1801	3
P21893	RECJ_ECOLI	b2892	JW2860	recJ	Single-stranded-DNA-specific exonuclease RecJ	63389					33.3651	34.7142	57.7207	42.598	49.2435		43.8237	46.3769	2			3	49.8541	7.57982	2									40.4944	57.0841	43.5614	42.6429		52.7982		53.2384		3	47.0466	8.82693	2			1
P22259	PCKA_ECOLI	b3403	JW3366	pckA	Phosphoenolpyruvate carboxykinase [ATP]	59643				3420.5	3503.54	3365.86	2821.7	2845.9	2735.11	3524.64	3309.44	3278.05	3	3429.97	69.3265	3	2800.9	58.2493	3	3370.71	134.228	0.816598	0.00216967	0.982724	0.612653	1.20344	0.0300525	3375.74	3362.24	3433.2	3118.42	3019.08	3046.25	3420.99	3319.88	3404.01	3	3390.39	37.6812	3	3061.25	51.3406	3
P22333	ADD_ECOLI	b1623	JW1615	add	Adenosine deaminase	36397	3	4		383.657	384.431	382.294	400.666	411.677	382.694	431.115	451.277	423.034	3	383.461	1.08194	3	398.346	14.6302	3	435.142	14.5458	1.03882	0.295198	1.13478	0.0508746	1.09237	0.083542	272.858	281.632	269.791	320.883	287.356	293.621	321.853	339.007	342.614	3	274.76	6.14544	3	300.62	17.8257	3
P22523	MUKB_ECOLI	b0924	JW0907	mukB	Chromosome partition protein MukB	170230				378.14	379.559	366.732	341.17	324.392	295.974	379.465	386.118	407.227	3	374.81	7.03193	3	320.512	22.8465	3	390.937	14.4947	0.855131	0.0808295	1.04303	0.249515	1.21973	0.0449632	343.207	345.002	355.252	271.008	282.471	285.903	368.303	321.159	355.071	3	347.82	6.49829	3	279.794	7.8	3
P22524	MUKE_ECOLI	b0923	JW0906	mukE	Chromosome partition protein MukE	26974				141.221	134.422	141.623	73.2649	64.0525	83.2003	142.969	154.893	167.73	3	139.089	4.04645	3	73.5059	9.57617	3	155.197	12.3833	0.528482	0.00923637	1.11582	0.202444	2.11136	0.00758168	152.029	160.215	126.849	69.914	103.041	65.8874	139.536	140.936	131.726	3	146.364	17.3893	3	79.6141	20.3879	3
P22564	RIHC_ECOLI	b0030	JW0028	rihC	Non-specific ribonucleoside hydrolase RihC	32561				131.939	131.097	140.078	70.764	81.7673	50.8311	76.0135	95.6449	85.1274	3	134.371	4.96002	3	67.7875	15.6814	3	85.5953	9.82406	0.504479	0.0281831	0.637005	0.0152597	1.2627	0.278888	98.3615	104.382	108.57	49.3596	50.7494	28.0582	75.7154	86.8661	63.7688	3	103.771	5.13159	3	42.7224	12.7186	3
P22634	MURI_ECOLI	b3967	JW5550	murI	Glutamate racemase	31002				34.5557	24.6501	40.4054	72.5919	36.6413	75.516	158.332	106.953	117.248	3	33.2037	7.96418	3	61.5831	21.6496	3	127.511	27.1836	1.8547	0.205258	3.84026	0.042151	2.07055	0.0770033	36.6492	32.0481	35.0002	65.5038	70.7603		73.4237	46.5752	85.8794	3	34.5658	2.3311	2			3
P23173	TNAB_ECOLI	b3709	JW5619/JW5622	tnaB	Low affinity tryptophan permease	45211				575.692	595.893	566.036	274.694	292.907	264.225	317.288	314.244	337.882	3	579.207	15.2357	3	277.275	14.5142	3	323.138	12.8591	0.478715	0.000351575	0.557897	0.000484609	1.1654	0.0441914	721.01	714.594	739.826	406.323	353.728	373.025	338.064	333.646	344.447	3	725.143	13.114	3	377.692	26.6063	3
P23200	MGLC_ECOLI	b2148	JW2135	mglC	Galactoside transport system permease protein MglC	35550				127.02		127.247	194.077	152.84	157.055	114.536	100.261	44.4604	2			3	167.991	22.6895	3	86.4191	37.0317					0.514428	0.0913976		90.0512	74.4727	124.638			116.857	120.069	112.325	2			1			3
P23331	KITH_ECOLI	b1238	JW1226	tdk	Thymidine kinase	23457				135.019	121.297	112.913	184.255	155.742	144.701	178.014	179.926	183.73	3	123.076	11.1599	3	161.566	20.41	3	180.557	2.90972	1.31273	0.106601	1.46703	0.0236297	1.11754	0.350367	103.644	122.567	100.445	145.391	135.853	150.67	156.384	145.633	149.665	3	108.885	11.9561	3	143.971	7.50982	3
P23367	MUTL_ECOLI	b4170	JW4128	mutL	DNA mismatch repair protein MutL	67924						41.4188	39.8829		43.3541		28.8825	29.9022	1			2			2									21.6789									1			0			0
P23538	PPSA_ECOLI	b1702	JW1692	ppsA	Phosphoenolpyruvate synthase	87435				804.903	834.555	797.371	1408.61	1492.23	1440.94	1548.23	1567.33	1534.79	3	812.276	19.658	3	1447.26	42.1667	3	1550.12	16.3518	1.78173	0.00184264	1.90836	7.42646e-05	1.07107	0.086252	750.492	739.123	738.436	1319.07	1283.81	1329.83	1471.72	1435.52	1503.25	3	742.684	6.77093	3	1310.9	24.0724	3
Q46920	QUEF_ECOLI	b2794	JW2765	queF	NADPH-dependent 7-cyano-7-deazaguanine reductase	32588				72.9273	80.939	96.0326	70.006	72.4254	65.2405	116.94	78.2822	86.5958	3	83.2996	11.7321	3	69.224	3.65573	3	93.9393	20.3483	0.831024	0.235265	1.12773	0.553126	1.35703	0.257071	81.0516	90.2612	45.2188	71.1343	62.733	67.8681	56.0843	73.6061	80.3555	3	72.1772	23.7964	3	67.2451	4.23515	3
P23721	SERC_ECOLI	b0907	JW0890	serC	Phosphoserine aminotransferase	39783	2	4		525.63	522.463	529.918	485.779	471.227	506.058	590.247	612.395	627.891	3	526.004	3.74152	3	487.688	17.4938	3	610.178	18.9197	0.927157	0.0999912	1.16003	0.0324833	1.25116	0.00802642	493.397	522.719	501.107	469.687	434.892	496.881	488.259	495.05	469.209	3	505.741	15.2003	3	467.153	31.0721	3
P0AFQ2	YBHS_ECOLI	b0793	JW0777	ybhS	Inner membrane transport permease YbhS	42060
P45537	YHFK_ECOLI	b3358	JW5701	yhfK	Uncharacterized protein YhfK	79972
P23827	ECOT_ECOLI	b2209	JW2197	eco	Ecotin	18192				864.023	868.083	855.207	938.583	943.956	967.174	970.134	1065.77	1038.3	3	862.438	6.58277	3	949.904	15.1953	3	1024.73	49.24	1.10142	0.012498	1.18818	0.0549705	1.07878	0.186209	825.166	759.278	745.742	917.073	874.494	898.032	943.599	944.843	941.618	3	776.729	42.4904	3	896.533	21.329	3
P23836	PHOP_ECOLI	b1130	JW1116	phoP	Transcriptional regulatory protein PhoP	25535	2			374.297	386.372	389.501	685.204	702.139	710.138	927.65	920.116	933.158	3	383.39	8.02868	3	699.16	12.7311	3	926.975	6.54717	1.82363	0.00035967	2.41784	2.166e-05	1.32584	0.00212131	318.448	316.044	329.522	539.085	555.631	514.77	759.328	734.249	733.149	3	321.338	7.18875	3	536.495	20.5532	3
P23837	PHOQ_ECOLI	b1129	JW1115	phoQ	Sensor protein PhoQ	55300					7.15882		14.0217	17.491	20.5333	16.799	22.9162	17.0848	1			3	17.3487	3.25813	3	18.9333	3.45222					1.09134	0.680536		14.0587	8.95174	37.4895	31.5933		22.8009	31.7405	37.0874	2			2			3
P23839	YICC_ECOLI	b3644	JW3619	yicC	UPF0701 protein YicC	33175				495.762	466.233	457.293	374.598	375.126	395.218	412.016	445.413	426.137	3	473.096	20.1319	3	381.647	11.7555	3	427.855	16.7647	0.806702	0.0150039	0.904373	0.0766771	1.12108	0.0565214	389.792	413.376	394.676	372.495	389.188	384.534	340.454	380.526	367.976	3	399.281	12.4482	3	382.072	8.61446	3
P23843	OPPA_ECOLI	b1243	JW1235	oppA	Periplasmic oligopeptide-binding protein	60899	1			2153.34	2148.72	2231.11	2659.84	2708.67	2760.49	3187.98	3261.29	3185.76	3	2177.72	46.2919	3	2709.67	50.3324	3	3211.68	42.9807	1.24427	0.00156241	1.47479	0.000232825	1.18527	0.00323821	1938.42	1929.39	1928.82	2748.86	2698.79	2690.24	2949.48	2948.01	2998.72	3	1932.21	5.38556	3	2712.63	31.666	3
P23857	PSPE_ECOLI	b1308	JW1301	pspE	Thiosulfate sulfurtransferase PspE	11475				505.372	519.552	505.084	324.342	290.466	315.653	202.277	208.569	209.326	3	510.003	8.27122	3	310.154	17.5948	3	206.724	3.86977	0.608141	0.00314633	0.405339	0.000359542	0.666521	0.0261015	456.219	434.603	447.741	285.216	291.944	325.196	208.373	188.052	198.431	3	446.188	10.8914	3	300.785	21.4062	3
P23865	PRC_ECOLI	b1830	JW1819	prc	Tail-specific protease	76663				328.975	326.529	331.813	317.79	313.775	305.048	282.798	316.961	273.578	3	329.106	2.64442	3	312.204	6.51459	3	291.112	22.8554	0.948645	0.0616432	0.884556	0.151521	0.932442	0.350367	298.992	300.121	316.059	311.949	294.041	309.918	320.375	261.548	263.07	3	305.057	9.54443	3	305.303	9.80562	3
P23869	PPIB_ECOLI	b0525	JW0514	ppiB	Peptidyl-prolyl cis-trans isomerase B	18153	2			1486.53	1514.11	1448.04	1504.82	1443.24	1394.48	1507.3	1592.07	1465.47	3	1482.89	33.1848	3	1447.51	55.294	3	1521.61	64.5023	0.976141	0.488834	1.02611	0.496634	1.05119	0.304019	1666.6	1730.52	1681.41	1698.04	1809.43	1638.75	1646.8	1629.28	1642.26	3	1692.84	33.4587	3	1715.41	86.6552	3
P23871	HEMH_ECOLI	b0475	JW0464	hemH	Ferrochelatase	35884				7.0703		2.7151		2.11813					2			1			0
P23882	FMT_ECOLI	b3288	JW3249	fmt	Methionyl-tRNA formyltransferase	34168				419.376	420.216	425.622	353.347	343.395	334.966	361.139	385.369	376.346	3	421.738	3.38976	3	343.903	9.20101	3	374.285	12.2458	0.815441	0.0073945	0.887481	0.0360794	1.08834	0.071334	396.522	413.774	422.785	379.715	403.272	378.23	358.872	357.319	367.745	3	411.027	13.3453	3	387.072	14.049	3
P23886	CYDC_ECOLI	b0886	JW0869	cydC	ATP-binding/permease protein CydC	62920				94.161	85.2949	105.741	100.262	94.673	48.6255		122.695	85.3688	3	95.0656	10.253	3	81.1868	28.3371	2			0.854008	0.570248						96.0777				88.8755		101.058	77.6013	1			1			2
P23893	GSA_ECOLI	b0154	JW0150	hemL	Glutamate-1-semialdehyde 2,1-aminomutase	45366	2			1204.86	1218.8	1220.1	1262.15	1302.17	1379.82	1379.4	1338.95	1375.89	3	1214.59	8.44858	3	1314.71	59.8294	3	1364.75	22.4094	1.08244	0.154688	1.12363	0.0114023	1.03806	0.389916	1176.22	1192.66	1187.39	1296.62	1275.72	1315.08	1325.98	1307.92	1341.64	3	1185.42	8.3946	3	1295.81	19.6926	3
P23894	HTPX_ECOLI	b1829	JW1818	htpX	Protease HtpX	31923				182.807	147.397	164.597	566.482	561.732	618.381	686.989	713.956	737.667	3	164.934	17.7074	3	582.198	31.425	3	712.871	25.3564	3.52989	0.00159672	4.32217	0.000352844	1.22445	0.0225222	110.817	139.177	142.038	688.141	630.797	651.329	720.659	753.961	739.764	3	130.677	17.2589	3	656.756	29.0546	3
P23909	MUTS_ECOLI	b2733	JW2703	mutS	DNA mismatch repair protein MutS	95247				118.398	137.376	130.059	110.894	120.002	106.966	124.533	123.283	104.197	3	128.611	9.5715	3	112.621	6.68733	3	117.338	11.3973	0.875669	0.135568	0.912345	0.331988	1.04188	0.662303	120.195	130.507	125.682	123.798	119.912	125.321	125.743	127.789	120.977	3	125.461	5.15954	3	123.01	2.7892	3
P0AGG2	TESB_ECOLI	b0452	JW0442	tesB	Acyl-CoA thioesterase 2	31966				62.4546	100.482	94.5401	61.9492	104.362	107.974	80.8933	114.104	75.2152	3	85.8256	20.4567	3	91.4284	25.5935	3	90.0708	21.0061	1.06528	0.820781	1.04946	0.849534	0.985152	0.965846	66.2139	51.7083	50.2623	71.1699	80.224	90.5504	76.516	81.1186	71.7194	3	56.0615	8.82191	3	80.6481	9.69721	3
P23930	LNT_ECOLI	b0657	JW0654	lnt	Apolipoprotein N-acyltransferase	57066								254.94	199.308	226.836			0			2			1
P24171	DCP_ECOLI	b1538	JW1531	dcp	Peptidyl-dipeptidase dcp	77516				424.402	461.029	442.691	360.224	318.177	292.573	390.983	404.965	415.121	3	442.707	18.3135	3	323.658	34.1569	3	403.69	12.1194	0.731088	0.0288753	0.911866	0.0807161	1.24727	0.0951138	799.235	797.926	669.234	659.986	539.849	664.998	763.638	787.528	699.011	3	755.465	74.6811	3	621.611	70.8523	3
P24182	ACCC_ECOLI	b3256	JW3224	accC	Biotin carboxylase	49321	2			884.204	897.051	912.479	850.115	848.967	848.153	739.064	780.653	747.684	3	897.911	14.1571	3	849.078	0.985727	3	755.8	21.9503	0.945615	0.0523135	0.841732	0.00654058	0.890142	0.0495724	890.527	892.966	884.596	832.844	831.678	825.32	753.395	752.049	738.523	3	889.363	4.30469	3	829.947	4.04957	3
P24183	FDNG_ECOLI	b1474	JW1470	fdnG	Formate dehydrogenase, nitrate-inducible, major subunit	112963				90.8768	79.7192	96.0347	49.312	49.4312	31.2174	79.7298	79.491	86.2211	3	88.8769	8.33958	3	43.3202	10.4815	3	81.814	3.81856	0.487418	0.0142768	0.920531	0.351698	1.88859	0.0435367	91.9766	61.7344	71.6334		44.4875	48.2083	54.8263	55.796	58.0982	3	75.1148	15.4187	2			3
P24186	FOLD_ECOLI	b0529	JW0518	folD	Methenyltetrahydrofolate cyclohydrolase	31044				604.346	579.46	574.292	654.962	634.217	517.457	407.555	382.333	455.203	3	586.033	16.0689	3	602.212	74.1293	3	415.03	37.0057	1.02761	0.788902	0.708203	0.020371	0.689176	0.0735866	471.819	492.008	514.589	419.677	454.172	432.582	373.686	398.603	378.827	3	492.805	21.3961	3	435.477	17.4288	3
P24203	YJIA_ECOLI	b4352	JW5790	yjiA	Uncharacterized GTP-binding protein YjiA	35660				235.531	222.409	249.56	180.306	189.44	169.12	163.667	179.222	198.822	3	235.833	13.578	3	179.622	10.1773	3	180.57	17.6162	0.761648	0.0161974	0.765669	0.0337397	1.00528	0.960621	255.441	218.302	251.022	225.703	221.984	295.108	195.347	240.511	234.789	3	241.588	20.2872	3	247.598	41.1866	3
P24205	LPXM_ECOLI	b1855	JW1844	lpxM	Lipid A biosynthesis myristoyltransferase	37410				174.514	189.451	204.232	185.394	183.571	173.475	162.147	176.621	199.127	3	189.399	14.8591	3	180.813	6.42022	3	179.298	18.6348	0.954669	0.509547	0.94667	0.571685	0.991621	0.930236	171.683	139.678	201.68	170.691	189.915	161.564	147.202	167.492	159.553	3	171.014	31.0064	3	174.057	14.4721	3
P24207	PHEP_ECOLI	b0576	JW0565	pheP	Phenylalanine-specific permease	50677				11.3155	12.75	6.27926	8.54032	11.728	13.2963				3	10.1149	3.39833	3	11.1882	2.4235	0			1.10611	0.735273
P24215	UXUA_ECOLI	b4322	JW4285	uxuA	Mannonate dehydratase	44838				1033.77	1022.16	1046.55	984.429	885.829	921.188	913	932.49	944.864	3	1034.16	12.1997	3	930.482	49.9527	3	930.118	16.0639	0.899747	0.106849	0.899395	0.00572323	0.999609	0.995209	750.382	686.553	720.609	673.062	776.683	691.739	679.642	651.454	657.987	3	719.181	31.9384	3	713.828	55.2293	3
P24228	DACB_ECOLI	b3182	JW3149	dacB	D-alanyl-D-alanine carboxypeptidase DacB	51798				30.3455	40.9025	19.6107		30.4762	32.3885		41.4181		3	30.2862	10.646	2			1									60.3552	58.1309	42.1681		47.8317		53.512	47.8016	45.1334	3	53.5514	9.92076	1			3
P24232	HMP_ECOLI	b2552	JW2536	hmp	Flavohemoprotein	43868				243.34	227.147	244.32	294.118	269.489	333.494	369.106	317.995	311.892	3	238.269	9.64439	3	299.034	32.2844	3	332.998	31.4193	1.25503	0.120407	1.39757	0.0533129	1.11358	0.36631	245.703	189.357	223.46	258.214	214.645	267.639	279.478	307.446	286.619	3	219.507	28.3803	3	246.833	28.2709	3
P24251	CRL_ECOLI	b0240	JW0230	crl	Sigma factor-binding protein Crl	15655				421.971	417.183	432.114	457.053	480.482	494.665	517.654	482.395	529.527	3	423.756	7.62387	3	477.4	18.9945	3	509.859	24.5139	1.12659	0.0523142	1.20319	0.0405124	1.06799	0.234743	443.337	449.181	408.564	459.101	449.535	480.377	510.939	524.298	493.785	3	433.694	21.9585	3	463.004	15.7872	3
P24255	RP54_ECOLI	b3202	JW3169	rpoN	RNA polymerase sigma-54 factor	53990
P24554	RADA_ECOLI	b4389	JW4352	radA	DNA repair protein RadA	49472				88.1343	88.0392	89.5222	105.189	118.017	109.572	110.469	119.174	86.3654	3	88.5652	0.83012	3	110.926	6.52031	3	105.336	16.9959	1.25248	0.051281	1.18936	0.297865	0.949607	0.712633	82.1067	77.9124	78.3841	81.2213	84.3697	94.0809	83.3178	70.5485	81.8901	3	79.4677	2.29755	3	86.5573	6.7031	3
P25437	FRMA_ECOLI	b0356	JW0347	frmA	S-(hydroxymethyl)glutathione dehydrogenase	39359				344.44	339.229	361.755	416.159	368.629	403.61	400.844	435.29	394.519	3	348.475	11.7925	3	396.133	24.6314	3	410.218	21.9424	1.13676	0.103653	1.17718	0.0465037	1.03556	0.601267	490.281	476.419	477.738	564.352	564.817	566.543	493.236	476.285	485.234	3	481.479	7.65094	3	565.237	1.1544	3
P25516	ACNA_ECOLI	b1276	JW1268	acnA	Aconitate hydratase A	97677				359.073	339.023	347.137	369.832	370.466	365.423	602.777	593.112	593.665	3	348.411	10.0855	3	368.574	2.74691	3	596.518	5.4275	1.05787	0.111465	1.71211	0.000528065	1.61845	0.000690861	323.728	309.214	309.641	368.416	364.393	342.561	465.885	452.504	487.442	3	314.194	8.25916	3	358.457	13.9122	3
P25519	HFLX_ECOLI	b4173	JW4131	hflX	GTPase HflX	48327				171.862	180.367	164.827	387.073	385.099	388.946	473.551	485.612	482.9	3	172.352	7.78158	3	387.039	1.92372	3	480.688	6.32754	2.24563	0.0016754	2.78899	6.99222e-05	1.24196	0.0056307	238.135	207.248	230.859	495.054	523.878	486.505	566.896	529.008	571.013	3	225.414	16.1474	3	501.812	19.5817	3
P25522	MNME_ECOLI	b3706	JW3684	mnmE	tRNA modification GTPase MnmE	49231				105.191	110.628	127.869	117.885	98.2619	115.991	68.0314	81.2217	118.8	3	114.563	11.8399	3	110.713	10.8242	3	89.351	26.3425	0.966394	0.751416	0.779932	0.302261	0.807054	0.403906	114.038	118.296	112.965		130.161	121.498	95.8364	87.8659	77.0125	3	115.1	2.81962	2			3
P25526	GABD_ECOLI	b2661	JW2636	gabD	Succinate-semialdehyde dehydrogenase [NADP(+)] GabD	51720				71.173	80.1444	70.5195	52.8737	52.6038	38.2829	43.0188	45.1108	35.4349	3	73.9456	5.37822	3	47.9201	8.34718	3	41.1882	5.09109	0.648045	0.0337111	0.557006	0.00685993	0.859517	0.421378	52.3325	45.2479	46.1454	34.9482	45.14	31.6395	27.8667	14.9967	26.4267	3	47.9086	3.8574	3	37.2426	7.03662	3
P25534	UBIH_ECOLI	b2907	JW2875	ubiH	2-octaprenyl-6-methoxyphenol hydroxylase	42288				38.9349	41.9842	42.6074	39.7043	18.9262	27.5355	53.5823	39.6687	51.5662	3	41.1755	1.96528	3	28.722	10.4397	3	48.2724	7.5189	0.697551	0.240789	1.17236	0.307683	1.68068	0.125859	34.5009	37.0882	35.0953	27.7576	35.2952		51.275	29.5786		3	35.5615	1.35518	2			2
P25535	UBII_ECOLI	b2906	JW2874	ubiI	2-octaprenylphenol hydroxylase	44245				100.999	91.6002	108.092	59.9439	54.751	48.9944	54.7346	78.0952	73.3531	3	100.23	8.27272	3	54.5631	5.47717	3	68.7276	12.3481	0.544377	0.00864593	0.685696	0.0541358	1.2596	0.267355	75.6254	65.6012	67.1462	44.6073	45.6438	47.9683	63.4948	50.5841	56.8183	3	69.4576	5.39704	3	46.0731	1.72114	3
P76350	SHIA_ECOLI	b1981	JW1962	shiA	Shikimate transporter	47817
P25539	RIBD_ECOLI	b0414	JW0404	ribD	5-amino-6-(5-phosphoribosylamino)uracil reductase	40338				130.73	132.329	137.079	104.193	144.099	110.05	160.767	121.463	140.552	3	133.379	3.30225	3	119.447	21.5489	3	140.927	19.6547	0.895546	0.463761	1.05659	0.641637	1.17983	0.377819	94.7038	99.7917	92.3318	94.6508	106.1	109.507	103.475	117.851	111.723	3	95.6091	3.81146	3	103.419	7.78244	3
P25553	ALDA_ECOLI	b1415	JW1412	aldA	Lactaldehyde dehydrogenase	52273				1326.91	1362.6	1241.19	2651.41	2711.81	2670.34	2907.23	2968.96	2952.91	3	1310.23	62.3994	3	2677.85	30.893	3	2943.03	32.0283	2.0438	0.000853622	2.24619	0.000528065	1.09903	0.00472848	1361.12	1370.32	1340.91	2727.91	2663.73	2755.76	2693.28	2694.8	2710.47	3	1357.45	15.0446	3	2715.8	47.195	3
P25666	HTRL_ECOLI	b3618	JW5644	htrL	Protein HtrL	33458							9.32211		10.5531		16.7407		0			2			1
P25714	YIDC_ECOLI	b3705	JW3683	yidC	Membrane protein insertase YidC	61526				485.879	465.145	475.259	460.617	486.961	489.35	390.131	397.357	386.26	3	475.428	10.368	3	478.976	15.9442	3	391.249	5.63239	1.00746	0.807095	0.822942	0.00510391	0.816845	0.0230216	385.697	372.136	365.024	353.894	335.117	349.82	338.693	341.318	329.507	3	374.286	10.5028	3	346.277	9.87717	3
P25737	LYSP_ECOLI	b2156	JW2143	lysP	Lysine-specific permease	53576
P25742	RFAQ_ECOLI	b3632	JW3607	rfaQ	Lipopolysaccharide core heptosyltransferase RfaQ	38731				24.41	23.929			27.9272					2			1			0
P25745	MNMA_ECOLI	b1133	JW1119	mnmA	tRNA-specific 2-thiouridylase MnmA	40959				211.494	225.564	212.571	259.882	242.49	240.161	226.107	251.647	240.789	3	216.543	7.83095	3	247.511	10.7767	3	239.514	12.8176	1.14301	0.0399308	1.10608	0.112541	0.967692	0.561213	187.234	215.562	222.495	234.861	237.542	240.021	205.787	202.158	204.561	3	208.43	18.681	3	237.475	2.58066	3
P0AGL7	RSME_ECOLI	b2946	JW2913	rsmE	Ribosomal RNA small subunit methyltransferase E	26978				72.438	67.9038	85.3655	60.6409	64.4062	53.3106	52.9888	97.4764	77.2363	3	75.2358	9.06081	3	59.4526	5.64245	3	75.9005	22.2739	0.790217	0.123523	1.00884	0.974211	1.27666	0.439633	76.4668	67.1812	60.8081	65.251	52.9566	78.9359	56.316	62.4581	66.7928	3	68.152	7.87436	3	65.7145	12.9959	3
P25746	HFLD_ECOLI	b1132	JW5165	hflD	High frequency lysogenization protein HflD	22948				77.8334	87.4465	87.9979	102.231	91.6068	99.8673	89.9738	93.2295	92.1163	3	84.4259	5.71595	3	97.9017	5.57818	3	91.7732	1.65475	1.15962	0.0792429	1.08703	0.206883	0.937401	0.285623	65.4372	68.2246	67.2029	67.6595	82.9351	67.1045	72.082	61.9098	64.0237	3	66.9549	1.41015	3	72.5664	8.98387	3
P25888	RHLE_ECOLI	b0797	JW0781	rhlE	ATP-dependent RNA helicase RhlE	49989	3	3		44.5645	43.8771	41.3283	58.6492	54.2313	53.7239	45.4786			3	43.2566	1.70499	3	55.5348	2.70906	1			1.28384	0.0141854					27.8122	25.4802	29.9071	31.6835	34.0676		26.8078	26.8405	34.0168	3	27.7332	2.21451	2			3
P25889	PREA_ECOLI	b2147	JW2134	preA	NAD-dependent dihydropyrimidine dehydrogenase subunit PreA	45069				339.991	339.246	313.01	166.425	145.37	145.928	364.921	415.028	349.578	3	330.749	15.3669	3	152.574	11.9983	3	376.509	34.2292	0.461299	0.00129463	1.13835	0.189833	2.46771	0.0175894	366.667	370.125	345.573	185.627	167.023	162.153	400.396	376.169	389.927	3	360.788	13.2898	3	171.601	12.3885	3
P25894	LOIP_ECOLI	b2936	JW2903	loiP	Metalloprotease LoiP	26842				134.777	123.83	104.574	141.46	126.203	144.565	124.45	98.7372	139.571	3	121.06	15.2908	3	137.409	9.82836	3	120.919	20.6446	1.13505	0.280598	0.998836	0.995124	0.879994	0.413837	109.832	121.503	120.563	136.412	144.044	130.659	114.171	128.107	127.579	3	117.299	6.48396	3	137.038	6.71445	3
P26646	ACUI_ECOLI	b3253	JW3222	acuI	Probable acrylyl-CoA reductase AcuI	34724				703.78	716.43	717.148	398.709	370.476	371.679	508.38	482.7	408.532	3	712.453	7.51932	3	380.288	15.9644	3	466.537	51.8491	0.533773	0.00103319	0.654833	0.0314369	1.2268	0.165762	636.201	609.5	569.272	346.848	355.594	415.912	308.284	414.755	469.394	3	604.991	33.6916	3	372.785	37.6045	3
P26647	PLSC_ECOLI	b3018	JW2986	plsC	1-acyl-sn-glycerol-3-phosphate acyltransferase	27453				167.466	172.087	164.397	128.294	134.181	116.448	92.0566	113.213	113.092	3	167.983	3.87101	3	126.308	9.03183	3	106.121	12.1799	0.751906	0.0192354	0.631733	0.0218941	0.840175	0.162188	168.903	166.821	149.883	145.16	130.422	135.18	85.1462	90.5518	105.572	3	161.869	10.4322	3	136.921	7.52161	3
P27242	WAAU_ECOLI	b3623	JW3598	waaU	Lipopolysaccharide 1,2-N-acetylglucosaminetransferase	41729				108.444	104.882	107.831	81.1358	74.9391	68.8516	87.238	67.5978	91.4737	3	107.052	1.90439	3	74.9755	6.14218	3	82.1032	12.7393	0.700363	0.0196849	0.766944	0.118418	1.09507	0.558257	91.5003	100.737	84.8094	83.2779	75.6741	98.4686	40.1252	76.3837	55.5727	3	92.3489	7.99764	3	85.8069	11.6058	3
P27250	AHR_ECOLI	b4269	JW5761	ahr	Aldehyde reductase Ahr	36502				122.434	109.42	102.857	54.6995	63.2186		70.2491	73.367	50.6329	3	111.57	9.96407	2			3	64.7497	12.3245			0.580348	0.0216663			133.046	141.79	110.378	54.7286	59.1253	63.8393	56.1612		54.4754	3	128.405	16.2122	3	59.2311	4.55627	2
P27278	NADR_ECOLI	b4390	JW5800	nadR	Ribosylnicotinamide kinase	47346				76.8157	70.1396	56.3184	64.7015	66.8953	67.6494	74.2497	63.9749	59.5216	3	67.7579	10.4541	3	66.4154	1.53142	3	65.9154	7.55337	0.980187	0.875958	0.972808	0.85131	0.992472	0.942843	53.4265	47.8013	45.8013	40.9369		39.9465	63.5528	52.6131	66.2836	3	49.0097	3.95362	2			3
P27302	TKT1_ECOLI	b2935	JW5478	tktA	Transketolase 1	72212				3394.63	3396.56	3391.48	2900.08	2865.74	2916.32	3078.88	3043.17	3085.81	3	3394.22	2.5643	3	2894.05	25.8241	3	3069.29	22.8816	0.852639	0.0041774	0.904268	0.00655209	1.06055	0.00713657	3288.15	3216.67	3338.93	2859.09	2840.18	2943.51	3218.68	3278.95	3246.35	3	3281.25	61.4214	3	2880.93	55.0173	3
P27303	EMRA_ECOLI	b2685	JW2660	emrA	Multidrug export protein EmrA	42736				117.383	121.547	108.374	169.48	167.612	150.854	118.815	134.522	146.322	3	115.768	6.73336	3	162.649	10.2571	3	133.22	13.7997	1.40495	0.0134159	1.15075	0.206769	0.819064	0.0992428	138.642	135.182	144.603	188.308	167.032	191.594	177.164	164.426	178.81	3	139.476	4.76551	3	182.311	13.3339	3
P27306	STHA_ECOLI	b3962	JW5551	sthA	Soluble pyridine nucleotide transhydrogenase	51560	2			521.425	516.59	477.564	903.055	919.321	909.497	993.838	1026.02	1032.31	3	505.193	24.0492	3	910.624	8.19139	3	1017.39	20.6371	1.80253	0.00250764	2.01386	0.00025709	1.11724	0.02339	503.842	511.3	493.404	904.459	897.528	921.864	973.419	948.975	944.745	3	502.849	8.98926	3	907.95	12.538	3
P27434	RODZ_ECOLI	b2516	JW2500	rodZ	Cytoskeleton protein RodZ	36192				341.9	342.794	350.495	311.434	337.171	262.317	299.256	326.807	306.117	3	345.063	4.72544	3	303.641	38.0307	3	310.727	14.3423	0.879957	0.272487	0.900493	0.0772811	1.02334	0.83977	274.667	258.961	267.027	251.57	232.581	246.343	247.131	240.812	273.43	3	266.885	7.85396	3	243.498	9.80898	3
P27550	ACSA_ECOLI	b4069	JW4030	acs	Acetyl-coenzyme A synthetase	72094				126.096	132.039	133.717	292.794	290.96	284.688	232.213	235.241	251.487	3	130.617	4.00447	3	289.481	4.25066	3	239.647	10.3649	2.21625	7.75162e-05	1.83473	0.00516443	0.827851	0.0253236	131.625	147.806	138.452	328.846	333.191	325.629	199.971	196.952	200.755	3	139.294	8.12332	3	329.222	3.795	3
P27828	WECB_ECOLI	b3786	JW5600	wecB	UDP-N-acetylglucosamine 2-epimerase	42245				126.156	128.032	143.108	147.368	141.392	126.89	110.728	102.292	111.738	3	132.432	9.29315	3	138.55	10.5307	3	108.253	5.18673	1.0462	0.570248	0.817421	0.0541358	0.781326	0.0579331	116.252	117.697	120.427	123.643	143.359	132.97	95.1227	132.624	113.778	3	118.125	2.1202	3	133.324	9.86277	3
P27830	RMLB2_ECOLI	b3788	JW5598	rffG	dTDP-glucose 4,6-dehydratase 2	39754				71.6248	86.1105	80.5305	84.2737	85.8698	101.233	82.6663	73.439	53.8868	3	79.4219	7.3062	3	90.4588	9.36477	3	69.9974	14.6952	1.13897	0.258826	0.881335	0.468363	0.773804	0.203	89.4386	77.829	75.8954	81.1141	97.0446	98.4185	79.145	69.4818	102.268	3	81.0543	7.32507	3	92.1924	9.61865	3
P27833	WECE_ECOLI	b3791	JW3765	wecE	dTDP-4-amino-4,6-dideoxygalactose transaminase	41901				82.5309	78.3402	89.1105	97.2244	95.7708	85.6456	93.5009	86.0632	90.7364	3	83.3272	5.42913	3	92.8803	6.30742	3	90.1002	3.75945	1.11465	0.180011	1.08128	0.219883	0.970068	0.642178	60.1144	74.0038	77.516	112.018	103.121	125.662	82.8126	85.9524	54.8711	3	70.5447	9.20205	3	113.6	11.3535	3
P28224	MLIC_ECOLI	b1639	JW1631	mliC	Membrane-bound lysozyme inhibitor of C-type lysozyme	12568
P28248	DCD_ECOLI	b2065	JW2050	dcd	dCTP deaminase	21249				245.88	249.439	237.498	186.056	188.251	207.037	211.477	217.32	252.896	3	244.272	6.13069	3	193.781	11.5321	3	227.231	22.4177	0.7933	0.0177691	0.930236	0.389077	1.17262	0.18243	251.088	211.03	231.345	120.154	191.948	194.686	196.939	223.806	205.03	3	231.154	20.0297	3	168.929	42.2629	3
P28249	ASMA_ECOLI	b2064	JW2049	asmA	Protein AsmA	68963				28.6914	26.831	30.9272	35.9413	37.7131	40.1927	48.336	52.9449	31.9128	3	28.8165	2.05096	3	37.949	2.1355	3	44.3979	11.0553	1.31692	0.0165897	1.54071	0.187085	1.16993	0.534185	22.6471	14.5814	13.3155	24.7228	33.6064	26.2262	18.2562	25.1197	20.2023	3	16.848	5.0619	3	28.1851	4.75475	3
P28903	NRDD_ECOLI	b4238	JW4197	nrdD	Anaerobic ribonucleoside-triphosphate reductase	80023				634.992	659.035	641.142	464.349	477.244	505.356	605.892	546.451	543.49	3	645.056	12.4903	3	482.316	20.9688	3	565.278	35.2042	0.747712	0.00453523	0.876323	0.0827846	1.17201	0.0798532	439.084	444.029	440.477	347.653	374.883	369.694	408.857	397.272	384.714	3	441.197	2.54984	3	364.077	14.458	3
P28904	TREC_ECOLI	b4239	JW4198	treC	Trehalose-6-phosphate hydrolase	63838				1405.64	1429.26	1395.21	1113.25	1122.49	1125.07	1026.86	1018.35	1004.67	3	1410.04	17.4456	3	1120.27	6.21485	3	1016.63	11.1949	0.794497	0.00239779	0.720993	0.000389291	0.907484	0.00545017	1378.5	1324.08	1332.4	1071.76	1068.73	1105.1	1048.22	997.466	996.249	3	1344.99	29.3143	3	1081.86	20.1805	3
P29012	ALR2_ECOLI	b1190	JW1179	dadX	Alanine racemase, catabolic	38845	3	4		95.7954	103.624	100.971	375.748	347.28	361.593	352.731	379.475	376.442	3	100.13	3.98146	3	361.54	14.2341	3	369.549	14.6438	3.6107	0.00280085	3.69069	0.00312016	1.02215	0.625258	115.885	109.378	86.8338	397.966	366.472	399.536	337.197	398.614	375.188	3	104.032	15.2455	3	387.991	18.6528	3
P29018	CYDD_ECOLI	b0887	JW0870	cydD	ATP-binding/permease protein CydD	65056				79.9742	90.448	98.5529	122.417	101.582	105.165	142.171	126.375	135.533	3	89.6584	9.31449	3	109.721	11.1398	3	134.693	7.93143	1.22377	0.126288	1.50229	0.0116124	1.22759	0.0885182		100.181	32.0287	96.1167	116.178	111.723	72.9938	48.7752	118.794	2			3	108.006	10.5345	3
P29131	FTSN_ECOLI	b3933	JW3904	ftsN	Cell division protein FtsN	35793				116.364	94.1708	114.965	108.329	98.3266	116.749	95.0995	111.613	107.552	3	108.5	12.4291	3	107.802	9.22252	3	104.755	8.60477	0.993563	0.953041	0.965483	0.750767	0.971738	0.765734	115.481	106.839	117.021	108.212	118.325	108.33	113.064	106.507	115.48	3	113.114	5.4883	3	111.622	5.80498	3
P30128	GREB_ECOLI	b3406	JW3369	greB	Transcription elongation factor GreB	18527				28.1814	38.2777	43.9955		25.5456	32.3848			39.6231	3	36.8182	8.00744	2			1									39.4734	31.228	37.0695						32.0772	3	35.9236	4.24045	0			1
P30177	YBIB_ECOLI	b0800	JW0785	ybiB	Uncharacterized protein YbiB	35049	2			255.166	256.743	260.125	234.161	236.987	237.351	274.726	277.905	280.157	3	257.345	2.53366	3	236.166	1.74618	3	277.596	2.72865	0.917704	0.00320303	1.07869	0.00403401	1.17543	0.00192432	230.212	225.773	221.009	189.788	181.079	210.941	282.387	262.194	290.13	3	225.665	4.60246	3	193.936	15.3571	3
P30178	YBIC_ECOLI	b0801	JW0786	ybiC	Uncharacterized oxidoreductase YbiC	38897				46.8295	65.7389	55.4752	75.6129	67.7809	80.749	89.9558	108.516	112.448	3	56.0145	9.46623	3	74.7143	6.53059	3	103.64	12.0128	1.33384	0.0969948	1.85023	0.0191001	1.38715	0.0785634	72.7169	74.7973	74.9258	80.2382	173.216	112.747	113.873	82.4634	108.856	3	74.1467	1.23988	3	122.067	47.1844	3
P30744	SDHM_ECOLI	b2797	JW2768	sdaB	L-serine dehydratase 2	48753				245.77	241.522	250.255	382.369	378.755	390.063	328.94	347.497	358.002	3	245.849	4.36704	3	383.729	5.77537	3	344.813	14.7157	1.56083	0.000284078	1.40254	0.0139627	0.898585	0.0745039	479.14	494.624	452.889	730.537	710.682	736.884	659.142	644.17	639.044	3	475.551	21.0977	3	726.034	13.669	3
P30750	METN_ECOLI	b0199	JW0195	metN	Methionine import ATP-binding protein MetN	37788				43.005	48.8332	42.4502	61.2972	63.5252	46.4579	43.4874		33.3506	3	44.7628	3.53597	3	57.0934	9.27776	2			1.27547	0.200626					33.3011	46.1288	36.9577	43.4227	52.2964	45.1397	37.0143			3	38.7959	6.60845	3	46.9529	4.70654	1
P30850	RNB_ECOLI	b1286	JW1279	rnb	Exoribonuclease 2	72491				423.212	450.469	434.884	607.408	612.427	596.476	574.347	579.443	598.451	3	436.188	13.6752	3	605.437	8.15612	3	584.08	12.7035	1.38802	0.00165093	1.33906	0.00147239	0.964725	0.152301	433.725	441.743	425.457	575.32	576.488	596.658	562.334	569.271	564.703	3	433.642	8.14332	3	582.822	11.9966	3
P30864	YAFC_ECOLI	b0208	JW0198	yafC	Uncharacterized HTH-type transcriptional regulator YafC	33776				55.2733	49.8071	56.6196			83.2356			121.82	3	53.9	3.60791	1			1									89.836	89.1173	92.2105							3	90.3879	1.61878	0			0
P30958	MFD_ECOLI	b1114	JW1100	mfd	Transcription-repair-coupling factor	129983				156.923	147.805	170.225	930.325	956.467	932.971	1351.94	1369.48	1362.95	3	158.318	11.2749	3	939.921	14.3902	3	1361.46	8.86484	5.93693	3.61902e-05	8.59952	1.33003e-05	1.44848	0.000757445	156.508	163.834	166.524	928.061	927.179	926.218	1291.6	1298.32	1297.13	3	162.289	5.18373	3	927.153	0.921782	3
P31057	PANB_ECOLI	b0134	JW0130	panB	3-methyl-2-oxobutanoate hydroxymethyltransferase	28237	1			755.465	744.942	740.596	807.022	829.301	830.239	1046.69	1081.15	1111.32	3	747.001	7.64535	3	822.187	13.1419	3	1079.72	32.3387	1.10065	0.00912784	1.44541	0.00820181	1.31323	0.0106595	752.25	786.829	775.692	801.178	901.585	890.786	1037.94	1058.29	1031.42	3	771.59	17.6506	3	864.516	55.1177	3
P31063	YEDD_ECOLI	b1928	JW1913	yedD	Uncharacterized lipoprotein YedD	14983				386.53	402.147	443.575	461.379	462.934	440.171	415.127	463.984	444.638	3	410.751	29.4797	3	454.828	12.7171	3	441.25	24.6041	1.10731	0.164763	1.07425	0.311355	0.970146	0.563475	330.387	364.875	338.158	387.141	438.397	354.17	415.035	377.169	420.647	3	344.473	18.0906	3	393.236	42.443	3
P31069	KCH_ECOLI	b1250	JW1242	kch	Voltage-gated potassium channel Kch	46063				61.9224	72.8611	66.5466					44.3969		3	67.11	5.49107	0			1									43.0712	49.046	48.4034							3	46.8402	3.27983	0			0
P31119	AAS_ECOLI	b2836	JW2804	aas	Acyl-[acyl-carrier-protein] synthetase	80700				39.7859	33.89	45.394	53.152	29.3934	32.9225	66.4693	53.0345	42.6722	3	39.69	5.7526	3	38.4893	12.8203	3	54.0587	11.9316	0.969749	0.914784	1.36202	0.221518	1.40451	0.294666		56.2187	41.6528				43.3576		66.2738	2			0			2
P31120	GLMM_ECOLI	b3176	JW3143	glmM	Phosphoglucosamine mutase	47544				897.856	931.875	937.529	1045.73	1052.35	1037.95	1028.76	1037.44	1037.25	3	922.42	21.4601	3	1045.34	7.20778	3	1034.48	4.95746	1.13326	0.0159427	1.12149	0.0242272	0.989611	0.183833	795.946	802.121	830.327	935.272	826.367	909.447	925.865	971.226	966.703	3	809.465	18.3292	3	890.362	56.9056	3
P31142	THTM_ECOLI	b2521	JW2505	sseA	3-mercaptopyruvate sulfurtransferase	30812				402.562	415.637	402.907	344.544	321.287	358.317	403.489	405.233	413.165	3	407.035	7.45126	3	341.383	18.7163	3	407.296	5.15725	0.838705	0.0349569	1.00064	0.973946	1.19308	0.0533433	411.891	407.997	405.345	325.476	362.612	323.774	369.247	391.644	399.221	3	408.411	3.29258	3	337.287	21.9483	3
P31433	YICH_ECOLI	b3655	JW3630	yicH	Uncharacterized protein YicH	62272				30.1691	31.9277	24.7816	35.3173	22.0762	37.6576	38.1145	18.2401	37.8325	3	28.9595	3.72345	3	31.6837	8.40222	3	31.3957	11.394	1.09407	0.707766	1.08413	0.80126	0.99091	0.983671	43.0447	57.9814	30.7194		59.2498	64.1876	28.8268	46.8336		3	43.9152	13.6518	2			2
P31473	RAVA_ECOLI	b3746	JW3725	ravA	ATPase RavA	56389				73.019	97.477	78.9151	66.8736	56.6426	49.8933	76.516	51.699	76.6748	3	83.137	12.7639	3	57.8032	8.54943	3	68.2966	14.3742	0.695276	0.096016	0.821494	0.32229	1.18154	0.463482	34.2257	70.4622	73.5173	48.8082	55.3832	35.9977	63.9457	51.8643	48.6199	3	59.4017	21.8565	3	46.7297	9.85847	3
P31547	METI_ECOLI	b0198	JW0194	metI	D-methionine transport system permease protein MetI	23256					13.4524	8.70355	17.2834						2			1			0
P31554	LPTD_ECOLI	b0054	JW0053	lptD	LPS-assembly protein LptD	89671				242.318	248.454	245.574	235.368	238.786	237.482	260.496	261.837	246.443	3	245.449	3.06992	3	237.212	1.72492	3	256.259	8.52702	0.966442	0.0499805	1.04404	0.207832	1.08029	0.114255	249.109	246.366	254.431	228.378	236.149	213.377	246.286	249.777	242.561	3	249.969	4.10065	3	225.968	11.5757	3
P31600	NFRA_ECOLI	b0568	JW0557	nfrA	Bacteriophage adsorption protein A	111308								29.1842	47.4462	37.9402		33.8371	0			2			2															19.5804	19.5928	28.895	0			0			3
P31663	PANC_ECOLI	b0133	JW0129	panC	Pantothenate synthetase	31598				253.352	288.201	286.609	310.219	334.251	342.759	328.377	343.617	374.258	3	276.054	19.6766	3	329.076	16.8759	3	348.751	23.3673	1.19207	0.0500493	1.26334	0.0354405	1.05979	0.418661	217.713	227.396	246.721	281.501	315.633	290.723	295.976	286.121	293.582	3	230.61	14.7687	3	295.952	17.6567	3
P31680	DJLA_ECOLI	b0055	JW0054	djlA	Co-chaperone protein DjlA	30579				39.3972	40.7046	43.5411	29.2291	40.0667	41.8827	28.4572	21.1014	40.4084	3	41.2143	2.11845	3	37.0595	6.84184	3	29.989	9.74422	0.89919	0.488452	0.727636	0.243288	0.809212	0.479573	56.5375	47.186	56.4555	57.1898	66.0743	23.6438	51.1643	38.8014	66.5972	3	53.393	5.37558	3	48.9693	22.3779	3
P31802	NARP_ECOLI	b2193	JW2181	narP	Nitrate/nitrite response regulator protein NarP	23575				174.508	209.711	157.24	195.183	228.395	192.709	266.706	290.794	272.957	3	180.486	26.7415	3	205.429	19.9276	3	276.819	12.4998	1.1382	0.351919	1.53374	0.0309131	1.34752	0.0326391	162.079	139.388	158.62	182.579	184.446	198.164	231.132	253.746	232.826	3	153.362	12.2251	3	188.396	8.5104	3
P31808	YCIK_ECOLI	b1271	JW1263	yciK	Uncharacterized oxidoreductase YciK	27933				118.294	84.0017	106.195	144.908	145.017	109.686	143.456	179.481	197.282	3	102.83	17.392	3	133.204	20.367	3	173.406	27.4224	1.29537	0.184865	1.68634	0.0535655	1.30181	0.194946	118.241	125.802	91.3831	151.678	155.844	155.786	159.772	180.671	153.59	3	111.809	18.0886	3	154.436	2.38867	3
P31979	NUOF_ECOLI	b2284	JW2279	nuoF	NADH-quinone oxidoreductase subunit F	49292	2			782.168	847.828	853.956	1093.95	1086.58	1143.51	1001.86	999.545	1047.34	3	827.984	39.7959	3	1108.01	30.9611	3	1016.25	26.951	1.33821	0.00436141	1.22738	0.0128233	0.917181	0.0508769	755.646	780.385	771.434	879.437	973.476	977.83	1058.35	934.372	1059.12	3	769.155	12.526	3	943.581	55.593	3
P32099	LPLA_ECOLI	b4386	JW4349	lplA	Lipoate-protein ligase A	37926				58.7145	79.1195	66.3093	38.4628	43.3648	67.0974	67.6265	68.3572	80.3094	3	68.0478	10.313	3	49.6417	15.3145	3	72.0977	7.12092	0.729512	0.239803	1.05952	0.671978	1.45236	0.186898	63.9848	68.1921	62.5456	46.8776	40.3092	68.999	64.5172	38.3314	46.7945	3	64.9075	2.93416	3	52.0619	15.0311	3
P32160	YIIQ_ECOLI	b3920	JW3891	yiiQ	Uncharacterized protein YiiQ	21763
P32176	FDOG_ECOLI	b3894	JW3865	fdoG	Formate dehydrogenase-O major subunit	112549				424.479	422.247	421.24	467.964	471.162	473.15	518.073	528.595	502.554	3	422.655	1.65766	3	470.759	2.61642	3	516.407	13.1002	1.11381	0.0007026	1.22182	0.017203	1.09697	0.0592138	416.713	421.287	405.151	468.536	459.765	481.329	517.796	522.435	499.179	3	414.384	8.31637	3	469.877	10.8443	3
P32664	NUDC_ECOLI	b3996	JW5548	nudC	NADH pyrophosphatase	29689				38.389	29.1248	29.1602			26.9343	26.7479		27.6651	3	32.2247	5.3385	1			2									43.6153	35.6526	48.1989			35.3606		38.3819		3	42.4889	6.34854	1			1
P32684	RLUF_ECOLI	b4022	JW3982	rluF	23S rRNA pseudouridine(2604) synthase	32477				35.7061	37.3084	41.3971	19.0989		23.7013	26.8817			3	38.1372	2.93463	2			1									21.1974	37.4149		32.7804	13.597		18.7263	41.072	31.7171	2			2			3
P33030	YEIR_ECOLI	b2173	JW2161	yeiR	Zinc-binding GTPase YeiR	36113				194.606	215.4	177.394			88.7612	358.603	299.266	288.087	3	195.8	19.0311	1			3	315.319	37.8998			1.61041	0.0378761			148.723	142.166	92.6471		63.315		236.955	249.647	222.91	3	127.845	30.6584	1			3
P33136	OPGG_ECOLI	b1048	JW1035	mdoG	Glucans biosynthesis protein G	57912				793.204	791.237	800.687	742.331	718.728	719.08	795.105	811.041	793.998	3	795.043	4.9861	3	726.713	13.5267	3	800.048	9.53629	0.914055	0.0184005	1.0063	0.546862	1.10091	0.0125002	779.518	815.236	781.651	753.517	800.538	753.408	808.82	794.562	768.655	3	792.135	20.0345	3	769.154	27.1791	3
P33195	GCSP_ECOLI	b2903	JW2871	gcvP	Glycine dehydrogenase (decarboxylating)	104376				1491.46	1489.99	1451.88	1024.98	981.756	1025.3	1143.23	1143.14	1176.74	3	1477.78	22.4392	3	1010.68	25.0483	3	1154.37	19.373	0.683918	0.000384952	0.781153	0.000681052	1.14217	0.0102891	1529.66	1528.11	1513.98	1124.4	1116.09	1116.31	1173.49	1163.54	1188.48	3	1523.92	8.64023	3	1118.93	4.73555	3
P33231	LLDP_ECOLI	b3603	JW3578	lldP	L-lactate permease	59168							69.3629		70.2922				0			2			0
P33232	LLDD_ECOLI	b3605	JW3580	lldD	L-lactate dehydrogenase	42728	3	4		785.211	776.662	755.886	1600.36	1545.12	1571.84	1125.71	1130.07	1167.63	3	772.586	15.0814	3	1572.44	27.6249	3	1141.14	23.0472	2.03529	0.000384952	1.47703	0.000771378	0.725711	0.00133763	748.853	780.432	796.511	1607.34	1578.5	1580.16	1078.26	1128.27	1109.05	3	775.265	24.2455	3	1588.67	16.1929	3
P33363	BGLX_ECOLI	b2132	JW2120	bglX	Periplasmic beta-glucosidase	83460				396.585	425.715	377.135	363.887	376.023	349.571	384.146	410.03	373.787	3	399.812	24.4502	3	363.16	13.241	3	389.321	18.6675	0.908329	0.16239	0.973761	0.652346	1.07204	0.205794	386.999	390.671	387.061	324.953	345.01	346.416	359.886	371.393	352.855	3	388.244	2.10236	3	338.793	12.0064	3
P33570	TKT2_ECOLI	b2465	JW2449	tktB	Transketolase 2	73043				168.833	163.834	161.838	36.3999	29.0643	54.9416	59.0998	54.1589	39.6388	3	164.835	3.60333	3	40.1353	13.3369	3	50.9658	10.1158	0.243488	0.00825474	0.309193	0.0050986	1.26985	0.440416	168.75	193.216	182.275		71.5998	50.3343	50.2456	61.3553		3	181.414	12.2557	2			2
P33594	NIKE_ECOLI	b3480	JW3445	nikE	Nickel import ATP-binding protein NikE	29722				73.3327	106.687	79.1939	45.2894	61.8499	72.6194	94.6468	79.9197	65.3393	3	86.4045	17.8079	3	59.9196	13.7669	3	79.9686	14.6538	0.693477	0.176121	0.925514	0.716187	1.3346	0.248457	64.5097	66.6925	59.3029	88.6948	82.6444	77.1864	67.2076	101.528	82.5084	3	63.5017	3.79652	3	82.8419	5.75674	3
P33599	NUOCD_ECOLI	b2286	JW5375	nuoC	NADH-quinone oxidoreductase subunit C/D	68236	2	4		808.364	776.055	747.045	1110.9	1109.99	1095.73	958.312	957.51	955.592	3	777.155	30.6743	3	1105.54	8.50788	3	957.138	1.39764	1.42255	0.00647577	1.23159	0.0247485	0.865765	0.00640391	682.505	667.44	699.778	970.146	1003.26	1012.29	879.233	856.638	853.274	3	683.241	16.1816	3	995.232	22.1893	3
P33602	NUOG_ECOLI	b2283	JW2278	nuoG	NADH-quinone oxidoreductase subunit G	100299				832.745	868.622	843.675	1063.68	1089.74	1081.62	1121.75	1117.1	1084.78	3	848.347	18.3892	3	1078.35	13.3348	3	1107.88	20.137	1.27111	0.00118434	1.30592	0.000915996	1.02738	0.189029	1142.27	1128.9	1147.91	1488.4	1411.02	1425.43	1493.48	1465.24	1428.28	3	1139.69	9.76342	3	1441.62	41.1512	3
P33643	RLUD_ECOLI	b2594	JW2576	rluD	Ribosomal large subunit pseudouridine synthase D	37122				48.8379	63.1233	71.0537	61.5932	50.5269	44.4079	61.8605	63.7367	65.5494	3	61.005	11.2584	3	52.176	8.71053	3	63.7155	1.84454	0.855275	0.431619	1.04443	0.774865	1.22117	0.228573	1058.62	1106.61	719.483	1084.4	827.997	907.147	1157.22	1136.58	1009.76	3	961.571	211.023	3	939.848	131.292	3
P33650	FEOB_ECOLI	b3409	JW3372	feoB	Ferrous iron transport protein B	84474				44.0685	80.7837	95.1777	66.7345	60.6379	55.6058	35.863	54.9534		3	73.3433	26.3545	3	60.9927	5.57283	2			0.831606	0.581437					74.8844	73.9789	85.2095		59.5398		43.1339	59.8332	48.9416	3	78.0243	6.23904	1			3
P33937	NAPA_ECOLI	b2206	JW2194	napA	Periplasmic nitrate reductase	93042				361.21	361.574	359.001	261.076	246.068	262.633	366.675	349.877	344.948	3	360.595	1.39239	3	256.592	9.14753	3	353.833	11.391	0.71158	0.00798847	0.981249	0.48539	1.37897	0.00444248	415.461	411.124	411.295	287.403	293.782	290.837	357.746	347.069	304.538	3	412.627	2.45609	3	290.674	3.19262	3
P35340	AHPF_ECOLI	b0606	JW0599	ahpF	Alkyl hydroperoxide reductase subunit F	56177				768.704	761.379	748.358	842.449	838.32	831.97	757.869	750.632	759.042	3	759.48	10.305	3	837.58	5.27858	3	755.848	4.55482	1.10283	0.00576145	0.995217	0.680532	0.902419	0.00133763	763.081	775.24	769.249	844.193	865.294	852.576	802.767	793.569	786.312	3	769.19	6.07971	3	854.021	10.6245	3
P0AC84	GLO2_ECOLI	b0212	JW0202	gloB	Hydroxyacylglutathione hydrolase	28434				153.246	135.293	158.059	159.296	175.013	129.884	206.053	191.231	217.957	3	148.866	11.9984	3	154.731	22.9082	3	205.08	13.3895	1.0394	0.767697	1.37762	0.0172061	1.3254	0.0923637	146.496	150.763	136.31	131.033	158.852	170.552	183.951	146.018	189.621	3	144.523	7.42576	3	153.479	20.3	3
P36561	COBS_ECOLI	b1992	JW1970	cobS	Adenosylcobinamide-GDP ribazoletransferase	26386
P36566	CMOM_ECOLI	b0921	JW0904	cmoM	tRNA 5-carboxymethoxyuridine methyltransferase	29814				12.8258	9.02654	18.6495		18.5848		32.9789		22.9747	3	13.5006	4.84684	1			2										14.7597	17.4146				16.1737	27.5226		2			0			2
P36672	PTTBC_ECOLI	b4240	JW4199	treB	Trehalose permease IIC component	51081				2123.94	2114.3	2165	1681.23	1671.66	1786.64	1398.86	1362.98	1382.4	3	2134.41	26.9238	3	1713.18	63.8008	3	1381.41	17.9603	0.802645	0.00992316	0.64721	0.000232825	0.806346	0.0282812	1873.01	1905.39	1869.17	1676.37	1649.54	1642.98	1300	1289.4	1278.87	3	1882.52	19.896	3	1656.3	17.6907	3
P36680	ZAPD_ECOLI	b0102	JW0099	zapD	Cell division protein ZapD	28292				122.592	135.784	98.9095	85.3209	105.554	127.922	96.5171	68.5731	69.767	3	119.095	18.6843	3	106.266	21.3095	3	78.2857	15.8001	0.892275	0.553288	0.657338	0.0823766	0.736699	0.233838	143.909	136.638	127.705	114.716	150.556	142.756	127.294	108.85	123.469	3	136.084	8.11619	3	136.009	18.8485	3
P36683	ACNB_ECOLI	b0118	JW0114	acnB	Aconitate hydratase B	93498				1667.42	1678	1644.38	3061.03	3160.5	3100.55	3338.34	3414.73	3376.43	3	1663.27	17.1905	3	3107.36	50.0835	3	3376.5	38.195	1.86823	0.00109246	2.03004	0.000278896	1.08661	0.0123805	1549.5	1571.48	1565.23	2854.71	2895.44	2905.54	3070.85	3070.98	3056.52	3	1562.07	11.3256	3	2885.23	26.9092	3
P36771	LRHA_ECOLI	b2289	JW2284	lrhA	Probable HTH-type transcriptional regulator LrhA	34594				117.964	129.496	121.628	57.6833	91.1732	89.6768	47.8177		79.3476	3	123.029	5.89233	3	79.5111	18.9182	2			0.646278	0.0855904					114.306	120.038	126.34	91.9207	97.1382	84.7993	62.4245	48.0988	51.3866	3	120.228	6.01925	3	91.2861	6.19388	3
P36837	DTPB_ECOLI	b3496	JW3463	dtpB	Dipeptide and tripeptide permease B	53575				179.826	114.675		241.518	260.23			264.054	265.439	2			2			2										183.978	176.85	269.04	312.673	241.421	206.209	255.572	251.137	2			3	274.378	35.9247	3
P36879	YADG_ECOLI	b0127	JW0123	yadG	Uncharacterized ABC transporter ATP-binding protein YadG	34647				118.988	102.857	98.0276	84.5055	74.2726	60.5063	150.237	159.133	153.625	3	106.624	10.9763	3	73.0948	12.0429	3	154.332	4.4899	0.685537	0.0486457	1.44744	0.0238938	2.11139	0.0158211	93.9124	96.6783	103.175	114.021	83.1655	108.043	173.217	165.742	167.75	3	97.9219	4.75488	3	101.743	16.364	3
P36938	PGM_ECOLI	b0688	JW0675	pgm	Phosphoglucomutase	58361				509.536	528.119	530.099	422.404	411.885	436.565	458.743	457.411	451.562	3	522.585	11.3438	3	423.618	12.3847	3	455.905	3.81994	0.810621	0.00318437	0.872405	0.0159124	1.07622	0.0828295	568.974	568.727	576.827	503.408	493.514	464.725	537.528	507.652	499.794	3	571.509	4.60689	3	487.216	20.0959	3
P36979	RLMN_ECOLI	b2517	JW2501	rlmN	Dual-specificity RNA methyltransferase RlmN	43086				130.028	169.245	175.04	147.564	168.675	146.973	186.723	206.135	193.056	3	158.104	24.4869	3	154.404	12.3626	3	195.305	9.89943	0.976596	0.864405	1.23529	0.155031	1.26489	0.0384086	172.308	169.112	178.302	131.781	144.54	109.727	181.959	190.932	195.808	3	173.241	4.66545	3	128.683	17.6121	3
P36999	RLMA_ECOLI	b1822	JW1811	rlmA	23S rRNA (guanine(745)-N(1))-methyltransferase	30419				20.4391	30.4339	42.9016	44.9124	40.1149	42.251	59.4925	42.2286		3	31.2582	11.2539	3	42.4261	2.40354	2			1.35728	0.299471					42.2881	38.6143	42.71	41.8891	43.7461	36.6572	76.8804	85.0958	45.2283	3	41.2041	2.25276	3	40.7641	3.67591	3
P37095	PEPB_ECOLI	b2523	JW2507	pepB	Peptidase B	46180				652.784	646.093	662.396	711.772	729.074	732.701	752.639	736.558	713.695	3	653.758	8.195	3	724.516	11.1843	3	734.297	19.5702	1.10823	0.00564244	1.12319	0.0256965	1.0135	0.603593	569.226	596.217	582.865	657.387	653.786	625.656	647.968	665.178	656.126	3	582.769	13.4958	3	645.61	17.3739	3
P37147	FXSA_ECOLI	b4140	JW4100	fxsA	UPF0716 protein FxsA	17692							90.3406		84.9363	70.1762	59.5382		0			2			2														38.1843			37.0324	0			1			1
P37177	PT1P_ECOLI	b2829	JW2797	ptsP	Phosphoenolpyruvate-dependent phosphotransferase system	83716				64.3204	72.7105	69.0539	75.3309	79.9644	80.7932	75.7523	81.9059	91.2107	3	68.6949	4.20655	3	78.6962	2.94372	3	82.9563	7.78255	1.14559	0.0631184	1.2076	0.108691	1.05413	0.558257	53.1504	57.8013	60.0135	55.2495	49.3947	45.1866	61.7132	56.7222	60.3032	3	56.9884	3.50302	3	49.9436	5.05386	3
P37180	HYBB_ECOLI	b2995	JW5494	hybB	Probable Ni/Fe-hydrogenase 2 b-type cytochrome subunit	43602
P37182	HYBD_ECOLI	b2993	JW2961	hybD	Hydrogenase 2 maturation protease	17751				125.696	141.27	146.683	142.673	133.573	142.118	123.829	153.845	161.178	3	137.883	10.8958	3	139.455	5.10123	3	146.284	19.7892	1.0114	0.868864	1.06093	0.628709	1.04897	0.697645	118.339	129.461	130.737	140.924	164.015	152.248	162.071	148.282	151.193	3	126.179	6.81955	3	152.396	11.5462	3
P37188	PTKB_ECOLI	b2093	JW2077	gatB	PTS system galactitol-specific EIIB component	10222				7632.59	7832.72	8039.17	3514.66	3307.83	3614.29	6028.19	6893.96	6575.81	3	7834.83	203.298	3	3478.93	156.324	3	6499.32	437.924	0.444034	0.000328997	0.829542	0.0421604	1.8682	0.0158211	7097.98	6985.42	7002.63	3339.63	3340.01	3318.41	5838.57	5580.65	5976.02	3	7028.68	60.6322	3	3332.68	12.3625	3
P37194	SLP_ECOLI	b3506	JW3474	slp	Outer membrane protein slp	20964				1458.62	1499.97	1443.63							3	1467.41	29.1797	0			0									1330.74	1253.86	1340.29					42.0459	33.6238	3	1308.3	47.3847	0			2
P37197	YHJA_ECOLI	b3518	JW3486	yhjA	Probable cytochrome c peroxidase	51571				81.58	53.9948	36.7773		39.2465		31.8775	11.9569		3	57.4507	22.6004	1			2									36.4548						19.0928		12.8004	1			0			2
P37330	MASZ_ECOLI	b2976	JW2943	glcB	Malate synthase G	80489				135.104	150.927	160.836	196.246	197.498	189.003	321.155	302.716	301.511	3	148.956	12.9788	3	194.249	4.58609	3	308.461	11.0101	1.30407	0.0379459	2.07082	0.00105241	1.58797	0.00664195	151.23	133.265	127.808	167.913	202.999	192.143	192.554	221.566	215.13	3	137.434	12.255	3	187.685	17.9628	3
P37340	MDTK_ECOLI	b1663	JW1655	mdtK	Multidrug resistance protein MdtK	49447				17.0917	14.2419	20.4559	14.6085		5.54276		14.2875		3	17.2632	3.11055	2			1									14.2117			25.3706	16.5836		10.2065		4.93526	1			2			2
P37349	DHAM_ECOLI	b1198	JW5185	dhaM	Protein-lysine deacetylase	51449				69.8583	80.1774	79.3242	82.4367	69.8208	69.7985	90.1061	78.755	76.4732	3	76.4533	5.72735	3	74.0187	7.29024	3	81.7781	7.30194	0.968155	0.729688	1.06965	0.453535	1.10483	0.367279	70.7953	69.3666	67.3054	64.9053	59.5377	55.3897	63.7981	64.1523	66.0472	3	69.1558	1.75448	3	59.9442	4.77081	3
P37440	UCPA_ECOLI	b2426	JW5394	ucpA	Oxidoreductase UcpA	27850				623.458	611.365	608.896	392.299	368.105	363.904	534.842	536.779	546.859	3	614.573	7.79304	3	374.769	15.3258	3	539.493	6.45196	0.609804	0.00148123	0.877834	0.00211222	1.43953	0.00634391	611.205	608.081	631.91	396.997	399.279	387.082	470.585	484.124	490.814	3	617.065	12.9504	3	394.453	6.48436	3
P37615	YHHM_ECOLI	b3467	JW3432	yhhM	Uncharacterized protein YhhM	13496				34.0831	30.0824	24.6631	46.8696						3	29.6095	4.72777	1			0
P37617	ATZN_ECOLI	b3469	JW3434	zntA	Lead, cadmium, zinc and mercury-transporting ATPase	76840				190.572	179.029	196.418	146.573	137.802	150.525	180.386	183.073	187.981	3	188.673	8.84867	3	144.967	6.51183	3	183.813	3.85124	0.768349	0.0105057	0.974243	0.522565	1.26797	0.0120549	160.224	177.175	161.77	130.086	129.061	141.309	167.951	156.95	173.591	3	166.39	9.3723	3	133.485	6.79485	3
P37623	ACPT_ECOLI	b3475	JW3440	acpT	4'-phosphopantetheinyl transferase AcpT	21768				19.3144	29.9176	24.4089	58.4529	22.6261	18.6746	41.2194	49.3429	37.4849	3	24.547	5.30295	3	33.2512	21.9146	3	42.6824	6.06286	1.3546	0.639566	1.73881	0.0397384	1.28363	0.628896	47.2734	18.1493				35.1935	43.2494	23.6431	52.107	2			1			3
P37626	YHII_ECOLI	b3487	JW3454	yhiI	Uncharacterized protein YhiI	38828				118.288	114.12	111.35	114.018	133.543	111.234	130.81	123.557	137.694	3	114.586	3.4924	3	119.598	12.1564	3	130.687	7.0693	1.04374	0.629495	1.14051	0.0738053	1.09272	0.364542	163.296	158.815	158.08	175.221	180.643	153.239	159.607	161.25	166.3	3	160.064	2.8233	3	169.701	14.512	3
P37642	YHJD_ECOLI	b3522	JW3490	yhjD	Inner membrane protein YhjD	37911				40.1334	29.7423	28.818	17.6997				25.184		3	32.8979	6.28315	1			1										24.9406	46.223	24.1768						2			1			0
P37666	GHRB_ECOLI	b3553	JW5656	ghrB	Glyoxylate/hydroxypyruvate reductase B	35396				353.119	352.924	370.625	312.454	323.867	340.82	374.919	368.8	355.707	3	358.889	10.1639	3	325.714	14.2729	3	366.475	9.8147	0.90756	0.0668567	1.02114	0.477517	1.12515	0.0523701	349.304	385.337	392.205	418.984	373.073	388.58	351.894	355.134	326.789	3	375.615	23.0436	3	393.546	23.3548	3
P37685	ALDB_ECOLI	b3588	JW3561	aldB	Aldehyde dehydrogenase B	56306				113.758	122.594	118.507		151.069	114.471				3	118.286	4.42213	2			0									66.3628		70.0544	58.7462		62.6774				2			2			0
P37689	GPMI_ECOLI	b3612	JW3587	gpmI	2,3-bisphosphoglycerate-independent phosphoglycerate mutase	56194				1427.92	1431.89	1456.44	684.223	745.115	727.029	826.749	808.884	817.08	3	1438.75	15.4481	3	718.789	31.2711	3	817.571	8.94262	0.499593	0.000818992	0.568251	0.000166368	1.13743	0.0626702	1312.97	1368.42	1275.1	738.51	682.796	692.693	824.736	799.985	829.227	3	1318.83	46.9352	3	704.666	29.7243	3
P37744	RMLA1_ECOLI	b2039	JW2024	rfbA	Glucose-1-phosphate thymidylyltransferase 1	32694				541.111	545.374	512.101	572.856	565.708	570.074	451.771	454.768	453.34	3	532.862	18.1055	3	569.546	3.60313	3	453.293	1.49905	1.06884	0.114544	0.850676	0.0366343	0.795885	0.001342	534.603	517.927	494.709	524.183	532.377	566.491	435.327	445.813	416.674	3	515.746	20.0362	3	541.017	22.4383	3
P37745	RMLC_ECOLI	b2038	JW2023	rfbC	dTDP-4-dehydrorhamnose 3,5-epimerase	21270	3	4		187.925	185.432	208.026	243.634	264.82	292.917	182.373	184.067	260.699	3	193.794	12.3879	3	267.124	24.7221	3	209.046	44.7405	1.37839	0.0424204	1.0787	0.681293	0.782583	0.224767	160.777	150.678	180.774	214.209	199.274	237.56	205.78	233.23	229.012	3	164.076	15.3169	3	217.014	19.2966	3
P37747	GLF_ECOLI	b2036	JW2021	glf	UDP-galactopyranose mutase	42966				683.849	667.134	681.83	657.215	691.825	653.244	526.273	563.962	568.41	3	677.604	9.1236	3	667.428	21.2215	3	552.882	23.1509	0.984982	0.583053	0.815936	0.0162148	0.828376	0.0158211	614.786	591.56	601.197	559.715	568.069	590.999	516.314	553.609	532.105	3	602.514	11.6689	3	572.928	16.1981	3
P37749	WBBI_ECOLI	b2034	JW2019	wbbI	Beta-1,6-galactofuranosyltransferase WbbI	37757				465.961	452.76	446.285	454.686	462.013	432.756	339.349	337.346	323.082	3	455.002	10.0278	3	449.818	15.2238	3	333.259	8.87026	0.988607	0.712597	0.732434	0.00107144	0.740875	0.00730457	475.328	463.419	427.711	416.86	372.41	413.374	295.41	350.096	347.554	3	455.486	24.7799	3	400.881	24.7184	3
P37750	WBBJ_ECOLI	b2033	JW2018	wbbJ	Putative lipopolysaccharide biosynthesis O-acetyl transferase WbbJ	21675				123.473	133.833	153.053	138.348	137.216	116.76	86.6519	87.7746	79.0671	3	136.786	15.0095	3	130.775	12.1502	3	84.4979	4.73656	0.956051	0.68493	0.617736	0.0406856	0.646133	0.0397589	139.28	138.057	117.144	119.135	126.101	125.041	100.676	104.632	87.2122	3	131.494	12.4422	3	123.426	3.75343	3
P37751	WBBK_ECOLI	b2032	JW2017	wbbK	Putative glycosyltransferase WbbK	43188				207.942	229.245	208.556	182.857	224.034	201.892		157.302	157.149	3	215.248	12.1259	3	202.928	20.608	2			0.942764	0.510612					126.445	199.441	174.789	168.188	210.72	157.289	165.1	131.87		3	166.892	37.1333	3	178.732	28.2331	2
P37759	RMLB1_ECOLI	b2041	JW2026	rfbB	dTDP-glucose 4,6-dehydratase 1	40558				570.951	544.974	608.003	578.467	631.683	626.782	515.07	521.208	530.848	3	574.643	31.6763	3	612.311	29.4117	3	522.375	7.95351	1.06555	0.280598	0.909044	0.146185	0.853121	0.0671655	567.274	546.534	577.54	574.826	547.533	654.79	536.197	564.446	484.441	3	563.783	15.7951	3	592.383	55.7423	3
P37760	RMLD_ECOLI	b2040	JW2025	rfbD	dTDP-4-dehydrorhamnose reductase	32694				890.343	938.943	997.95	1132.71	998.803	1065.31	927.09	742.552	794.567	3	942.412	53.8873	3	1065.61	66.954	3	821.403	95.1509	1.13072	0.118794	0.871596	0.206657	0.770831	0.0661868	1088.57	1050.42	962.304	961.63	935.236	947.867	942.789	956.532	875.932	3	1033.76	64.7598	3	948.244	13.201	3
P37765	RLUB_ECOLI	b1269	JW1261	rluB	Ribosomal large subunit pseudouridine synthase B	32711	2			362.574	357.498	375.181	370.404	358.387	362.314	460.396	465.796	450.838	3	365.084	9.10486	3	363.702	6.1275	3	459.01	7.57471	0.996213	0.87096	1.25727	0.00169979	1.26205	0.00198281	325.976	297.819	293.487	286.287	281.088	306.795	410.724	442.558	421.333	3	305.761	17.6405	3	291.39	13.592	3
P37773	MPL_ECOLI	b4233	JW4192	mpl	UDP-N-acetylmuramate--L-alanyl-gamma-D-glutamyl-meso-2,6-diaminoheptandioate ligase	49874				422.128	409.279	409.617	347.554	356.911	337.443	357.523	333.571	363.081	3	413.675	7.32275	3	347.303	9.73643	3	351.392	15.6814	0.839555	0.004612	0.84944	0.0254694	1.01177	0.787446	331.797	321.27	315.592	265.029	243.939	245.579	312.512	304.296	326.529	3	322.886	8.22252	3	251.516	11.7316	3
P37903	USPF_ECOLI	b1376	JW1370	uspF	Universal stress protein F	16017				897.279	951.729	883.859	470.928	510.61	553.045	865.828	882.792	814.257	3	910.956	35.9426	3	511.528	41.0662	3	854.292	35.6941	0.561529	0.001854	0.937798	0.180041	1.67008	0.00452469	829.256	822.861	887.155	571.931	533.678	646.743	853.072	710.151	849.382	3	846.424	35.4187	3	584.117	57.5092	3
P38038	CYSJ_ECOLI	b2764	JW2734	cysJ	Sulfite reductase [NADPH] flavoprotein alpha-component	66270				75.2258	83.4715	79.0101	77.3755	72.7686	77.011	119.469	93.2396	108.102	3	79.2358	4.12748	3	75.7184	2.56107	3	106.937	13.1535	0.955608	0.370737	1.3496	0.096133	1.4123	0.105734	75.2799	68.291	69.8316	85.381	80.2806	71.7182	114.823	105.765	112.204	3	71.1342	3.67201	3	79.1266	6.90412	3
P38051	MENF_ECOLI	b2265	JW2260	menF	Isochorismate synthase MenF	48765				29.1807	70.1165	58.3262	84.3937	80.3188	86.0275	46.374	98.2707	42.1364	3	52.5411	21.0721	3	83.58	2.94005	3	62.2604	31.2578	1.59075	0.184865	1.18498	0.740273	0.744919	0.470201	28.9819	72.8397	89.0442	110.399	123.385		111.076	89.8378	100.688	3	63.6219	31.074	2			3
P38489	NFSB_ECOLI	b0578	JW0567	nfsB	Oxygen-insensitive NAD(P)H nitroreductase	23905				461.8	461.929	450.196	391.773	389.532	370.022	820.905	859.43	822.483	3	457.975	6.73712	3	383.776	11.9636	3	834.273	21.8012	0.837984	0.00794203	1.82166	0.00299354	2.17386	0.00152591	589.493	614.9	583.135	490.006	475.737	484.007	1077.73	1113.35	1084.12	3	595.843	16.8075	3	483.25	7.16456	3
P38521	YGGL_ECOLI	b2959	JW2926	yggL	Uncharacterized protein YggL	12881				287.516	312.415	296.707	262.257	184.12	234.522	220.962	241.432	238.001	3	298.879	12.5908	3	226.966	39.6127	3	233.465	10.963	0.759391	0.126092	0.781135	0.00980651	1.02863	0.856837	180.362	180.925	144.835	93.5533	141.208	147.77	138.088	160.545	169.032	3	168.707	20.676	3	127.51	29.5902	3
P39099	DEGQ_ECOLI	b3234	JW3203	degQ	Periplasmic pH-dependent serine endoprotease DegQ	47205				350.2	327.778	313.961	247.772	220.409	210.591	299.13	211.825	257.105	3	330.646	18.289	3	226.257	19.2681	3	256.02	43.6626	0.684288	0.00885979	0.774302	0.128345	1.13154	0.477894	354.647	308.739	331.897	300.302	263.846	291.255	281.718	301.048	269.952	3	331.761	22.9543	3	285.134	18.9831	3
P39173	YEAD_ECOLI	b1780	JW1769	yeaD	Putative glucose-6-phosphate 1-epimerase	32666				1070.7	1091.69	1133.49	1385.28	1417.03	1335.53	1594.1	1615.47	1716.96	3	1098.63	31.9646	3	1379.28	41.08	3	1642.18	65.6398	1.25546	0.00453523	1.49475	0.00572323	1.1906	0.0257082	1147.59	1136.78	1237.61	1576.78	1511.82	1481.21	1852.63	1770.1	1842.69	3	1173.99	55.3581	3	1523.27	48.803	3
P39176	ERFK_ECOLI	b1990	JW1968	erfK	Probable L,D-transpeptidase ErfK/SrfK	34411				91.0714	62.0056	74.3994							3	75.8255	14.5853	0			0
P39177	USPG_ECOLI	b0607	JW0600	uspG	Universal stress protein G	15935	2			247.275	273.792	264.309	147.201	168.187	164.763	249.482	239.609	238.587	3	261.792	13.4365	3	160.05	11.2588	3	242.559	6.01694	0.611364	0.00354482	0.926535	0.169617	1.51552	0.00887812	303.577	289.273	269.816	180.847	168.068	226.585	258.343	257.491	263.104	3	287.555	16.9459	3	191.833	30.7666	3
P39180	AG43_ECOLI	b2000	JW1982	flu	Antigen 43 beta chain	106825				70.2496	60.611	73.0106	190.337	183.583	186.79	3227.92	3228.48	3250.49	3	67.9571	6.50994	3	186.903	3.37843	3	3235.63	12.8722	2.75031	0.00104236	47.6129	1.5898e-05	17.3118	0.000676479	2560.04	2576.69	2578.96	148.486	181.808	153.186	3203.22	3189.95	3265.36	3	2571.9	10.3307	3	161.16	18.0354	3
P39285	MSCM_ECOLI	b4159	JW4120	mscM	Miniconductance mechanosensitive channel MscM	123968
P39321	TAMB_ECOLI	b4221	JW4180	tamB	Translocation and assembly module TamB	136780				18.6027	24.4031	23.295	26.7451		28.6385	27.0713		31.4874	3	22.1003	3.07924	2			2									20.1885	23.8778	18.8994			32.8803			26.768	3	20.9886	2.58383	1			1
P39353	YJHC_ECOLI	b4280	JW5769	yjhC	Uncharacterized oxidoreductase YjhC	41384				71.8453	81.292	80.5202	1107.27	1216.01	1190	219.835	229.282	226.175	3	77.8858	5.24547	3	1171.09	56.782	3	225.097	4.81482	15.036	0.00422617	2.89009	0.000138517	0.192211	0.00759505	91.2592	95.0139	70.2366	1075.56	1037.81	1049.87	273.857	238.68	255.326	3	85.5032	13.3539	3	1054.41	19.2807	3
P39356	YJHU_ECOLI	b4295	JW5952	yjhU	Uncharacterized transcriptional regulator YjhU	36112				95.8495	106.342	94.2054	97.8843	84.6333	85.4423	130.84	106.679	124.554	3	98.799	6.58398	3	89.32	7.42795	3	120.691	12.5352	0.904058	0.245037	1.22158	0.119032	1.35122	0.0708304	95.3141	86.6261	77.9745	93.0424	115.714	92.5247	97.7044	118.207	68.0426	3	86.6382	8.66981	3	100.427	13.2414	3
P39377	IADA_ECOLI	b4328	JW4291	iadA	Isoaspartyl dipeptidase	41084				110.443	114.966	121.319	143.178	167.956	124.45	146.738	134.936	138.853	3	115.576	5.4636	3	145.195	21.823	3	140.176	6.01115	1.25627	0.200947	1.21284	0.0187803	0.965433	0.796057	115.96	124.113	117.55	131.909	153.163	156.072	156.328	148.475	148.782	3	119.208	4.32189	3	147.048	13.1912	3
P39384	YJIM_ECOLI	b4335	JW5786	yjiM	Uncharacterized protein YjiM	42743				145.275	148.399	145.178	116.798	131.643	107.853	189.01	215.88	200.671	3	146.284	1.83229	3	118.765	12.0163	3	201.854	13.474	0.811877	0.0969948	1.37988	0.0386918	1.69961	0.00892133	146.604	148.093	133.303	125.475	115.592	119.971	199.756	173.222	162.874	3	142.667	8.14328	3	120.346	4.95216	3
P39396	YJIY_ECOLI	b4354	JW5791	yjiY	Inner membrane protein YjiY	77324				790.558	791.929	754.901	522.544	557.329	480.064	534.036	537.352	518.621	3	779.129	20.9935	3	519.979	38.6963	3	530.003	9.99557	0.667385	0.00712861	0.68025	0.00299354	1.01928	0.769585	469.718	476.824	475.982	337.497	376.886	333.386	323.594	282.87	324.402	3	474.175	3.88248	3	349.256	24.0161	3
P39401	OPGB_ECOLI	b4359	JW5794	mdoB	Phosphoglycerol transferase I	85494				97.12	90.3501	76.8677	100.583	88.4613	93.5388	98.4411	90.1166	84.7697	3	88.1126	10.3099	3	94.1944	6.08738	3	91.1091	6.88953	1.06902	0.516513	1.03401	0.757742	0.967246	0.679406	64.5811	75.8514	87.7359	85.3593	71.2175	119.665	94.9625	92.6809	72.8709	3	76.0561	11.5788	3	92.0806	24.9133	3
P39406	RSMC_ECOLI	b4371	JW4333	rsmC	Ribosomal RNA small subunit methyltransferase C	37625	2			245.139	244.402	250.208	264.802	241.303	264.567	268.36	232.905	232.427	3	246.583	3.1609	3	256.891	13.4998	3	244.564	20.6093	1.0418	0.397975	0.991812	0.903166	0.952016	0.553904	221.234	238.597	232.963	269.175	233.711	276.514	225.159	217.88	237.228	3	230.931	8.858	3	259.8	22.8898	3
P39411	NCPP_ECOLI	b4394	JW5801	yjjX	Non-canonical purine NTP phosphatase	18213				115.656	134.265	131.364	113.754	133.284	127.927	78.3832	135.27	117.492	3	127.095	10.0121	3	124.988	10.0912	3	110.382	29.1023	0.983424	0.845768	0.868498	0.500947	0.883136	0.587824	96.6245	106.862	59.4565	77.1118	44.2066	50.3181	113.631	75.373	121.436	3	87.6477	24.9451	3	57.2122	17.5024	3
P39829	GARD_ECOLI	b3128	JW3097	garD	Galactarate dehydratase (L-threo-forming)	56402				38.2888	46.2391	42.1357		20.144					3	42.2212	3.97584	1			0									57.5004	56.1734	55.0457							3	56.2398	1.2287	0			0
P39830	YBAL_ECOLI	b0478	JW0467	ybaL	Inner membrane protein YbaL	59424				36.7153	39.4277	35.0786	20.0829		25.2047		33.7929		3	37.0739	2.19661	2			1									54.3032	53.4449	56.2717	52.7153		75.3279	39.9405	38.7979	49.8876	3	54.6733	1.44928	2			3
P39831	YDFG_ECOLI	b1539	JW1532	ydfG	NADP-dependent 3-hydroxy acid dehydrogenase YdfG	27249				742.376	727.55	728.666	702.482	679.764	707.221	845.047	861.825	819.457	3	732.864	8.25651	3	696.489	14.6768	3	842.11	21.3362	0.950366	0.0589866	1.14907	0.0182968	1.20908	0.00758168	731.608	725.405	705.575	614.674	662.9	652.183	849.692	818.541	816.542	3	720.863	13.5979	3	643.252	25.323	3
P39835	GNTT_ECOLI	b3415	JW5690	gntT	High-affinity gluconate transporter	45967
P41036	NANT_ECOLI	b3224	JW3193	nanT	Putative sialic acid transporter	53551						38.8488	112.606	88.9241	52.0594	33.3937			1			3	84.5298	30.5116	1											19.3525	48.2215	27.5419	35.0015		44.1921		1			3	36.9216	10.4727	1
P41409	RIHA_ECOLI	b0651	JW0646	rihA	Pyrimidine-specific ribonucleoside hydrolase RihA	33823				96.3945	97.6261	100.402	96.6024	99.6828	99.1957	110.173	101.155	97.4922	3	98.1409	2.05274	3	98.4936	1.65587	3	102.94	6.52614	1.00359	0.863143	1.0489	0.40241	1.04514	0.470392	98.6358	107.477	105.368	100.563	103.432	103.163	145.032	117.873	106.845	3	103.827	4.61767	3	102.386	1.58448	3
P42596	RLMG_ECOLI	b3084	JW5513	rlmG	Ribosomal RNA large subunit methyltransferase G	42331	3	3		27.5847	31.684	23.0753	34.8662	41.8562	35.8871	23.4323	10.4328	23.5431	3	27.448	4.30598	3	37.5365	3.77563	3	19.1361	7.53745	1.36755	0.0722716	0.697175	0.256093	0.509799	0.0785634	37.7502	33.6662	26.9383	51.6281	34.2478	46.0072	22.305	20.8544	17.945	3	32.7849	5.45956	3	43.961	8.86898	3
P42632	TDCE_ECOLI	b3114	JW5522	tdcE	PFL-like enzyme TdcE	85936				1088.45	1024.96	1065.4	48.9727	25.1191	33.9898	89.6592	99.6305	69.2575	3	1059.6	32.1395	3	36.0272	12.0566	3	86.1824	15.4821	0.0340006	0.000838593	0.0813346	0.000481989	2.39215	0.0397589	890.253	907.507	887.049	55.4402	90.2409	85.289	180.041	205.281	166.517	3	894.936	11.0038	3	76.99	18.8262	3
P42641	OBG_ECOLI	b3183	JW3150	obgE	GTPase ObgE/CgtA	43286				242.182	266.202	278.361	382.932	363.835	372.867	289.957	276.697	310.5	3	262.248	18.4107	3	373.211	9.55316	3	292.385	17.0318	1.42312	0.00925729	1.11492	0.15709	0.783429	0.0204966	266.234	268.019	254.527	326.962	324.264	325.343	294.073	309.59	278.941	3	262.927	7.32887	3	325.523	1.35798	3
P43337	NUDL_ECOLI	b1813	JW1802	nudL	Uncharacterized Nudix hydrolase NudL	21436				11.6832		11.1253		11.9624					2			1			0
P43671	PQIB_ECOLI	b0951	JW0934	pqiB	Paraquat-inducible protein B	60520				48.0109	63.5547	60.4257	82.1046	83.6563		57.9814	47.164	55.6173	3	57.3304	8.22119	2			3	53.5876	5.68717			0.934714	0.62222			44.1325	32.2185	162.439						33.9817	3	79.5967	71.9905	0			1
P43672	UUP_ECOLI	b0949	JW0932	uup	ABC transporter ATP-binding protein uup	72067				66.4421	53.2763	55.7192	109.487	82.7616	95.0791	92.7627	98.529	70.4631	3	58.4792	7.00341	3	95.7759	13.3763	3	87.2516	14.8224	1.63778	0.047659	1.49201	0.0999111	0.910997	0.601267	67.1089	68.5672	76.1066	70.1554	51.9095	100.414	79.3608	90.5522	112.632	3	70.5942	4.82921	3	74.1596	24.4989	3
P45395	KDSD_ECOLI	b3197	JW3164	kdsD	Arabinose 5-phosphate isomerase KdsD	35196				111.597	106.372	107.006	77.306	66.3049	88.8032	132.618	120.348	94.9374	3	108.325	2.85131	3	77.4714	11.2501	3	115.968	19.2184	0.715175	0.0660435	1.07055	0.628702	1.49691	0.110003	76.561	67.3256	84.4024	81.9458	79.0843	74.5497	73.9221	65.2213	59.5762	3	76.0963	8.54788	3	78.5266	3.72946	3
P45425	NANK_ECOLI	b3222	JW5538	nanK	N-acetylmannosamine kinase	29644				171.247	192.54	183.814	479.251	494.42	465.895	264.997	273.603	255.486	3	182.534	10.7041	3	479.855	14.2721	3	264.695	9.06227	2.62886	0.000359445	1.45012	0.00364942	0.551615	0.00194497	169.77	196.39	177.486	454.018	427.893	431.457	242.035	258.097	278.96	3	181.215	13.6962	3	437.789	14.167	3
P45464	LPOA_ECOLI	b3147	JW3116	lpoA	Penicillin-binding protein activator LpoA	72825				195.251	209.523	209.731	224.872	214.491	207.163	231.296	220.463	229.488	3	204.835	8.30064	3	215.509	8.89825	3	227.082	5.80335	1.05211	0.278771	1.10861	0.0482823	1.0537	0.228573	243.189	219.565	246.041	256.527	254.388	239.837	248.117	235.249	251.263	3	236.265	14.5328	3	250.251	9.08169	3
P45523	FKBA_ECOLI	b3347	JW3309	fkpA	FKBP-type peptidyl-prolyl cis-trans isomerase FkpA	28882				1448.11	1541.36	1547.05	1583	1622.99	1573.47	1544.01	1483.69	1587.45	3	1512.17	55.5534	3	1593.15	26.275	3	1538.38	52.1083	1.05355	0.170242	1.01733	0.647144	0.965622	0.300443	1483.68	1544.52	1476.11	1469.18	1410.16	1483.27	1523.13	1557.55	1504.55	3	1501.44	37.5028	3	1454.2	38.7878	3
P45577	PROQ_ECOLI	b1831	JW5300	proQ	RNA chaperone ProQ	25893	2			647.643	619.761	636.99	593.357	628.823	589.335	559.71	516.356	541.096	3	634.798	14.0697	3	603.838	21.7306	3	539.054	21.749	0.951229	0.179753	0.849174	0.0157028	0.892712	0.0571086	620.894	569.643	604.724	534.822	519.279	556.562	580.811	555.58	570.722	3	598.42	26.2005	3	536.888	18.7271	3
P45799	NUDE_ECOLI	b3397	JW3360	nudE	ADP compounds hydrolase NudE	21153				40.624	51.0877	45.9744	89.151	64.4461	74.6047	72.3255	64.6807	72.9072	3	45.8954	5.2323	3	76.0673	12.4172	3	69.9711	4.59087	1.65741	0.0690553	1.52458	0.0133758	0.919859	0.595355	36.0882	38.7912	47.7256	74.7591	53.8172	70.0863	76.0989	45.5431	53.7277	3	40.8683	6.09041	3	66.2209	10.993	3
P45955	CPOB_ECOLI	b0742	JW0732	cpoB	Cell division coordinator CpoB	28231				274.964	253.474	295.668	283.483	287.906	306.593	287.487	260.943	253.721	3	274.702	21.0982	3	292.661	12.2668	3	267.384	17.7805	1.06538	0.367648	0.973359	0.730629	0.91363	0.200108	316.934	316.525	286.308	347.823	408.005	337.067	276.029	221.267	245.933	3	306.589	17.5651	3	364.298	38.2312	3
P46118	HEXR_ECOLI	b1853	JW1842	hexR	HTH-type transcriptional regulator HexR	31976				100.105	100.9	98.9385	57.0344	75.8866	69.9053	103.431	131.102	90.9054	3	99.9812	0.986596	3	67.6088	9.63363	3	108.479	20.5683	0.676215	0.0536076	1.085	0.614871	1.60452	0.11525	80.2069	75.7784	90.4396	71.1269	69.7211	97.0197	94.0519	75.0089	99.9645	3	82.1416	7.51965	3	79.2892	15.3711	3
P46130	YBHC_ECOLI	b0772	JW0755	ybhC	Putative acyl-CoA thioester hydrolase YbhC	46082				254.917	285.766	217.907	354.989	390.504	383.288	314.033	330.015	329.045	3	252.863	33.9761	3	376.26	18.7715	3	324.364	8.96033	1.488	0.0258955	1.28277	0.0997069	0.862074	0.0632184	290.176	268.081	279.867	387.401	377.162	413.597	310.007	327.472	306.178	3	279.375	11.0557	3	392.72	18.7909	3
P46474	YHDP_ECOLI	b4472	JW5542	yhdP	Uncharacterized protein YhdP	139053
P46837	YHGF_ECOLI	b3407	JW3370	yhgF	Protein YhgF	85120				418.66	416.281	430.471	384.861	386.713	390.944	409.249	430.052	436.57	3	421.804	7.59951	3	387.506	3.11807	3	425.29	14.2694	0.918687	0.0208743	1.00827	0.785512	1.09751	0.0882818	421.932	416.725	423.742	385.041	372.704	378.541	427.232	424.519	451.428	3	420.8	3.64297	3	378.762	6.17147	3
P50456	MLC_ECOLI	b1594	JW1586	mlc	Protein mlc	44316				35.2194	31.973	30.3755	68.6657	87.2659	71.7413	42.4949	113.243	140.463	3	32.5226	2.46828	3	75.891	9.97029	3	98.7336	50.57	2.33348	0.0303479	3.03584	0.210906	1.30099	0.613933	36.2582	40.9854	41.4307	98.2409	75.5775	63.7609	83.4687	82.8396	107.736	3	39.5581	2.86646	3	79.1931	17.522	3
P51024	YAIL_ECOLI	b0354	JW0345	yaiL	Uncharacterized protein YaiL	19923				163.051	186.382	194.144	175.863	177.225	172.53	189.619	182.722	196.581	3	181.192	16.1831	3	175.206	2.41547	3	189.641	6.92953	0.966961	0.658344	1.04663	0.540738	1.08239	0.11476	157.005	177.034	165.588	143.414	150.611	123.242	163.483	172.866	167.875	3	166.542	10.0485	3	139.089	14.1878	3
P52061	RDGB_ECOLI	b2954	JW2921	rdgB	dITP/XTP pyrophosphatase	21039				319.845	323.421	281.759	374.741	382.924	387.296	434.236	456.008	438.577	3	308.342	23.0906	3	381.654	6.37317	3	442.94	11.5232	1.23776	0.0499809	1.43652	0.0109118	1.16058	0.0162645	327.106	319.122	321.488	333.585	392.578	415.958	447.701	442.825	458.101	3	322.572	4.1009	3	380.707	42.4502	3
P52108	RSTA_ECOLI	b1608	JW1600	rstA	Transcriptional regulatory protein RstA	26704				199.632	254.74	196.444	344.976	331.809	352.927	498.259	450.659	482.056	3	216.939	32.7757	3	343.237	10.6658	3	476.991	24.2008	1.58219	0.0329441	2.19874	0.00359467	1.38968	0.019141	212.656	248.324	190.741	326.928	331.705	351.287	504.357	521.463	420.101	3	217.24	29.0639	3	336.64	12.9076	3
P52129	RNLA_ECOLI	b2630	JW2611	rnlA	mRNA endoribonuclease LS	40061				107.84	319.291	179.4	349.102	234.639	224.375	321.894	234.998		3	202.177	107.55	3	269.372	69.2387	2			1.33236	0.503313						88.7458	108.144	96.9775	130.124	100.446	126.496	104.867	113.56	2			3	109.183	18.2186	3
P52643	LDHD_ECOLI	b1380	JW1375	ldhA	D-lactate dehydrogenase	36535				331.807	346.285	367.674	1976.61	1982.3	1933.11	2460.18	2388.05	2459.17	3	348.589	18.0441	3	1964.01	26.9081	3	2435.8	41.3558	5.63417	4.51938e-05	6.98761	0.000238844	1.24022	0.00317376	385.257	353.932	374.474	1907.11	1977.87	1947.07	2270.3	2301.23	2345.66	3	371.221	15.9138	3	1944.02	35.4787	3
P52644	HSLJ_ECOLI	b1379	JW1374	hslJ	Heat shock protein HslJ	15166					27.8518		202.293	160.866	156.034	173.726	117.925	142.731	1			3	173.064	25.4278	3	144.794	27.9576					0.836648	0.370258		26.4581	26.3448	152.619	131.719	135.88	163.866	141.623	153.567	2			3	140.073	11.0628	3
P52645	YDBH_ECOLI	b1381	JW1376	ydbH	Uncharacterized protein YdbH	96835
P52647	NIFJ_ECOLI	b1378	JW1372	ydbK	Probable pyruvate-flavodoxin oxidoreductase	128824				260.264	262.439	229.262	34.208			186.61	106.381	157.272	3	250.655	18.5588	1			3	150.088	40.5941			0.598782	0.0649078			262.648	236.708	229.234		120.461		208.479	196.76	178.261	3	242.863	17.5368	1			3
P52697	6PGL_ECOLI	b0767	JW0750	pgl	6-phosphogluconolactonase	36308				565.579	659.599	638.164	288.127	295.335	325.499	372.418	363.302	386.946	3	621.114	49.2744	3	302.987	19.8263	3	374.222	11.9248	0.487812	0.0108659	0.602501	0.0253418	1.23511	0.0331151	559.967	575.893	545.232	285.313	266.474	272.096	363.64	368.562	347.613	3	560.364	15.3344	3	274.628	9.6713	3
P54901	CSIE_ECOLI	b2535	JW5878	csiE	Stationary phase-inducible protein CsiE	49040				53.9291	47.5454	46.2456	51.048	48.7274	70.4505	94.4985	77.1727	99.2014	3	49.24	4.11253	3	56.742	11.9285	3	90.2909	11.6015	1.15235	0.475641	1.83369	0.0374498	1.59125	0.0632566	56.8397	48.1452	49.1238	59.3218	63.8942	65.3848	70.0349	61.6013	75.9203	3	51.3696	4.76248	3	62.8669	3.15934	3
P55734	YGAP_ECOLI	b2668	JW2643	ygaP	Inner membrane protein YgaP	18639
P56258	WECF_ECOLI	b4481	JW5596	wecF	TDP-N-acetylfucosamine:lipid II N-acetylfucosaminyltransferase	40640
P56580	PTHB_ECOLI	b2703	JW5430	srlE	PTS system glucitol/sorbitol-specific EIIB component	33332				400.3	435.474	384.342	417.617	474.983	494.749			100.077	3	406.705	26.1609	3	462.45	40.0643	1			1.13706	0.187565					420.085	429.165	452.14	355.966	417.864	409.568	67.4009	102.747	76.7213	3	433.797	16.5218	3	394.466	33.599	3
P60240	RAPA_ECOLI	b0059	JW0058	rapA	RNA polymerase-associated protein RapA	109769				465.772	441.111	433.335	883.693	896.521	926.102	666.501	664.451	677.262	3	446.739	16.9351	3	902.105	21.749	3	669.405	6.88142	2.01931	0.000341798	1.49842	0.00318282	0.742047	0.0085978	463.098	468.325	451.529	878.332	870.41	893.339	689.077	695.779	659.369	3	460.984	8.59524	3	880.694	11.6455	3
P60293	MUKF_ECOLI	b0922	JW0905	mukF	Chromosome partition protein MukF	50579				134.072	151.44	132.345	88.0808		77.471	141.385	184.001	180.11	3	139.286	10.5613	2			3	168.499	23.5616			1.20973	0.212399			70.2922	49.9777	67.3719			42.5535	86.3353	73.506	72.9292	3	62.5473	10.9831	1			3
P60390	RSMH_ECOLI	b0082	JW0080	rsmH	Ribosomal RNA small subunit methyltransferase H	34878				179.947	182.315	182.591	203.814	183.087	181.712	174.87	150.733	189.722	3	181.618	1.45341	3	189.538	12.3828	3	171.775	19.6779	1.04361	0.467386	0.945806	0.545887	0.906284	0.373644	171.405	168.426	181.021	183.565	181.394	188.667	181.566	191.173	181.584	3	173.617	6.5825	3	184.542	3.73363	3
P60422	RL2_ECOLI	b3317	JW3279	rplB	50S ribosomal protein L2	29860				11947.5	12213	12247.6	13320.3	13692.4	13935.2	10880.5	10872	11018	3	12136	164.189	3	13649.3	309.707	3	10923.5	81.9497	1.12469	0.0140219	0.900088	0.00685993	0.800297	0.0134746	11494	11894.4	11846.8	12489.3	12195.8	12582.6	11406.5	11243.5	11280.8	3	11745.1	218.729	3	12422.6	201.85	3
P60438	RL3_ECOLI	b3320	JW3282	rplC	50S ribosomal protein L3	22244				10876.1	11316.3	10609.1	11960.2	12290	12380.9	10313.1	10581.1	10294.2	3	10933.8	357.117	3	12210.4	221.367	3	10396.1	160.464	1.11675	0.0249101	0.950822	0.155446	0.851419	0.00494065	11545.2	11540.3	11549	12116.4	12270.9	12341.4	10707.5	10601.7	10661.2	3	11544.8	4.36157	3	12242.9	115.084	3
P60624	RL24_ECOLI	b3309	JW3271	rplX	50S ribosomal protein L24	11316				12149.6	12252.8	12298.7	11804	12228.6	12148.1	10446	10990.7	10980.6	3	12233.7	76.363	3	12060.2	225.525	3	10805.8	311.608	0.985821	0.395683	0.883279	0.0291629	0.895983	0.0245563	12282.7	12299.7	12418.2	11666.3	12154.2	12190.3	10786.8	10997.8	10524	3	12333.5	73.8145	3	12003.6	292.668	3
P60651	SPEB_ECOLI	b2937	JW2904	speB	Agmatinase	33557				473.913	519.468	482.58	389.574	388.874	421.834	425.025	447.102	407.913	3	491.987	24.1906	3	400.094	18.8306	3	426.68	19.6468	0.813221	0.0200209	0.867259	0.0490464	1.06645	0.256712	461.119	474.213	462.945	381.624	353.661	382.814	411.847	383.213	404.125	3	466.092	7.09172	3	372.7	16.4987	3
P60716	LIPA_ECOLI	b0628	JW0623	lipA	Lipoyl synthase	36072	3	4		609.085	653.413	649.533	651.043	642.134	679.487	854.799	848.343	865.311	3	637.344	24.5495	3	657.555	19.5093	3	856.151	8.56441	1.03171	0.411823	1.34331	0.00756291	1.30202	0.00640391	570.695	593.948	596.728	652.154	632.654	625.094	799.353	781.902	790.894	3	587.124	14.2954	3	636.634	13.9621	3
P60723	RL4_ECOLI	b3319	JW3281	rplD	50S ribosomal protein L4	22087				11345.3	11339.5	11253.4	13109.9	13077.4	13421	10607	10333.3	10439.7	3	11312.7	51.4659	3	13202.8	189.693	3	10460	137.975	1.16707	0.0073945	0.924622	0.0133758	0.792258	0.00173922	10187.7	10281.6	10330.9	11899.4	11888.5	12001.5	9347.01	9491.01	9572.04	3	10266.7	72.7484	3	11929.8	62.3327	3
P60757	HIS1_ECOLI	b2019	JW2001	hisG	ATP phosphoribosyltransferase	33367				46.3935	52.6166	39.3674	65.2346	69.8878	57.645	56.1862	62.9042	74.2982	3	46.1258	6.62865	3	64.2558	6.17981	3	64.4629	9.15605	1.39305	0.0515816	1.39754	0.0924117	1.00322	0.985059	46.6148	48.9916	49.3788	68.9518	52.3541	67.6863	59.4349	44.4803	50.491	3	48.3284	1.4966	3	62.9974	9.23906	3
P60782	PLSY_ECOLI	b3059	JW3031	plsY	Probable glycerol-3-phosphate acyltransferase	22193
P60785	LEPA_ECOLI	b2569	JW2553	lepA	Elongation factor 4	66570				423.882	415.337	421.368	490.924	482.769	481.336	463.048	481.376	443.918	3	420.196	4.39147	3	485.01	5.17183	3	462.781	18.7304	1.15425	0.00103319	1.10135	0.0906467	0.954168	0.260089	567.603	549.716	547.253	584.462	597.186	613.323	605.043	614.611	580.271	3	554.857	11.1066	3	598.324	14.4641	3
P60869	YBJL_ECOLI	b0847	JW0831	ybjL	Putative transport protein YbjL	60351
P60906	SYH_ECOLI	b2514	JW2498	hisS	Histidine--tRNA ligase	47029				435.664	440.106	456.786	440.879	440.581	454.817	384.718	382.283	410.318	3	444.185	11.1362	3	445.426	8.1345	3	392.44	15.5309	1.00279	0.908471	0.883504	0.0291629	0.881044	0.0402339	470.433	487.4	474.759	456.05	445.273	448.212	419.539	429.934	388.382	3	477.531	8.81654	3	449.845	5.57099	3
P60955	LGT_ECOLI	b2828	JW2796	lgt	Prolipoprotein diacylglyceryl transferase	33108
P61175	RL22_ECOLI	b3315	JW3277	rplV	50S ribosomal protein L22	12226				12617.3	13353.7	13135.5	12111.8	11991.9	11857.2	9692.34	9666.75	9855.58	3	13035.5	378.248	3	11987	127.372	3	9738.22	102.436	0.919563	0.058702	0.747054	0.00980651	0.812401	0.00114129	12479.5	12180	12634.4	11754.5	11653	11964.6	9927.08	10001.9	10076.6	3	12431.3	231.003	3	11790.7	158.923	3
P61320	LOLB_ECOLI	b1209	JW1200	lolB	Outer-membrane lipoprotein LolB	23551				163.481	180.471	191.035	172.06	164.393	156.499	161.726	172.637	155.871	3	178.329	13.9013	3	164.317	7.78078	3	163.411	8.50911	0.921428	0.296135	0.916348	0.269504	0.994486	0.927231	154.348	152.18	141.088	137.795	139.284	129.004	129.929	146.168	125.38	3	149.205	7.1129	3	135.361	5.55544	3
P61517	CAN_ECOLI	b0126	JW0122	can	Carbonic anhydrase 2	25097	2			481.756	506.542	481.07	595.269	623.098	577.205	724.227	730.271	754.714	3	489.789	14.5123	3	598.524	23.119	3	736.404	16.1423	1.222	0.0129294	1.50351	0.000579401	1.23037	0.0101461	456.823	399.253	432.925	552.537	551.136	513.606	672.879	690.802	665.041	3	429.667	28.923	3	539.093	22.0835	3
P61714	RISB_ECOLI	b0415	JW0405	ribE	6,7-dimethyl-8-ribityllumazine synthase	16157				586.562	569.588	555.12	1182.48	1103.79	1157.52	1461.3	1463.71	1619.59	3	570.423	15.7376	3	1147.93	40.212	3	1514.87	90.7011	2.01242	0.00272392	2.65569	0.00928477	1.31965	0.0324594	634.765	669.895	680.602	1365.25	1302.7	1274.4	1647.32	1585.05	1666.2	3	661.754	23.9784	3	1314.12	46.4886	3
P61889	MDH_ECOLI	b3236	JW3205	mdh	Malate dehydrogenase	32337				5937.11	5877.85	5741.96	10277.8	10020.8	10009.7	10720.6	10815	10888	3	5852.31	100.051	3	10102.8	151.685	3	10807.9	83.9277	1.72629	0.000277933	1.84677	3.53535e-05	1.06979	0.0214751	5741.36	5769	5641.6	10018.5	10061.9	9818.77	9897.83	9727.13	9681.99	3	5717.32	67.0159	3	9966.39	129.671	3
P62399	RL5_ECOLI	b3308	JW3270	rplE	50S ribosomal protein L5	20302				9951.42	10224.1	10195	13114	13127.2	13258.9	11337.3	11551.3	11704.9	3	10123.5	149.74	3	13166.7	80.1198	3	11531.2	184.625	1.30061	0.000838593	1.13905	0.00368034	0.875783	0.00826324	8144.19	8484.11	8314.57	10610.1	11012.9	10935.3	8809.8	8864.17	8935.25	3	8314.29	169.96	3	10852.8	213.707	3
P62517	OPGH_ECOLI	b1049	JW1037	mdoH	Glucans biosynthesis glucosyltransferase H	96937				26.8075	26.112	30.6228	34.8271	48.5068	32.2134	44.777		36.1099	3	27.8474	2.42856	3	38.5158	8.75062	2			1.3831	0.231864					23.1455	27.1812	23.7567		25.6557				24.7447	3	24.6945	2.17515	1			1
P62615	ISPE_ECOLI	b1208	JW1199	ispE	4-diphosphocytidyl-2-C-methyl-D-erythritol kinase	30925				81.6221	84.8391	94.8134	75.9846	118.16	89.1959	90.2679		101.934	3	87.0915	6.87806	3	94.4468	21.5724	2			1.08445	0.686884					56.7129	34.1649	56.1541	44.2898			65.7027	63.6261	80.7516	3	49.0106	12.8598	1			3
P62620	ISPG_ECOLI	b2515	JW2499	ispG	4-hydroxy-3-methylbut-2-en-1-yl diphosphate synthase (flavodoxin)	40684				361.807	346.592	338.138	364.32	376.233	369.38	418.009	422.41	389.958	3	348.846	11.9944	3	369.978	5.97895	3	410.126	17.6038	1.06058	0.122163	1.17567	0.026427	1.10851	0.100798	311.945	308.159	320.147	324.281	322.709	296.449	346.478	357.872	367.237	3	313.417	6.12806	3	314.48	15.6348	3
[truncated: 1,044 more rows]
[truncated: 56 more columns]
