# Supplementary material for: Shotgun Proteomics Revealed Preferential Degradation of Misfolded In Vivo Obligate GroE Substrates by Lon Protease in Escherichia coli
Source: Molecules. 2022 Jun 11;27(12):3772. doi: 10.3390/molecules27123772 (PMC9228906; doi:10.3390/molecules27123772)
Supplement: Supplementary file 1 [file molecules-27-03772-s001.zip › Supplementary_Dataset_S3.xlsx]

## Sheet: After_Clustering
Cluster No	UniProt ID	UniProt ID2	JW ID	b number	Gene name	Description	Molecular Weight	Foldchange Glc/Ara, MGM100	P-value Glc/Ara, MGM100	Foldchange Glc/Ara, MGM100 deltalon	P-value Glc/Ara, MGM100 deltalon	Foldchange Glc/Ara, MGM100 deltaPX	P-value Glc/Ara, MGM100 deltaPX	Foldchange Glc/Ara, MGM100 deltaVU	P-value Glc/Ara, MGM100 deltaVU	GroE Kerner 2005	GroE Fujiwara 2010	GroE Niwa 2016
1	P28635	METQ_ECOLI	JW0193	b0197	metQ	D-methionine-binding lipoprotein MetQ	29432	5.34595	0.00435952	10.4799	0.00161497	6.33427	0.00240788	8.10772	0.0010589
1	P30750	METN_ECOLI	JW0195	b0199	metN	Methionine import ATP-binding protein MetN	37788	6.04707	3.68031e-05	10.7314	0.00991085	9.26203	0.00531261	11.3976	0.00861726
1	P0AD59	IVY_ECOLI	JW0210	b0220	ivy	Inhibitor of vertebrate lysozyme	16872	1.61495	0.232199	10.8866	0.00110248	4.93955	0.000764446	8.52248	0.009181
1	P00634	PPB_ECOLI	JW0374	b0383	phoA	Alkaline phosphatase	49439	188.062	0.00291154	61.7336	0.000820149	65.2927	0.00038359	153.83	0.000873204
1	P0AFJ5	PHOB_ECOLI	JW0389	b0399	phoB	Phosphate regulon transcriptional regulatory protein PhoB	26433	21.0079	0.00451289	9.70871	0.000929076	13.3877	0.00398533	13.4086	0.00921593
1	P77717	YBAY_ECOLI	JW0443	b0453	ybaY	Uncharacterized lipoprotein YbaY	19431	3.0668	0.0112542	4.83594	0.0047895	3.20926	0.00426218	11.2708	0.0142873
1	P0AEZ9	MOAB_ECOLI	JW0765	b0782	moaB	Molybdenum cofactor biosynthesis protein B	18665	4.43675	8.99436e-05	11.9768	0.00586906	9.23242	0.00038359	9.77945	0.000242429	2
1	P30178	YBIC_ECOLI	JW0786	b0801	ybiC	Uncharacterized oxidoreductase YbiC	38897	3.85612	0.000469192	11.0595	0.0135454	9.87541	0.0001595	7.19236	0.000743545
1	P0ABT2	DPS_ECOLI	JW0797	b0812	dps	DNA protection during starvation protein	18695	3.36704	0.00015406	10.5509	0.00623853	3.19971	0.00161116	11.6944	0.00172622	2
1	P0A8G6	NQOR_ECOLI	JW0989	b1004	wrbA	NAD(P)H dehydrogenase (quinone)	20846	4.42763	0.000607702	10.9237	0.00455363	3.63863	7.63006e-05	19.8873	0.00049756
1	P0A877	TRPA_ECOLI	JW1252	b1260	trpA	Tryptophan synthase alpha chain	28724	1.93031	0.000786882	8.65774	0.00738549	4.10141	0.0190693	6.60981	0.00198016
1	P0A879	TRPB_ECOLI	JW1253	b1261	trpB	Tryptophan synthase beta chain	42983	1.51729	0.0311119	10.7376	0.0325038	3.90286	0.00112048	6.51079	0.000469384
1	P0C0L2	OSMC_ECOLI	JW1477	b1482	osmC	Peroxiredoxin OsmC	15088	2.65787	0.00067412	5.46926	0.016625	3.34736	0.000385605	12.418	0.00237457
1	P21179	CATE_ECOLI	JW1721	b1732	katE	Catalase HPII	84163	3.9593	0.00516591	5.72198	0.0156073	3.60491	9.21372e-05	20.6229	0.00324859
1	P0ADB1	OSME_ECOLI	JW1728	b1739	osmE	Osmotically-inducible lipoprotein E	12021	2.27948	0.00373493	4.30418	0.119168	2.98016	0.000301606	11.6264	0.00324859
1	P0ADF6	EDD_ECOLI	JW1840	b1851	edd	Phosphogluconate dehydratase	64639	5.58962	3.68031e-05	4.69878	0.000229049	5.5884	0.00355855	5.06095	0.00215352
1	P0AE12	AMN_ECOLI	JW1963	b1982	amn	AMP nucleosidase	53995	6.00705	0.00604007	7.63324	0.000900962	9.5548	7.63006e-05	23.8907	0.00340672
1	P0A6T5	GCH1_ECOLI	JW2140	b2153	folE	GTP cyclohydrolase 1	24831	2.88946	0.00142707	8.33751	0.0053513	5.83578	0.00178323	8.06074	0.00324859	3	3
1	P0AEH5	ELAB_ECOLI	JW2261	b2266	elaB	Protein ElaB	11306	5.78071	0.00244823	12.7369	0.0195406	2.48621	0.000649434	15.2015	0.00340672
1	P0ADE6	YGAU_ECOLI	JW2640	b2665	ygaU	Uncharacterized protein YgaU	16063	3.04974	7.75252e-05	5.27552	0.01208	2.67219	0.0015781	11.6931	0.000873204
1	P06721	METC_ECOLI	JW2975	b3008	metC	Cystathionine beta-lyase MetC	43212	6.55977	0.000914901	20.6884	0.00669966	16.1946	0.00131753	29.9735	0.00113339
1	P0ADU5	YGIW_ECOLI	JW2992	b3024	ygiW	Protein YgiW	14011	2.94414	0.0307589	14.3809	0.00286183	3.5761	0.00290433	13.2346	0.00485477
1	P0ABD3	BFR_ECOLI	JW3298	b3336	bfr	Bacterioferritin	18495	3.92126	0.027459	5.57035	0.000751503	1.75895	0.00159072	25.0234	0.00567612
1	P0A9K7	PHOU_ECOLI	JW3702	b3724	phoU	Phosphate-specific transport system accessory protein PhoU	27417	11.8187	3.68031e-05	4.70354	0.0127137	5.22811	0.0102334	4.43063	0.000481901
1	P0AG82	PSTS_ECOLI	JW3706	b3728	pstS	Phosphate-binding protein PstS	37024	30.5216	0.00281971	9.0542	0.000148018	11.3699	0.00178816	10.2129	0.000973295
1	P25665	METE_ECOLI	JW3805	b3829	metE	5-methyltetrahydropteroyltriglutamate--homocysteine methyltransferase	84674	175.623	0.0012195	95.7309	0.00542254	66.5838	0.000135626	151.479	0.0014644
1	P00935	METB_ECOLI	JW3910	b3939	metB	Cystathionine gamma-synthase	41550	24.6627	0.00402493	90.4634	0.00206919	95.4706	0.0017622	109.115	0.00108802
1	P00562	AK2H_ECOLI	JW3911	b3940	metL	Homoserine dehydrogenase	88888	4.2616	7.99343e-05	13.1803	0.000820149	14.5959	0.000807861	17.6027	0.000994891
1	P08997	MASY_ECOLI	JW3974	b4014	aceB	Malate synthase A	60274	2.27371	0.00968939	5.70933	0.0125423	5.93505	9.21372e-05	9.73066	0.00324859
1	P08660	AK3_ECOLI	JW3984	b4024	lysC	Lysine-sensitive aspartokinase 3	48532	3.71165	0.000678821	6.56766	0.000751503	6.98577	0.00131494	8.40481	0.000743545
1	P0ADB7	ECNB_ECOLI	JW4108	b4411	ecnB	Entericidin B	4810	3.229	0.000786882	5.94771	0.0135512	2.4059	0.00395028	13.0105	0.00866509
1	P0AFH8	OSMY_ECOLI	JW4338	b4376	osmY	Osmotically-inducible protein Y	21074	2.76552	0.000825609	4.85968	0.00456258	2.73304	0.00029291	9.4246	0.000242429
1	P68191	SRA_ECOLI	JW5962	b1480	sra	Stationary-phase-induced ribosome-associated protein	5096	2.28586	0.0215836	7.10151	0.00125532	3.96166	0.000106607	7.63857	0.00839103
2	P0A6Y8	DNAK_ECOLI	JW0013	b0014	dnaK	Chaperone protein DnaK	69115	2.78553	0.0040752	2.76781	0.00170856	2.73532	4.90003e-05	1.97703	0.00357953	2
2	P08622	DNAJ_ECOLI	JW0014	b0015	dnaJ	Chaperone protein DnaJ	41100	2.35025	0.00172487	1.81895	0.00402817	2.18969	0.00628375	1.61681	0.000459261	3	3
2	P0C0V0	DEGP_ECOLI	JW0157	b0161	degP	Periplasmic serine endoprotease DegP	49354	2.04301	0.00105553	2.08424	0.0020437	2.10822	0.000250412	2.18728	0.00620093
2	P0AFW8	ROF_ECOLI	JW0184	b0189	rof	Protein rof	9480	1.86627	0.102548	2.3232	0.0421093	1.66758	0.0218722	2.66909	0.0155039
2	P07004	PROA_ECOLI	JW0233	b0243	proA	Gamma-glutamyl phosphate reductase	44630	1.31766	0.0166682	1.71929	0.0309038	1.68915	0.000552929	2.06581	0.0200072
2	P17445	BETB_ECOLI	JW0304	b0312	betB	NAD/NADP-dependent betaine aldehyde dehydrogenase	52911	2.00998	0.00671135	1.7224	0.105235	2.75272	0.0099909	2.99647	0.0119776
2	P75691	YAHK_ECOLI	JW0317	b0325	yahK	Aldehyde reductase YahK	37978	3.27859	0.0133177	3.5707	0.0305404	2.17377	0.00131753	4.1341	0.0340273
2	P0A6Z3	HTPG_ECOLI	JW0462	b0473	htpG	Chaperone protein HtpG	71423	2.49679	0.00677911	2.16982	0.00586585	2.12711	0.000164255	1.80818	0.00259192
2	P0AE08	AHPC_ECOLI	JW0598	b0605	ahpC	Alkyl hydroperoxide reductase subunit C	20761	1.36651	0.00622625	4.02732	0.00233644	2.13423	0.000129811	2.61722	0.000459261	1
2	P35340	AHPF_ECOLI	JW0599	b0606	ahpF	Alkyl hydroperoxide reductase subunit F	56177	1.47084	0.0140438	2.74967	0.0039358	1.91054	0.000395025	2.6522	0.00106048
2	P0A8J4	YBED_ECOLI	JW0626	b0631	ybeD	UPF0250 protein YbeD	9827	1.97307	0.00677911	1.86559	0.0255899	2.24927	0.00519461	1.79931	0.00493079
2	P0A898	YBEY_ECOLI	JW0656	b0659	ybeY	Endoribonuclease YbeY	17526	2.09693	0.00451289	1.54669	0.100835	1.90427	0.0325817	2.09808	0.0457016
2	P0A9K3	PHOL_ECOLI	JW0657	b0660	ybeZ	PhoH-like protein	39039	2.07948	0.000817557	1.74262	0.0103474	1.83886	0.000106607	1.80504	0.00646253	3	3
2	P22106	ASNB_ECOLI	JW0660	b0674	asnB	Asparagine synthetase B [glutamine-hydrolyzing]	62659	1.16097	0.281155	1.75559	0.0829709	2.05322	0.0412494	2.10755	0.00950402
2	P0AFP6	GCH1L_ECOLI	JW0700	b0710	ybgI	GTP cyclohydrolase 1 type 2 homolog	26892	1.46902	0.0300928	1.86624	0.00948954	1.68682	0.0283457	1.80739	0.0112829
2	P52697	6PGL_ECOLI	JW0750	b0767	pgl	6-phosphogluconolactonase	36308	1.64954	0.0274396	2.26443	0.00836731	1.82948	0.000109316	3.03926	0.000570976
2	P0A738	MOAC_ECOLI	JW0766	b0783	moaC	Cyclic pyranopterin monophosphate synthase accessory protein	17467	1.98275	0.00603525	3.78097	0.0207067	5.80893	0.00204241	4.25864	0.000459357	2
2	P0ACA7	GSTB_ECOLI	JW0822	b0838	gstB	Glutathione S-transferase GstB	23713	1.48849	0.154174	3.0536	0.000751503	2.06101	0.0103155	2.40529	0.0141235
2	P08506	DACC_ECOLI	JW0823	b0839	dacC	D-alanyl-D-alanine carboxypeptidase DacC	43609	1.32839	0.0210803	2.20665	0.0207067	1.60501	0.00709626	2.418	0.00946499
2	P75818	YBJP_ECOLI	JW0849	b0865	ybjP	Uncharacterized lipoprotein YbjP	18991	2.50454	0.0022272	4.17705	0.00669966	1.71765	0.00171572	3.95231	0.00214663
2	P0A8C1	YBJQ_ECOLI	JW0850	b0866	ybjQ	UPF0145 protein YbjQ	11437	1.3063	0.367239	1.66477	0.175716	1.39946	0.289976	2.59993	0.0166193
2	P0ABH9	CLPA_ECOLI	JW0866	b0882	clpA	ATP-dependent Clp protease ATP-binding subunit ClpA	84207	2.16726	0.0013977	1.85904	0.01208	2.25763	0.000135626	3.78488	0.000481901
2	P0ACJ0	LRP_ECOLI	JW0872	b0889	lrp	Leucine-responsive regulatory protein	18887	1.51309	0.00246462	2.56408	0.0244044	2.05157	0.008222	2.53407	0.00175337
2	P0AC59	GLRX2_ECOLI	JW1051	b1064	grxB	Glutaredoxin-2	24350	2.00216	0.0557512	2.93527	0.000982855	2.94836	0.00675606	5.38355	0.00621745	2
2	P0ACE7	HINT_ECOLI	JW1089	b1103	hinT	Purine nucleoside phosphoramidase	13241	1.43077	0.00202505	2.26181	0.00526237	1.60785	0.00279355	2.07417	0.00281979
2	P23836	PHOP_ECOLI	JW1116	b1130	phoP	Transcriptional regulatory protein PhoP	25535	1.3571	0.00941485	2.04126	0.0156073	1.87534	0.00470284	1.98199	0.0114429	2
2	P23843	OPPA_ECOLI	JW1235	b1243	oppA	Periplasmic oligopeptide-binding protein	60899	1.24262	0.000817557	3.15416	0.00283335	2.68232	0.000136483	3.11942	0.00574969	1
2	P0AFH2	OPPB_ECOLI	JW1236	b1244	oppB	Oligopeptide transport system permease protein OppB	33443	1.34188	0.114164	1.4234	0.030859	1.74857	0.0348958	2.66874	0.013554
2	P31808	YCIK_ECOLI	JW1263	b1271	yciK	Uncharacterized oxidoreductase YciK	27933	1.51145	0.0259185	2.05383	0.0423852	1.61997	0.0348914	1.95087	0.0104872
2	P0A8R7	YCJF_ECOLI	JW1315	b1322	ycjF	UPF0283 membrane protein YcjF	39392	3.48042	0.0435642	2.14928	0.0414652	2.2852	0.00139658	2.54754	0.00545233
2	P52644	HSLJ_ECOLI	JW1374	b1379	hslJ	Heat shock protein HslJ	15166	1.63336	0.130898	2.2865	0.0143695	1.67752	0.0658377	2.39715	0.0178843
2	P52643	LDHD_ECOLI	JW1375	b1380	ldhA	D-lactate dehydrogenase	36535	2.09923	0.0238748	2.43817	0.0301809	1.9176	0.00152335	2.90669	0.00303802
2	P41407	AZOR_ECOLI	JW1409	b1412	azoR	FMN-dependent NADH-azoreductase	21658	1.62843	0.0340369	1.84531	0.0675218	1.91941	0.00159072	2.1433	0.00996231
2	P64455	YDCY_ECOLI	JW1441	b1446	ydcY	Uncharacterized protein YdcY	8800	1.41072	0.24493	2.20214	0.0369825	1.49141	0.056597	2.43257	0.0550948
2	P24171	DCP_ECOLI	JW1531	b1538	dcp	Peptidyl-dipeptidase dcp	77516	1.09166	0.188494	2.49884	0.00738549	1.62902	0.0170951	3.51879	0.00323676
2	P39831	YDFG_ECOLI	JW1532	b1539	ydfG	NADP-dependent 3-hydroxy acid dehydrogenase YdfG	27249	1.32955	0.00516591	1.96122	0.000643298	1.52355	0.00678036	2.10036	0.00127781
2	P76170	YNFB_ECOLI	JW1575	b1583	ynfB	UPF0482 protein YnfB	12909	1.70241	0.0108384	1.83173	0.00456258	2.07125	0.0404332	1.40709	0.119319
2	P52108	RSTA_ECOLI	JW1600	b1608	rstA	Transcriptional regulatory protein RstA	26704	1.43903	0.0473005	2.75828	0.00386124	2.30722	0.00990368	2.483	0.0059984
2	P0A9D2	GSTA_ECOLI	JW1627	b1635	gstA	Glutathione S-transferase GstA	22868	1.21433	0.205637	3.12351	0.0269409	2.18441	0.00433181	2.78269	0.00651854
2	P0A905	SLYB_ECOLI	JW1633	b1641	slyB	Outer membrane lipoprotein SlyB	15602	0.795454	0.0503214	3.23759	0.00440517	1.73758	0.00482868	2.34709	0.000743545
2	P0A9H7	CFA_ECOLI	JW1653	b1661	cfa	Cyclopropane-fatty-acyl-phospholipid synthase	43909	1.54364	0.0320436	3.3652	0.000914819	2.45722	0.0166306	3.81902	0.00074074
2	P0ACX3	YDHR_ECOLI	JW1657	b1667	ydhR	Putative monooxygenase YdhR	11288	1.14248	0.46826	2.72011	0.025904	1.46279	0.0984905	1.79219	0.00686925
2	P77748	YDIJ_ECOLI	JW1677	b1687	ydiJ	Uncharacterized protein YdiJ	113248	1.47634	0.0246296	1.33729	0.0297006	1.89407	0.0434725	2.36673	0.0385542
2	P0A8A4	PSRP_ECOLI	JW1693	b1703	ppsR	Phosphoenolpyruvate synthase regulatory protein	31211	1.25584	0.316104	1.63312	0.111263	2.28134	0.00765945	1.79899	0.13961
2	P06610	BTUE_ECOLI	JW1700	b1710	btuE	Thioredoxin/glutathione peroxidase BtuE	20470	1.41356	0.0585979	2.07144	0.0800636	2.63735	0.00029291	3.71668	0.000644947
2	P18843	NADE_ECOLI	JW1729	b1740	nadE	NH(3)-dependent NAD(+) synthetase	30637	1.52404	0.00516591	1.96382	0.0195406	1.84588	0.000250412	2.9239	0.00214859
2	P0A955	ALKH_ECOLI	JW1839	b1850	eda	2-dehydro-3-deoxy-phosphogluconate aldolase	22284	2.54312	0.0031769	2.38731	0.00286183	2.66729	0.00220524	2.72883	0.00535973
2	P0A8A2	YEEN_ECOLI	JW1964	b1983	yeeN	Probable transcriptional regulatory protein YeeN	25867	1.50274	0.00646004	1.65276	0.00969805	1.76075	0.00531261	2.42004	0.00406443
2	P60757	HIS1_ECOLI	JW2001	b2019	hisG	ATP phosphoribosyltransferase	33367	1.23074	0.273899	2.26121	0.0134526	1.34711	0.0442731	1.95899	0.00907645
2	P06988	HISX_ECOLI	JW2002	b2020	hisD	Histidinol dehydrogenase	46110	1.21463	0.29433	2.27062	0.0233537	1.93317	0.0460685	2.06738	0.0249185
2	P06986	HIS8_ECOLI	JW2003	b2021	hisC	Histidinol-phosphate aminotransferase	39360	1.16793	0.385831	2.58164	0.0462615	2.11475	0.0401619	2.5023	0.012354
2	P06149	DLD_ECOLI	JW2121	b2133	dld	D-lactate dehydrogenase	64612	1.47353	0.0966831	2.31281	0.0207067	1.78667	0.00131753	2.99521	0.000661494
2	P0AA04	PTHP_ECOLI	JW2408	b2415	ptsH	Phosphocarrier protein HPr	9119	1.34479	0.023342	3.3152	0.00476488	1.67731	0.00524297	2.10234	0.000743545
2	P08839	PT1_ECOLI	JW2409	b2416	ptsI	Phosphoenolpyruvate-protein phosphotransferase	63562	2.01932	0.000180773	2.57438	0.00270638	1.49694	7.97939e-06	1.91815	0.00259192
2	P69783	PTGA_ECOLI	JW2410	b2417	crr	PTS system glucose-specific EIIA component	18251	1.77264	0.000380996	2.01171	0.0135454	1.58022	0.00029291	1.77143	0.00198016	1
2	P76537	YFEY_ECOLI	JW2425	b2432	yfeY	Uncharacterized protein YfeY	20898	2.01087	0.0122027	1.92567	0.0143695	1.53118	0.00577777	1.90085	0.00966768
2	P0A7B1	PPK_ECOLI	JW2486	b2501	ppk	Polyphosphate kinase	80432	1.68626	0.0285892	1.60166	0.0056618	1.45831	0.111554	2.02282	0.00355095
2	P0A825	GLYA_ECOLI	JW2535	b2551	glyA	Serine hydroxymethyltransferase	45317	2.28496	0.000533782	4.02216	0.0138295	4.04252	0.00131753	4.8064	0.000296581	1
2	P63284	CLPB_ECOLI	JW2573	b2592	clpB	Chaperone protein ClpB	95585	3.8603	0.00014754	4.04997	0.00115953	3.96758	0.000649434	3.80496	0.00249228
2	P09372	GRPE_ECOLI	JW2594	b2614	grpE	Protein GrpE	21798	2.10328	0.000925258	1.96438	0.000929076	1.85845	0.00627551	1.47871	0.0106652	1
2	P0A9T0	SERA_ECOLI	JW2880	b2913	serA	D-3-phosphoglycerate dehydrogenase	44176	2.68331	0.0116214	2.80998	0.00115953	5.14107	0.000552929	6.58029	7.81772e-05	1
2	P0C0S1	MSCS_ECOLI	JW2891	b2924	mscS	Small-conductance mechanosensitive channel	30896	2.05549	0.000756833	1.61428	0.000643298	1.69956	0.00285965	3.15943	0.000459261
2	P0AES0	GSP_ECOLI	JW2956	b2988	gss	Glutathionylspermidine synthetase	70532	1.69134	0.0893019	2.37291	0.0145143	2.07043	0.0001595	3.37194	0.000703603
2	P0ADT8	YGIM_ECOLI	JW3027	b3055	ygiM	Uncharacterized protein YgiM	23076	1.42212	0.0928395	1.50826	0.0278869	1.69518	0.025374	2.15361	0.00138471
2	P64581	YQJD_ECOLI	JW3069	b3098	yqjD	Uncharacterized protein YqjD	11051	2.91064	0.0108384	2.94962	0.0323592	1.46415	0.00566684	3.99804	0.000618937
2	P0AFX0	HPF_ECOLI	JW3170	b3203	hpf	Ribosome hibernation promoting factor	10750	1.39107	0.127871	2.23678	0.00738549	2.01232	0.00336015	2.78688	0.0137683
2	P09831	GLTB_ECOLI	JW3179	b3212	gltB	Glutamate synthase [NADPH] large chain	163297	1.85936	0.000519776	2.16559	0.00989762	1.85248	0.00220524	3.92701	0.000419225
2	P09832	GLTD_ECOLI	JW3180	b3213	gltD	Glutamate synthase [NADPH] small chain	52015	2.00719	0.00246462	2.51372	0.0106117	2.06723	0.0033779	3.83884	0.00614331
2	P0AC86	PHSG_ECOLI	JW3391	b3428	glgP	Glycogen phosphorylase	93173	2.56233	0.0258207	2.16203	0.0198781	2.09632	0.0135287	5.79903	0.001678
2	P0A6U8	GLGA_ECOLI	JW3392	b3429	glgA	Glycogen synthase	52822	1.90139	0.0189711	1.46333	0.0303779	1.68444	0.0149621	4.2798	0.00306968
2	P0A6V1	GLGC_ECOLI	JW3393	b3430	glgC	Glucose-1-phosphate adenylyltransferase	48698	1.64118	0.0970242	1.51734	0.0727461	1.29161	0.0926214	2.44776	0.00982602
2	P46859	GNTK_ECOLI	JW3400	b3437	gntK	Thermoresistant gluconokinase	19543	4.91231	0.00435952	2.70347	0.0182454	3.01677	0.00196339	2.82073	0.000459261
2	P0AED0	USPA_ECOLI	JW3462	b3495	uspA	Universal stress protein A	16066	1.55941	0.0303465	2.29279	0.0106668	1.6081	0.00802476	2.04567	0.00108817
2	Q2M7R5	YIBT_ECOLI	JW3576	b4554	yibT	Uncharacterized protein YibT	7995	2.58367	0.00463082	3.72777	0.0161237	2.65694	0.00590245	2.67367	0.0102544
2	P0C054	IBPA_ECOLI	JW3664	b3687	ibpA	Small heat shock protein IbpA	15774	2.51334	0.00266646	2.58528	0.0110448	1.76177	0.0158571	0.908143	0.225928
2	P0AGE6	CHRR_ECOLI	JW3691	b3713	chrR	Chromate reductase	20376	2.06304	0.0397569	1.75203	0.041317	2.41941	0.00107487	2.68709	0.0114358
2	P0AAH0	PSTB_ECOLI	JW3703	b3725	pstB	Phosphate import ATP-binding protein PstB	29027	1.79067	0.0797868	2.37562	0.00586585	1.25803	0.0255956	1.57519	0.0228016	2
2	P0A8U6	METJ_ECOLI	JW3909	b3938	metJ	Met repressor	12141	2.1388	0.00327833	3.79883	0.00991113	3.98546	0.00029291	3.91673	0.00175337
2	P0A9G6	ACEA_ECOLI	JW3975	b4015	aceA	Isocitrate lyase	47522	1.36638	0.00385675	3.19384	0.00233644	3.25239	2.43937e-05	4.82219	0.000242429
2	P13009	METH_ECOLI	JW3979	b4019	metH	Methionine synthase	135997	3.6115	0.000914901	2.11477	0.000649008	2.59216	0.00327164	3.8352	0.000242429
2	P0AF50	YJBR_ECOLI	JW4018	b4057	yjbR	Uncharacterized protein YjbR	13519	1.1919	0.270593	2.57767	0.00204523	1.97112	0.0651164	2.97925	0.0198987
2	P0C0L7	PROP_ECOLI	JW4072	b4111	proP	Proline/betaine transporter	54846	1.6032	0.00169305	1.51406	0.0292065	1.30681	0.00561997	2.42891	0.00790524
2	P0A744	MSRA_ECOLI	JW4178	b4219	msrA	Peptide methionine sulfoxide reductase MsrA	23315	1.83076	0.0623302	1.94413	0.0293815	1.84354	0.00257134	3.59584	0.0194095
2	P0ABB8	ATMA_ECOLI	JW4201	b4242	mgtA	Magnesium-transporting ATPase, P-type 1	99466	1.07067	0.263302	2.48745	0.000729538	2.55152	0.00563822	2.25625	0.0208476
2	P0ABE2	BOLA_ECOLI	JW5060	b0435	bolA	DNA-binding transcriptional regulator BolA	11994	1.86107	0.00435952	1.62226	0.0402457	1.83365	0.00247227	2.65756	0.00731595
2	P77395	YBBN_ECOLI	JW5067	b0492	ybbN	Uncharacterized protein YbbN	31791	2.26337	0.000517647	1.93107	0.0185733	2.066	0.00537885	1.74123	0.000459261	2
2	P06999	PFKB_ECOLI	JW5280	b1723	pfkB	ATP-dependent 6-phosphofructokinase isozyme 2	32456	1.94563	0.00707382	2.62893	0.0305878	2.99963	0.0104078	4.20686	0.000873204
2	P0ADI7	YECD_ECOLI	JW5307	b1867	yecD	Isochorismatase family protein YecD	20452	1.77572	0.0425322	3.5292	0.00215875	3.0017	0.00400348	5.11829	0.00237457
2	P64534	RCNB_ECOLI	JW5346	b2107	rcnB	Nickel/cobalt homeostasis protein RcnB	12466	1.76131	0.0794046	2.2473	0.0948875	2.35249	0.00887263	2.18867	0.0127657
2	P37665	YIAD_ECOLI	JW5657	b3552	yiaD	Probable lipoprotein YiaD	22197	1.90836	0.0191081	1.63217	0.00593719	2.02381	0.00463194	1.66562	0.00140598
2	P0AF70	YJEI_ECOLI	JW5736	b4144	yjeI	Uncharacterized protein YjeI	11958	1.97217	0.124671	2.28914	0.0359035	1.59628	0.217319	2.82182	5.22462e-05
2	P0AF96	TABA_ECOLI	JW5756	b4252	tabA	Toxin-antitoxin biofilm protein TabA	16865	0.857947	0.318081	2.01367	0.00836731	1.69265	0.217319	2.4768	0.0224524
3	P0A870	TALB_ECOLI	JW0007	b0008	talB	Transaldolase B	35219	0.551239	0.000582505	0.593835	0.000751503	0.554746	0.000401775	0.597671	0.000459261
3	P0A7U7	RS20_ECOLI	JW0022	b0023	rpsT	30S ribosomal protein S20	9684	0.566591	0.0700113	0.814914	0.220032	0.825683	0.0131849	0.715594	0.00163979
3	P60240	RAPA_ECOLI	JW0058	b0059	rapA	RNA polymerase-associated protein RapA	109769	0.706926	0.00530071	0.50858	0.000751503	0.625496	0.00163549	0.638571	0.00489054
3	P60560	GUAC_ECOLI	JW0101	b0104	guaC	GMP reductase	37384	0.526461	0.010453	0.59108	0.0645247	0.59453	0.0332511	0.731536	0.0152658
3	P0A7F6	SPED_ECOLI	JW0116	b0120	speD	S-adenosylmethionine decarboxylase alpha chain	30385	0.923929	0.686736	0.500224	0.0454575	0.616318	0.016109	0.640222	0.00237732
3	P0A7E9	PYRH_ECOLI	JW0166	b0171	pyrH	Uridylate kinase	25970	0.757167	0.0196543	0.479991	0.0135454	0.632381	0.00240788	0.686945	0.0186752
3	P0A9M5	XGPT_ECOLI	JW0228	b0238	gpt	Xanthine phosphoribosyltransferase	16971	0.697624	0.0265814	0.529659	0.0161237	0.631105	0.00229724	0.623818	0.00651854
3	P24251	CRL_ECOLI	JW0230	b0240	crl	Sigma factor-binding protein Crl	15655	0.592707	0.00929114	0.404853	0.00225572	0.669158	0.00700178	0.605301	0.00722882
3	P0ABI8	CYOB_ECOLI	JW0421	b0431	cyoB	Cytochrome bo(3) ubiquinol oxidase subunit 1	74368	0.459967	0.0041956	0.448852	0.00365956	0.807407	0.0600559	1.28943	0.00790524
3	P0ABJ1	CYOA_ECOLI	JW0422	b0432	cyoA	Cytochrome bo(3) ubiquinol oxidase subunit 2	34911	0.41217	0.00181651	0.661645	0.0906189	0.776864	0.0231997	1.04775	0.526002
3	P0AGG2	TESB_ECOLI	JW0442	b0452	tesB	Acyl-CoA thioesterase 2	31966	0.677441	0.215172	0.954778	0.839385	0.623087	0.0823197	0.543962	0.0439573
3	P0AEW6	INGK_ECOLI	JW0466	b0477	gsk	Inosine-guanosine kinase	48449	0.82388	0.0217022	0.642528	0.0170058	0.76026	0.0625354	0.752934	0.0369054
3	P24186	FOLD_ECOLI	JW0518	b0529	folD	Methenyltetrahydrofolate cyclohydrolase	31044	0.811614	0.0106541	0.566728	0.00378929	0.763945	0.0192627	0.798285	0.0347785
3	P77330	BORD_ECOLI	JW0546	b0557	borD	Prophage lipoprotein Bor homolog	10447	0.699681	0.0121136	0.599796	0.00449574	0.758339	0.0273692	0.37549	0.00113339
3	P09323	PTW3C_ECOLI	JW0665	b0679	nagE	N-acetylglucosamine-specific phosphotransferase enzyme IIA component	68347	0.526734	0.0150674	0.365344	0.00669966	0.448978	0.00482868	0.462751	0.0065475
3	P0AFG3	ODO1_ECOLI	JW0715	b0726	sucA	2-oxoglutarate dehydrogenase E1 component	105062	0.411379	0.00015406	0.553452	0.00202848	0.551788	0.00519461	0.766013	0.00807927	2
3	P0AFG6	ODO2_ECOLI	JW0716	b0727	sucB	Dihydrolipoyllysine-residue succinyltransferase component of 2-oxoglutarate dehydrogenase complex	44011	0.477774	0.000519776	0.620857	0.00292853	0.599567	0.019636	0.700642	0.00987697	2
3	P0A836	SUCC_ECOLI	JW0717	b0728	sucC	Succinate--CoA ligase [ADP-forming] subunit beta	41393	0.466232	0.00167811	0.61074	0.00288235	0.636058	0.000172617	0.814741	0.00257203
3	P0AGE9	SUCD_ECOLI	JW0718	b0729	sucD	Succinate--CoA ligase [ADP-forming] subunit alpha	29777	0.504326	0.0311119	0.700338	0.00500789	0.626909	0.00713768	0.827686	0.0102173
3	P0A9C3	GALM_ECOLI	JW0739	b0756	galM	Aldose 1-epimerase	38190	0.656891	0.00897977	0.523149	0.000751503	0.658779	0.00561997	0.482608	0.009969
3	P0AEQ3	GLNH_ECOLI	JW0796	b0811	glnH	Glutamine-binding periplasmic protein	27190	0.651568	0.0177128	0.958922	0.756398	0.6065	0.0291194	0.458436	0.0338978
3	P0AEI4	RIMO_ECOLI	JW0819	b0835	rimO	Ribosomal protein S12 methylthiotransferase RimO	49582	0.613232	0.00363827	0.59564	0.0301809	0.756868	0.0216891	0.657724	0.0135102
3	P69222	IF1_ECOLI	JW0867	b0884	infA	Translation initiation factor IF-1	8250	0.736075	0.00503987	0.706686	0.0450814	0.750093	0.00713768	0.733077	0.0324402
3	P75838	YCAO_ECOLI	JW0888	b0905	ycaO	Ribosomal protein S12 methylthiotransferase accessory factor YcaO	65652	0.871047	0.0125824	0.589753	0.016625	0.690653	0.00399801	0.740633	0.0379631
3	P02931	OMPF_ECOLI	JW0912	b0929	ompF	Outer membrane protein F	39333	0.463439	0.00227548	0.643304	0.0364976	0.408653	0.00399801	0.310773	0.00210429	2
3	P0AB89	PUR8_ECOLI	JW1117	b1131	purB	Adenylosuccinate lyase	51543	0.637048	0.000403116	0.452282	0.00602665	0.625504	0.0116811	0.709213	0.00574126
3	P0A717	KPRS_ECOLI	JW1198	b1207	prs	Ribose-phosphate pyrophosphokinase	34218	0.460106	0.00311564	0.644032	0.00263517	0.53943	0.000933618	0.584262	0.000459357	2
3	P76027	OPPD_ECOLI	JW1238	b1246	oppD	Oligopeptide transport ATP-binding protein OppD	37188	0.431419	0.00603525	0.394443	0.0369825	0.496128	0.0371036	0.846896	0.122005
3	P0AC33	FUMA_ECOLI	JW1604	b1612	fumA	Fumarate hydratase class I, aerobic	60299	0.418235	0.00135329	0.418347	0.00721384	0.544253	0.0122189	0.575299	0.00469562
3	P77150	PDXY_ECOLI	JW1628	b1636	pdxY	Pyridoxal kinase PdxY	31322	0.806057	0.109076	0.290908	0.00293452	0.898398	0.572083	0.934232	0.769218
3	P0A7Q1	RL35_ECOLI	JW1707	b1717	rpmI	50S ribosomal protein L35	7289	0.571854	0.0311119	0.679759	0.0865102	0.59326	0.0257147	0.639559	0.0547639
3	P77529	YDJN_ECOLI	JW1718	b1729	ydjN	L-cystine transporter YdjN	48662	0.403794	0.00531355	0.324171	0.00237641	1.13822	0.092735	2.06437	0.0417663
3	P09030	EX3_ECOLI	JW1738	b1749	xthA	Exodeoxyribonuclease III	30969	0.50006	0.00671135	0.97506	0.796038	0.490529	0.0195026	0.579632	0.0264638
3	P76291	CMOB_ECOLI	JW1860	b1871	cmoB	tRNA U34 carboxymethyltransferase	37007	0.625545	0.0882877	0.50738	0.0421093	0.538724	0.0419134	0.699286	0.151086
3	P37751	WBBK_ECOLI	JW2017	b2032	wbbK	Putative glycosyltransferase WbbK	43188	0.689697	0.00281971	0.595114	0.01208	0.710939	0.019852	0.774033	0.0648407
3	P37750	WBBJ_ECOLI	JW2018	b2033	wbbJ	Putative lipopolysaccharide biosynthesis O-acetyl transferase WbbJ	21675	0.739695	0.0289967	0.67931	0.164381	0.683189	0.0158571	0.846256	0.285472
3	P37749	WBBI_ECOLI	JW2019	b2034	wbbI	Beta-1,6-galactofuranosyltransferase WbbI	37757	0.72518	0.0222767	0.635358	0.00358747	0.758119	0.0116811	0.821226	0.0085509
3	P0A8F4	URK_ECOLI	JW2051	b2066	udk	Uridine kinase	24353	0.815257	0.102548	0.65901	0.0476054	0.693401	0.00599289	0.786392	0.0784152
3	P76445	LPXT_ECOLI	JW2162	b2174	lpxT	Lipid A 1-diphosphate synthase	26759	0.854354	0.016703	0.524271	0.0238684	0.972181	0.872973	0.89301	0.194132
3	P00452	RIR1_ECOLI	JW2228	b2234	nrdA	Ribonucleoside-diphosphate reductase 1 subunit alpha	85775	0.761506	0.0173143	0.425237	0.001003	0.687833	0.00180651	0.756025	0.00788568
3	P69924	RIR2_ECOLI	JW2229	b2235	nrdB	Ribonucleoside-diphosphate reductase 1 subunit beta	43517	0.701555	0.00834171	0.626637	0.00427677	0.720505	0.00482868	0.739113	0.00707994
3	P33607	NUOL_ECOLI	JW2273	b2278	nuoL	NADH-quinone oxidoreductase subunit L	66438	0.813927	0.219441	0.367331	0.0153033	0.738651	0.218455	1.43153	0.220144
3	P33602	NUOG_ECOLI	JW2278	b2283	nuoG	NADH-quinone oxidoreductase subunit G	100299	0.635759	0.00772516	0.442028	0.000820149	0.608368	0.00278625	0.81017	0.0102544
3	P0AFD1	NUOE_ECOLI	JW2280	b2285	nuoE	NADH-quinone oxidoreductase subunit E	18590	0.622074	0.0115545	0.348265	0.00427677	0.817536	0.13977	0.823328	0.0096149	2
3	P0AFC3	NUOA_ECOLI	JW2283	b2288	nuoA	NADH-quinone oxidoreductase subunit A	16457	0.46349	0.0040752	0.422378	0.0113019	0.650778	0.0442731	1.01187	0.910124
3	P0AG16	PUR1_ECOLI	JW2309	b2312	purF	Amidophosphoribosyltransferase	56488	0.743562	0.0100847	0.436135	0.00892283	0.682128	0.0307621	0.84215	0.332492
3	P10384	FADL_ECOLI	JW2341	b2344	fadL	Long-chain fatty acid transport protein	48542	0.668743	0.0394637	0.458979	0.0156073	0.576755	0.077376	0.47681	0.00340491
3	P77293	GTRB_ECOLI	JW2347	b2351	yfdH	Prophage bactoprenol glucosyl transferase homolog	34635	1.04672	0.0674123	0.300812	0.00111778	0.724605	0.100406	0.829489	0.158649
3	P76558	MAO2_ECOLI	JW2447	b2463	maeB	NADP-dependent malic enzyme	82417	0.575095	0.0106798	0.712649	0.00286183	0.785033	0.0523503	0.895167	0.177532
3	P0A7D7	PUR7_ECOLI	JW2461	b2476	purC	Phosphoribosylaminoimidazole-succinocarboxamide synthase	26995	0.773326	0.00793544	0.364785	0.0104375	0.686508	0.00177805	0.886713	0.00843084
3	P0A8F0	UPP_ECOLI	JW2483	b2498	upp	Uracil phosphoribosyltransferase	22533	0.693801	0.00319209	0.665857	0.0156073	0.680615	0.0033779	0.589157	0.00198016
3	P04079	GUAA_ECOLI	JW2491	b2507	guaA	GMP synthase [glutamine-hydrolyzing]	58679	0.813883	0.00281971	0.450832	0.00307556	0.749922	0.00595513	0.873971	0.0158014
3	P36979	RLMN_ECOLI	JW2501	b2517	rlmN	Dual-specificity RNA methyltransferase RlmN	43086	0.693744	0.00604007	0.685224	0.0210729	0.749926	0.0201506	0.652875	0.0492363
3	P0A763	NDK_ECOLI	JW2502	b2518	ndk	Nucleoside diphosphate kinase	15463	0.586971	0.00971568	0.500461	0.00389628	0.630271	0.00550519	0.592884	0.000814512
3	P0ADG4	SUHB_ECOLI	JW2517	b2533	suhB	Inositol-1-monophosphatase	29172	0.665257	0.000519776	0.463474	0.000434891	0.528229	0.001204	0.420977	0.00238603	3	3
3	P0AD49	YFIA_ECOLI	JW2578	b2597	raiA	Ribosome-associated inhibitor A	12785	0.528375	0.0041956	0.501382	0.0313955	0.874881	0.0676884	0.576086	0.00590969
3	P27303	EMRA_ECOLI	JW2660	b2685	emrA	Multidrug export protein EmrA	42736	0.854595	0.16201	0.521709	0.00895387	0.744235	0.134766	0.739428	0.0753139
3	P0A7E5	PYRG_ECOLI	JW2751	b2780	pyrG	CTP synthase	60374	0.753004	0.000469192	0.439733	0.00110248	0.660257	0.000301606	0.663668	0.000743545
3	P0ADR8	YGDH_ECOLI	JW2766	b2795	ygdH	LOG family protein YgdH	50972	0.672623	0.0354769	0.482019	0.00353048	0.391921	0.0092059	0.653051	0.0059984
3	P0A884	TYSY_ECOLI	JW2795	b2827	thyA	Thymidylate synthase	30480	0.942119	0.1864	0.53189	0.0207067	0.769816	0.0545418	0.86517	0.255149
3	P60955	LGT_ECOLI	JW2796	b2828	lgt	Prolipoprotein diacylglyceryl transferase	33108	0.635078	0.298468	0.528645	0.00871336	0.749596	0.236951	1.24907	0.0143042
3	P0A8I5	TRMB_ECOLI	JW2927	b2960	trmB	tRNA (guanine-N(7)-)-methyltransferase	27307	0.676944	0.0177747	0.654361	0.0323592	0.770444	0.176746	0.522926	0.0208476	3	3
3	P64588	YQJI_ECOLI	JW3042	b3071	yqjI	Transcriptional regulator YqjI	23401	1.1885	0.497176	0.564609	0.0238684	0.666007	0.114114	0.677373	0.0616888	3	3
3	P60340	TRUB_ECOLI	JW3135	b3166	truB	tRNA pseudouridine synthase B	35087	0.765318	0.158414	0.463739	0.048008	0.82345	0.193495	0.770658	0.00932195
3	P0ABD8	BCCP_ECOLI	JW3223	b3255	accB	Biotin carboxyl carrier protein of acetyl-CoA carboxylase	16687	0.686811	0.0329865	0.751806	0.330166	0.778461	0.0177061	0.623531	0.00267995
3	P24182	ACCC_ECOLI	JW3224	b3256	accC	Biotin carboxylase	49321	0.833719	0.00531355	0.61706	0.00274922	0.752092	0.00068682	0.733504	0.000568936	2
3	P22259	PCKA_ECOLI	JW3366	b3403	pckA	Phosphoenolpyruvate carboxykinase [ATP]	59643	0.6306	0.0174628	0.408908	0.00270638	0.422865	0.00171572	0.437132	0.000459261
3	P15977	MALQ_ECOLI	JW3379	b3416	malQ	4-alpha-glucanotransferase	78503	0.82185	0.242041	0.692927	0.0766961	0.718746	0.100099	0.672773	0.251952
3	P0A9X9	CSPA_ECOLI	JW3525	b3556	cspA	Cold shock protein CspA	7403	1.21151	0.0348098	0.570745	0.0127137	0.443346	7.97939e-06	0.252119	0.00407901
3	P37692	RFAF_ECOLI	JW3595	b3620	rfaF	ADP-heptose--LPS heptosyltransferase 2	39042	0.967864	0.828335	0.524804	0.0490206	0.826335	0.209349	0.837132	0.271586
3	P0CG19	RNPH_ECOLI	JW3618	b3643	rph	Inactive ribonuclease PH	24425	1.24706	0.0810449	0.563695	0.0655098	0.734763	0.0981308	0.642603	0.0515689
3	P0A988	DPO3B_ECOLI	JW3678	b3701	dnaN	DNA polymerase III subunit beta	40587	0.776985	0.0388322	0.568228	0.0262862	0.711434	0.00729803	0.650115	0.0230837
3	P03004	DNAA_ECOLI	JW3679	b3702	dnaA	Chromosomal replication initiator protein DnaA	52551	0.883149	0.504408	0.658868	0.0135454	0.580889	0.0191052	0.523366	0.0327839
3	P0A7Y8	RNPA_ECOLI	JW3681	b3704	rnpA	Ribonuclease P protein component	13789	0.840758	0.133124	0.538845	0.0195406	0.712416	0.302785	0.473585	0.00817812
3	P25714	YIDC_ECOLI	JW3683	b3705	yidC	Membrane protein insertase YidC	61526	0.69711	0.00604007	0.478873	0.00376463	0.677415	0.016109	0.73183	0.0226867
3	P0A6E6	ATPE_ECOLI	JW3709	b3731	atpC	ATP synthase epsilon chain	15068	0.608691	0.0276026	0.689826	0.0307392	0.690496	0.0407646	0.651109	0.0216738
3	P0ABB4	ATPB_ECOLI	JW3710	b3732	atpD	ATP synthase subunit beta	50325	0.724518	0.00176494	0.667064	0.01208	0.709075	0.000767862	0.674444	0.00361524
3	P0ABA6	ATPG_ECOLI	JW3711	b3733	atpG	ATP synthase gamma chain	31577	0.719459	0.00319773	0.683034	0.00724505	0.732778	0.00347347	0.675874	0.00259192
3	P0ABB0	ATPA_ECOLI	JW3712	b3734	atpA	ATP synthase subunit alpha	55222	0.78047	0.00427233	0.704956	0.000914819	0.702164	0.000250412	0.702945	0.00113339
3	P0ABA0	ATPF_ECOLI	JW3714	b3736	atpF	ATP synthase subunit b	17264	0.784347	0.000985216	0.747232	0.00617538	0.680781	0.00347347	0.649455	0.000892408
3	P0A9J6	RBSK_ECOLI	JW3731	b3752	rbsK	Ribokinase	32291	0.695999	0.18584	0.55078	0.0126958	0.488928	0.0104332	0.54588	0.0324734
3	P0A6A0	UBIB_ECOLI	JW3812	b3835	ubiB	Probable protein kinase UbiB	63203	0.974603	0.88685	0.564324	0.114409	0.659072	0.0323315	0.820297	0.51585
3	P0A9C5	GLNA_ECOLI	JW3841	b3870	glnA	Glutamine synthetase	51904	0.643063	0.00301848	0.525169	0.00386124	0.484067	0.0019729	0.463304	0.000873204
3	P13024	FDHE_ECOLI	JW3862	b3891	fdhE	Protein FdhE	34747	0.825866	0.0437668	0.630852	0.0207067	0.776694	0.092514	0.852487	0.164473
3	P0AEL0	FDOI_ECOLI	JW3863	b3892	fdoI	Formate dehydrogenase, cytochrome b556(fdo) subunit	24606	0.735066	0.0338053	0.18698	0.00602665	0.495169	0.00996849	0.633141	0.042106
3	P32176	FDOG_ECOLI	JW3865	b3894	fdoG	Formate dehydrogenase-O major subunit	112549	0.680979	0.00461012	0.393128	0.000643298	0.654658	0.00426218	0.641524	0.00186462
3	P23003	TRMA_ECOLI	JW3937	b3965	trmA	tRNA/tmRNA (uracil-C(5))-methyltransferase	41967	0.704487	0.00553061	0.181979	0.0163151	0.595215	0.046006	0.451679	0.086868	3	3
3	P15640	PUR2_ECOLI	JW3969	b4005	purD	Phosphoribosylamine--glycine ligase	45940	0.560559	0.00849765	0.467851	0.0171106	0.549467	0.0131849	0.625062	0.0187914
3	P15639	PUR9_ECOLI	JW3970	b4006	purH	IMP cyclohydrolase	57329	0.600758	0.00281971	0.28954	0.00286183	0.561138	0.00142184	0.641484	0.0152508
3	P0AFJ1	PHNA_ECOLI	JW4069	b4108	phnA	Protein PhnA	12345	0.659423	0.1228	0.446305	0.0442778	0.87227	0.524594	0.713057	0.0711188
3	P0A786	PYRB_ECOLI	JW4204	b4245	pyrB	Aspartate carbamoyltransferase catalytic chain	34427	1.02186	0.694759	0.118822	0.000810786	1.13927	0.194942	2.11917	0.00233605
3	P08956	T1RK_ECOLI	JW4313	b4350	hsdR	Type I restriction enzyme EcoKI R protein	134095	1.11149	0.109175	0.355641	0.0404993	0.888251	0.245677	1.46947	0.272473
3	P0AAS0	YLAC_ECOLI	JW5063	b0458	ylaC	Inner membrane protein YlaC	18267	0.831181	0.0898648	0.10374	0.0020437	0.602394	0.0276629	0.687168	0.0294804
3	P0A7X6	RIMM_ECOLI	JW5413	b2608	rimM	Ribosome maturation factor RimM	20605	0.693187	0.0215362	0.792585	0.0453385	0.722077	0.0506116	0.549458	0.00316593	2
3	P27302	TKT1_ECOLI	JW5478	b2935	tktA	Transketolase 1	72212	0.472688	0.000285864	0.372554	0.00157544	0.443543	0.000198515	0.547962	0.000568936
3	P0A9P6	DEAD_ECOLI	JW5531	b3162	deaD	ATP-dependent RNA helicase DeaD	70546	0.80115	0.00603525	0.644858	0.0066667	0.557991	0.0001595	0.616455	0.0102544	3	3
3	P27306	STHA_ECOLI	JW5551	b3962	sthA	Soluble pyridine nucleotide transhydrogenase	51560	0.467553	0.0115804	0.544175	0.00422822	0.718113	0.142428	0.891767	0.437905	2
3	P0A887	UBIE_ECOLI	JW5581	b3833	ubiE	Ubiquinone/menaquinone biosynthesis C-methyltransferase UbiE	28073	0.537592	0.00246462	0.310725	0.000820149	0.45165	0.000401775	0.323234	0.0035769
3	P27829	WECC_ECOLI	JW5599	b3787	wecC	UDP-N-acetyl-D-mannosamine dehydrogenase	45839	0.858057	0.102071	0.453885	0.0981661	0.799955	0.0182716	0.741234	0.0573625
3	P00490	PHSM_ECOLI	JW5689	b3417	malP	Maltodextrin phosphorylase	90522	0.716412	0.00557709	0.615623	0.0149076	0.852632	0.00561997	0.724924	0.00238603	3	3
4	P0ACB2	HEM2_ECOLI	JW0361	b0369	hemB	Delta-aminolevulinic acid dehydratase	35625	0.188103	0.000198937	0.394848	0.000751503	0.112309	0.0011297	0.201867	0.000481901	3	4
4	P0A927	TSX_ECOLI	JW0401	b0411	tsx	Nucleoside-specific channel-forming protein tsx	33589	0.370549	0.0030788	0.438141	0.0334051	0.337517	0.0011297	0.317701	0.00921593
4	P60716	LIPA_ECOLI	JW0623	b0628	lipA	Lipoyl synthase	36072	0.177161	0.000198937	0.409733	0.0207661	0.13595	7.63006e-05	0.200765	0.00074074	3	4
4	P07014	SDHB_ECOLI	JW0714	b0724	sdhB	Succinate dehydrogenase iron-sulfur subunit	26770	0.13815	0.000469192	0.214439	0.00623853	0.184001	0.00990368	0.245083	0.00238603
4	P0A6T3	GAL1_ECOLI	JW0740	b0757	galK	Galactokinase	41442	0.203533	0.00672046	0.147967	0.00225572	0.125657	0.000129811	0.100923	0.00125615
4	P09147	GALE_ECOLI	JW0742	b0759	galE	UDP-glucose 4-epimerase	37265	0.20757	0.00603525	0.174138	0.00288235	0.244836	0.000527849	0.218765	0.00323676			no
4	P23721	SERC_ECOLI	JW0890	b0907	serC	Phosphoserine aminotransferase	39783	0.220753	0.00301848	0.427584	0.00240495	0.166835	0.00162919	0.363271	0.023885	2	4
4	P0A715	KDSA_ECOLI	JW1206	b1215	kdsA	2-dehydro-3-deoxyphosphooctonate aldolase	30833	0.145036	5.74004e-06	0.3283	0.00233644	0.097644	0.000888144	0.157488	0.00340672	2	4
4	P08244	PYRF_ECOLI	JW1273	b1281	pyrF	Orotidine 5'-phosphate decarboxylase	26350	0.167549	0.0115545	0.292876	0.00611344	0.152559	0.00395728	0.249118	0.0205676	2
4	P22333	ADD_ECOLI	JW1615	b1623	add	Adenosine deaminase	36397	0.270921	0.00014754	0.315925	0.00239907	0.194173	0.00405567	0.280122	0.00249228	3	4
4	P0A9S3	GATD_ECOLI	JW2075	b2091	gatD	Galactitol-1-phosphate 5-dehydrogenase	37390	0.469137	0.020343	0.224131	0.00301092	0.167973	0.00029291	0.352824	0.00178259	2
4	P69831	PTKC_ECOLI	JW2076	b2092	gatC	PTS system galactitol-specific EIIC component	48365	0.392515	0.000469192	0.320097	0.00738549	0.29583	0.00566684	0.413663	0.00285353
4	P37188	PTKB_ECOLI	JW2077	b2093	gatB	PTS system galactitol-specific EIIB component	10222	0.230143	0.0020681	0.436245	0.0345032	0.294774	0.00426218	0.370383	0.00538302
4	P69828	PTKA_ECOLI	JW2078/JW2081	b2094	gatA	PTS system galactitol-specific EIIA component	16907	0.329395	0.0125824	0.314188	0.0117418	0.305258	0.00432877	0.420591	0.0107923
4	P0C8J8	GATZ_ECOLI	JW2082	b2095	gatZ	D-tagatose-1,6-bisphosphate aldolase subunit GatZ	47109	0.381941	0.0196543	0.320061	0.000914819	0.243544	4.48181e-05	0.347441	0.000419225	3	3
4	P0A6L2	DAPA_ECOLI	JW2463	b2478	dapA	4-hydroxy-tetrahydrodipicolinate synthase	31270	0.269496	0.0040752	0.483432	0.000886442	0.18671	0.000250412	0.233695	0.0010589	3	4
4	P62620	ISPG_ECOLI	JW2499	b2515	ispG	4-hydroxy-3-methylbut-2-en-1-yl diphosphate synthase (flavodoxin)	40684	0.191153	0.0040752	0.375757	0.00501491	0.175607	0.00104438	0.291297	0.000941279
4	P30744	SDHM_ECOLI	JW2768	b2797	sdaB	L-serine dehydratase 2	48753	0.426086	0.016947	0.284136	0.00232329	0.400177	0.008222	0.331873	0.016362
4	P0A9Q9	DHAS_ECOLI	JW3396	b3433	asd	Aspartate-semialdehyde dehydrogenase	40018	0.248852	0.00106769	0.569365	0.00386124	0.171004	0.00479575	0.418765	0.0154062	3	4
4	P0A6U3	MNMG_ECOLI	JW3719	b3741	mnmG	tRNA uridine 5-carboxymethylaminomethyl modification enzyme MnmG	69521	0.436767	0.00202948	0.236092	0.000643298	0.254425	0.000664232	0.476986	0.0113873	2
4	P02925	RBSB_ECOLI	JW3730	b3751	rbsB	Ribose import binding protein RbsB	30950	0.458457	0.0012195	0.396378	0.000649008	0.402689	5.54619e-05	0.261395	1.23169e-06	1
4	P21165	PEPQ_ECOLI	JW3823	b3847	pepQ	Xaa-Pro dipeptidase	50176	0.168555	0.000889784	0.176557	0.000751503	0.14298	0.00253355	0.155448	0.0107237	3	4
4	P0AEX9	MALE_ECOLI	JW3994	b4034	malE	Maltose-binding periplasmic protein	43388	0.112383	0.000403116	0.093093	0.00906158	0.115311	0.000198515	0.0766477	0.000242429
4	P0AC38	ASPA_ECOLI	JW4099	b4139	aspA	Aspartate ammonia-lyase	52356	0.233247	0.00176494	0.108588	0.00225572	0.150747	0.000552929	0.100178	0.000570976
4	P0C8J6	GATY_ECOLI	JW5343	b2096	gatY	D-tagatose-1,6-bisphosphate aldolase subunit GatY	30812	0.11379	0.00476766	0.149978	0.000751503	0.0460177	0.00285609	0.0980484	0.00412407	3	4
4	P33599	NUOCD_ECOLI	JW5375	b2286	nuoC	NADH-quinone oxidoreductase subunit C/D	68236	0.170376	0.000517647	0.0796087	0.00165714	0.114741	4.90003e-05	0.220514	0.000459261	2	4
4	P37440	UCPA_ECOLI	JW5394	b2426	ucpA	Oxidoreductase UcpA	27850	0.556991	0.0130831	0.283679	0.000914819	0.326193	0.00987065	0.213625	0.00133029
5	P00561	AK1H_ECOLI	JW0001	b0002	thrA	Homoserine dehydrogenase	89120	1.27505	0.00461012	1.27012	0.0195406	1.41289	0.0141658	1.6639	0.00515043
5	P00934	THRC_ECOLI	JW0003	b0004	thrC	Threonine synthase	47114	1.22794	0.0483114	1.40805	0.00571468	1.2857	0.00923863	1.4162	0.00449218
5	P0AG40	RIBF_ECOLI	JW0023	b0025	ribF	FMN adenylyltransferase	34734	1.11879	0.573104	0.941495	0.849574	1.2551	0.16271	1.64872	0.0430146
5	P00956	SYI_ECOLI	JW0024	b0026	ileS	Isoleucine--tRNA ligase	104297	1.09588	0.0126535	1.05909	0.091991	1.29028	0.0195138	1.28355	0.0155625
5	P0ABQ4	DYR_ECOLI	JW0047	b0048	folA	Dihydrofolate reductase	17999	1.0139	0.803254	0.995056	0.988516	1.09286	0.731727	1.7172	0.0473736
5	P0ABZ6	SURA_ECOLI	JW0052	b0053	surA	Chaperone SurA	47284	0.955377	0.468508	1.15415	0.0791409	1.15318	0.0639039	1.21145	0.00237732
5	P31550	THIB_ECOLI	JW0067	b0068	thiB	Thiamine-binding periplasmic protein	36163	1.34305	0.29434	1.9346	0.0221496	1.47845	0.269422	0.95815	0.788069
5	P60390	RSMH_ECOLI	JW0080	b0082	rsmH	Ribosomal RNA small subunit methyltransferase H	34878	1.20684	0.0227543	1.31359	0.0103951	1.22371	0.0241419	1.14348	0.0699996
5	P0AD68	FTSI_ECOLI	JW0082	b0084	ftsI	Peptidoglycan synthase FtsI	63877	1.50019	0.108908	0.892088	0.467259	1.04459	0.850209	1.21842	0.284974
5	P22188	MURE_ECOLI	JW0083	b0085	murE	UDP-N-acetylmuramoyl-L-alanyl-D-glutamate--2,6-diaminopimelate ligase	53344	1.10308	0.231215	1.24487	0.306825	1.30326	0.0698856	1.53658	0.0446863
5	P11880	MURF_ECOLI	JW0084	b0086	murF	UDP-N-acetylmuramoyl-tripeptide--D-alanyl-D-alanine ligase	47447	1.17756	0.256881	1.05398	0.740777	1.17203	0.197617	1.49358	0.0183162
5	P0A6W3	MRAY_ECOLI	JW0085	b0087	mraY	Phospho-N-acetylmuramoyl-pentapeptide-transferase	39875	1.66635	0.14228	1.07303	0.314069	1.48329	0.0430343	1.5119	0.427531
5	P14900	MURD_ECOLI	JW0086	b0088	murD	UDP-N-acetylmuramoylalanine--D-glutamate ligase	46974	1.15915	0.119223	1.21582	0.273437	1.1989	0.092735	1.7132	0.0151144
5	P17443	MURG_ECOLI	JW0088	b0090	murG	UDP-N-acetylglucosamine--N-acetylmuramyl-(pentapeptide) pyrophosphoryl-undecaprenol N-acetylglucosamine transferase	37815	1.14142	0.179547	1.1808	0.314069	1.05279	0.602666	1.18228	0.455479
5	P07862	DDLB_ECOLI	JW0090	b0092	ddlB	D-alanine--D-alanine ligase B	32840	1.23585	0.0222907	1.19474	0.0719897	1.23166	0.134632	1.11506	0.123173
5	P0ABH0	FTSA_ECOLI	JW0092	b0094	ftsA	Cell division protein FtsA	45330	1.2035	0.0276221	1.18084	0.01661	1.24707	0.0408541	1.58221	0.00651854
5	P0A9A6	FTSZ_ECOLI	JW0093	b0095	ftsZ	Cell division protein FtsZ	40324	1.09951	0.0793997	1.38706	0.00253699	1.28569	0.00685465	1.59528	0.000743545
5	P10408	SECA_ECOLI	JW0096	b0098	secA	Protein translocase subunit SecA	102023	1.3074	0.00135329	1.48703	0.0273177	1.33576	0.00508333	1.43892	0.0125306
5	P30011	NADC_ECOLI	JW0105	b0109	nadC	Nicotinate-nucleotide pyrophosphorylase [carboxylating]	32762	1.28941	0.0122027	1.14455	0.015406	1.04017	0.498987	1.00743	0.907497
5	P06959	ODP2_ECOLI	JW0111	b0115	aceF	Dihydrolipoyllysine-residue acetyltransferase component of pyruvate dehydrogenase complex	66096	1.17218	0.0117333	1.19538	0.00836731	1.06415	0.0768769	1.08071	0.0889511	1
5	P0A8E5	YACL_ECOLI	JW0115	b0119	yacL	UPF0231 protein YacL	13942	1.62601	0.242041	1.16336	0.578675	1.67579	0.178803	0.950766	0.858067
5	P15877	DHG_ECOLI	JW0120	b0124	gcd	Quinoprotein glucose dehydrogenase	86747	1.23784	0.110243	0.439776	0.00204523	1.42758	0.0506334	2.56906	0.00281979
5	P61517	CAN_ECOLI	JW0122	b0126	can	Carbonic anhydrase 2	25097	1.13296	0.057756	1.40657	0.00890836	1.49016	0.0252755	1.88712	0.0010589	2
5	P31663	PANC_ECOLI	JW0129	b0133	panC	Pantothenate synthetase	31598	1.31726	0.0102523	1.28414	0.052209	1.64866	0.00822562	1.88277	0.00653864
5	P0ABS1	DKSA_ECOLI	JW0141	b0145	dksA	RNA polymerase-binding transcription factor DksA	17528	1.11063	0.444733	1.51966	0.0269409	1.08446	0.185948	1.30556	0.0398829
5	P06971	FHUA_ECOLI	JW0146	b0150	fhuA	Ferrichrome-iron receptor	82182	0.919145	0.360427	1.89309	0.0619604	0.948144	0.699292	0.901413	0.383385
5	P0ACC3	ERPA_ECOLI	JW0152	b0156	erpA	Iron-sulfur cluster insertion protein ErpA	12100	1.24503	0.0764364	1.76989	0.00115953	1.45679	0.00802476	1.41528	0.00424787
5	P0AF12	MTNN_ECOLI	JW0155	b0159	mtnN	5'-methylthioadenosine/S-adenosylhomocysteine nucleosidase	24354	0.929398	0.242581	1.40308	0.0173377	1.06766	0.0434725	1.12709	0.0311463
5	P62768	YAEH_ECOLI	JW0159	b0163	yaeH	UPF0325 protein YaeH	15096	1.61986	0.00522709	1.56198	0.0229614	1.4289	0.00954652	1.6058	0.00285353
5	P0A9D8	DAPD_ECOLI	JW0161	b0166	dapD	2,3,4,5-tetrahydropyridine-2,6-dicarboxylate N-succinyltransferase	29892	1.17862	0.0280008	1.03762	0.032886	1.10152	0.0154885	1.20413	0.014567
5	P0AE18	MAP1_ECOLI	JW0163	b0168	map	Methionine aminopeptidase	29331	1.00067	0.99186	1.24295	0.0136962	1.32866	0.0195138	1.26057	0.0645958
5	P0A805	RRF_ECOLI	JW0167	b0172	frr	Ribosome-recycling factor	20639	0.958757	0.130545	1.07115	0.45662	1.15922	0.0198261	1.15238	0.00499344	1
5	P0AEU7	SKP_ECOLI	JW0173	b0178	skp	Chaperone protein Skp	17688	0.768333	0.0830847	1.37483	0.0453385	1.36044	0.0104078	1.51586	0.0123211	3	3
5	P30863	DKGB_ECOLI	JW0197	b0207	dkgB	2,5-diketo-D-gluconic acid reductase B	29437	1.36063	0.107937	1.46883	0.0564309	1.02455	0.909247	1.42723	0.193214
5	P0AC84	GLO2_ECOLI	JW0202	b0212	gloB	Hydroxyacylglutathione hydrolase	28434	1.51951	0.244596	1.14705	0.481941	1.11085	0.716372	2.14467	0.0645958
5	P63224	GMHA_ECOLI	JW0212	b0222	gmhA	Phosphoheptose isomerase	20815	1.1531	0.0961328	1.13757	0.0454381	1.13047	0.144466	1.20029	0.021052
5	Q47150	DINJ_ECOLI	JW0216	b0226	dinJ	Antitoxin DinJ	9406	1.41157	0.158724	0.956486	0.862148	1.16639	0.301393	1.72354	0.0389865
5	P15288	PEPD_ECOLI	JW0227	b0237	pepD	Cytosol non-specific dipeptidase	52915	1.29895	0.0216675	1.20738	0.00669966	1.35682	9.21372e-05	1.44093	0.00407785
5	P04335	FRSA_ECOLI	JW0229	b0239	frsA	Esterase FrsA	47009	1.2927	0.0650028	1.06358	0.396819	1.17564	0.105611	1.46132	0.0447951
5	P0A7B5	PROB_ECOLI	JW0232	b0242	proB	Glutamate 5-kinase	39057	1.21976	0.0123276	1.32562	0.0126139	1.09797	0.0689503	1.30437	0.0599137
5	P51024	YAIL_ECOLI	JW0345	b0354	yaiL	Uncharacterized protein YaiL	19923	1.263	0.195067	1.08469	0.68106	0.954004	0.857523	1.19851	0.250092
5	P0A9L8	P5CR_ECOLI	JW0377	b0386	proC	Pyrroline-5-carboxylate reductase	28145	0.821563	0.0399547	1.07061	0.584662	1.40692	0.0252755	1.71861	0.0450892
5	P0C037	YAIE_ECOLI	JW0382	b0391	yaiE	UPF0345 protein YaiE	10234	1.37724	0.113743	1.64734	0.0888502	1.50575	0.019852	1.77694	0.0253833
5	P36767	RDGC_ECOLI	JW0384	b0393	rdgC	Recombination-associated protein RdgC	33993	1.29662	0.0503214	1.19354	0.0954658	1.30719	0.0607161	1.43614	0.012986
5	P0A847	TGT_ECOLI	JW0396	b0406	tgt	Queuine tRNA-ribosyltransferase	42594	0.933569	0.44852	1.2966	0.112403	1.37357	0.00405567	1.24885	0.0161722
5	P0AGG0	THIL_ECOLI	JW0407	b0417	thiL	Thiamine-monophosphate kinase	35071	0.886936	0.632667	1.25503	0.110222	1.12756	0.39725	1.55168	0.420136
5	P0ADA5	YAJG_ECOLI	JW0424	b0434	yajG	Uncharacterized lipoprotein YajG	20950	1.11	0.0210803	1.4116	0.0230968	1.04392	0.396555	0.944908	0.422627
5	P06710	DPO3X_ECOLI	JW0459	b0470	dnaX	DNA polymerase III subunit tau	71138	0.967003	0.866798	1.05885	0.485489	1.27382	0.191056	1.10967	0.478546
5	P07024	USHA_ECOLI	JW0469	b0480	ushA	5'-nucleotidase	60824	1.26388	0.0860502	1.47026	0.016625	1.06274	0.721649	1.53312	0.0534622
5	P0AAR3	YBAK_ECOLI	JW0470	b0481	ybaK	Cys-tRNA(Pro)/Cys-tRNA(Cys) deacylase YbaK	17093	1.08734	0.67191	1.11799	0.20261	1.20768	0.06479	1.39052	0.0637766	3	3
5	P0AFP4	YBBO_ECOLI	JW0482	b0493	ybbO	Uncharacterized oxidoreductase YbbO	29410	1.5301	0.0520846	1.20149	0.699506	1.28878	0.173616	0.941174	0.724148
5	P23869	PPIB_ECOLI	JW0514	b0525	ppiB	Peptidyl-prolyl cis-trans isomerase B	18153	0.794247	0.24249	1.27379	0.0309038	1.25071	0.019852	1.34134	0.016958	2
5	P09169	OMPT_ECOLI	JW0554	b0565	ompT	Protease 7	35562	1.30311	0.0196543	1.71659	0.015406	0.977941	0.258371	1.12539	0.0265895
5	P38489	NFSB_ECOLI	JW0567	b0578	nfsB	Oxygen-insensitive NAD(P)H nitroreductase	23905	1.1242	0.0590286	1.13161	0.188662	1.56319	7.63006e-05	2.33828	0.00198695
5	P39177	USPG_ECOLI	JW0600	b0607	uspG	Universal stress protein G	15935	1.18804	0.206159	1.58993	0.0294123	1.24544	0.0723557	1.44871	0.0163633	2
5	P10100	RLPA_ECOLI	JW0628	b0633	rlpA	Endolytic peptidoglycan transglycosylase RlpA	37528	0.816043	0.47502	1.3686	0.220032	1.48746	0.092735	1.01607	0.942965
5	P0ADC1	LPTE_ECOLI	JW0636	b0641	lptE	LPS-assembly lipoprotein LptE	21357	1.01079	0.937327	1.61217	0.0505807	1.33423	0.151627	1.3635	0.13961
5	P23930	LNT_ECOLI	JW0654	b0657	lnt	Apolipoprotein N-acyltransferase	57066	1.91104	0.159496	0.980693	0.887039	1.27964	0.217808	1.67326	0.0863964
5	P0AF18	NAGA_ECOLI	JW0663	b0677	nagA	N-acetylglucosamine-6-phosphate deacetylase	40949	1.34539	0.0709311	1.67693	0.0215516	1.3525	0.0127469	1.17619	0.415747
5	P61949	FLAV_ECOLI	JW0671	b0684	fldA	Flavodoxin-1	19737	1.18558	0.16689	1.31702	0.0127062	1.32813	0.00395728	1.50514	0.0163633
5	P36938	PGM_ECOLI	JW0675	b0688	pgm	Phosphoglucomutase	58361	1.05434	0.330079	1.05837	0.192671	1.185	0.00644165	1.18852	0.00785823
5	P0ABJ9	CYDA_ECOLI	JW0722	b0733	cydA	Cytochrome bd-I ubiquinol oxidase subunit 1	58205	1.55436	0.00516591	0.975455	0.512897	0.931899	0.0306698	1.13945	0.0238383
5	P0AB91	AROG_ECOLI	JW0737	b0754	aroG	Phospho-2-dehydro-3-deoxyheptonate aldolase, Phe-sensitive	38010	1.38637	0.0473811	1.51502	0.0454575	1.72111	0.00608219	1.67358	0.0157404
5	P62707	GPMA_ECOLI	JW0738	b0755	gpmA	2,3-bisphosphoglycerate-dependent phosphoglycerate mutase	28556	1.26363	0.0022958	1.38988	0.0106217	1.40467	0.00743429	1.66887	0.00113339	1
5	P46130	YBHC_ECOLI	JW0755	b0772	ybhC	Putative acyl-CoA thioester hydrolase YbhC	46082	0.985061	0.92739	1.58888	0.0155856	1.12676	0.301922	1.01804	0.911348
5	P0A8F8	UVRB_ECOLI	JW0762	b0779	uvrB	UvrABC system protein B	76226	1.59213	0.114017	1.39377	0.0404993	1.63994	0.0189992	1.89743	0.00872407
5	P75777	YBHG_ECOLI	JW0779	b0795	ybhG	UPF0194 membrane protein YbhG	36416	1.88629	0.0108754	1.17505	0.306825	1.06004	0.763169	1.61143	0.0164955
5	P0A917	OMPX_ECOLI	JW0799	b0814	ompX	Outer membrane protein X	18603	1.02318	0.554991	1.31583	0.0312075	1.90485	0.00482868	1.53295	0.000568936
5	P0AAX8	YBIS_ECOLI	JW0803	b0819	ybiS	Probable L,D-transpeptidase YbiS	33325	0.83707	0.093302	1.18749	0.146601	1.17647	0.00952438	1.19079	0.0394248
5	P12281	MOEA_ECOLI	JW0811	b0827	moeA	Molybdopterin molybdenumtransferase	44067	1.05909	0.549638	1.54059	0.0033885	1.04706	0.52417	1.61527	0.0116437
5	P17117	NFSA_ECOLI	JW0835	b0851	nfsA	Oxygen-insensitive NADPH nitroreductase	26801	1.06681	0.136497	0.914312	0.0267318	1.10707	0.02329	1.33069	0.0205395
5	P0AAY6	YBJN_ECOLI	JW0837	b0853	ybjN	Uncharacterized protein YbjN	17666	1.14822	0.193418	1.03714	0.741624	1.50424	0.0591466	1.1773	0.391705
5	P30859	ARTI_ECOLI	JW0847	b0863	artI	Putative ABC transporter arginine-binding protein 2	26930	0.976151	0.653455	1.42924	0.131865	1.0178	0.655325	1.14721	0.150437
5	P75829	YBJX_ECOLI	JW0861	b0877	ybjX	Uncharacterized protein YbjX	38358	1.21163	0.0634838	0.895294	0.329704	1.41414	0.00482868	1.61144	0.00249672
5	P46889	FTSK_ECOLI	JW0873	b0890	ftsK	DNA translocase FtsK	146663	1.24282	0.0486281	1.16363	0.191521	0.949674	0.737651	1.43344	0.009969
5	P61316	LOLA_ECOLI	JW0874	b0891	lolA	Outer-membrane lipoprotein carrier protein	22497	1.21848	0.0437435	2.25879	0.00584457	1.42755	0.0255956	1.5391	0.0481753
5	P0A9N4	PFLA_ECOLI	JW0885	b0902	pflA	Pyruvate formate-lyase 1-activating enzyme	28204	0.846438	0.39085	1.28254	0.0502086	1.08944	0.0612484	1.53068	0.0362443	3	3
5	P09373	PFLB_ECOLI	JW0886	b0903	pflB	Formate acetyltransferase 1	85357	1.11979	0.0244837	1.05012	0.314069	1.04688	0.0465293	1.48182	0.0114358
5	P0A6D3	AROA_ECOLI	JW0891	b0908	aroA	3-phosphoshikimate 1-carboxyvinyltransferase	46096	1.40907	0.0265814	1.40703	0.0759292	1.7933	0.0012704	2.01493	0.0347792
5	P0A6Y1	IHFB_ECOLI	JW0895	b0912	ihfB	Integration host factor subunit beta	10651	1.05394	0.634351	1.2215	0.306825	1.58041	0.00913324	1.64804	0.0154862
5	P75849	YCBL_ECOLI	JW0910	b0927	ycbL	Uncharacterized protein YcbL	23784	1.13607	0.137846	1.16196	0.342055	1.64054	0.00974654	1.71381	0.0520862	2
5	P00509	AAT_ECOLI	JW0911	b0928	aspC	Aspartate aminotransferase	43573	1.07393	0.0502662	1.31496	0.0166588	1.21383	0.022221	1.61953	0.00074074
5	P04825	AMPN_ECOLI	JW0915	b0932	pepN	Aminopeptidase N	98919	1.2164	0.00435952	1.20333	0.0297006	1.53635	0.00131494	1.92196	0.000904468
5	P0AC92	GNSA_ECOLI	JW0976	b4517	gnsA	Protein GnsA	6576	1.15041	0.0935658	0.879443	0.417253	1.13655	0.300024	1.4456	0.175
5	P09546	PUTA_ECOLI	JW0999	b1014	putA	Delta-1-pyrroline-5-carboxylate dehydrogenase	143815	1.14476	0.253866	0.816905	0.156686	1.09313	0.193576	1.45088	0.0379631
5	P75914	YCDX_ECOLI	JW1017	b1034	ycdX	Probable phosphatase YcdX	26891	1.1215	0.466213	1.27561	0.210847	1.20591	0.184767	1.44767	0.0534622
5	P33136	OPGG_ECOLI	JW1035	b1048	mdoG	Glucans biosynthesis protein G	57912	1.02544	0.602264	1.20452	0.00955184	1.26351	0.000198515	1.40902	0.00316593
5	P40874	MTOX_ECOLI	JW1046	b1059	solA	N-methyl-L-tryptophan oxidase	40902	1.3428	0.0509677	1.16316	0.165898	1.41639	0.0112212	1.61739	0.0562491
5	P0ABR1	DINI_ECOLI	JW1048	b1061	dinI	DNA-damage-inducible protein I	8949	1.81887	0.0717621	1.31811	0.20491	0.563143	0.0824993	1.34667	0.280668
5	P0AB26	YCEB_ECOLI	JW1050	b1063	yceB	Uncharacterized lipoprotein YceB	20500	1.09197	0.342221	1.25375	0.590306	1.51998	0.180253	1.62697	0.207965
5	P29217	YCEH_ECOLI	JW1054	b1067	yceH	UPF0502 protein YceH	24177	1.57099	0.0454084	1.70865	0.126686	1.4153	0.00539019	1.77361	0.018816
5	P0A6A8	ACP_ECOLI	JW1080	b1094	acpP	Acyl carrier protein	8640	1.12028	0.162592	1.20288	0.0498518	1.07512	0.119644	1.01973	0.79335
5	P69786	PTGCB_ECOLI	JW1087	b1101	ptsG	Glucose-specific phosphotransferase enzyme IIB component	50677	1.09243	0.342221	2.04259	0.0172168	0.930195	0.123309	1.78009	0.00526594
5	P00393	DHNA_ECOLI	JW1095	b1109	ndh	NADH dehydrogenase	47359	1.63003	0.000756833	1.5793	0.0103951	1.33267	0.000401775	1.65435	0.00610777	2
5	P30958	MFD_ECOLI	JW1100	b1114	mfd	Transcription-repair-coupling factor	129983	1.60154	0.00883413	1.26566	0.0162122	1.74714	0.00971213	2.07308	0.00323676
5	P75960	NPD_ECOLI	JW1106	b1120	cobB	NAD-dependent protein deacylase	31464	1.07986	0.7339	1.24594	0.143645	1.15495	0.269995	1.50065	0.0182339
5	P0AEI6	NUDJ_ECOLI	JW1120	b1134	nudJ	Phosphatase NudJ	17433	1.13874	0.374585	0.92215	0.774581	1.24644	0.160068	1.46617	0.0194095
5	P08200	IDH_ECOLI	JW1122	b1136	icd	Isocitrate dehydrogenase [NADP]	45757	0.673957	0.00600799	1.11688	0.0683742	1.20514	0.00175576	1.68033	0.000873204
5	P0A734	MINE_ECOLI	JW1163	b1174	minE	Cell division topological specificity factor	10235	1.23899	0.168373	1.20881	0.0674608	1.21875	0.00566684	1.2197	0.101444
5	P0AEZ3	MIND_ECOLI	JW1164	b1175	minD	Septum site-determining protein MinD	29614	1.23853	0.00461012	1.23696	0.0207067	1.1395	0.0591466	1.32086	0.0283999
5	P0A8V6	FADR_ECOLI	JW1176	b1187	fadR	Fatty acid metabolism regulator protein	26969	1.07933	0.442944	1.07399	0.48883	1.09024	0.273612	1.15262	0.300548
5	P76008	LDCA_ECOLI	JW1181	b1192	ldcA	Murein tetrapeptide carboxypeptidase	33567	1.00178	0.99301	1.14322	0.699506	1.13016	0.402807	1.43251	0.13936
5	P62615	ISPE_ECOLI	JW1199	b1208	ispE	4-diphosphocytidyl-2-C-methyl-D-erythritol kinase	30925	1.08631	0.815933	1.21892	0.429195	1.67727	0.0354748	2.18435	0.0174769
5	P61320	LOLB_ECOLI	JW1200	b1209	lolB	Outer-membrane lipoprotein LolB	23551	0.828453	0.0924853	1.1067	0.431921	1.17243	0.142428	1.29578	0.141099
5	P0AF28	NARL_ECOLI	JW1212	b1221	narL	Nitrate/nitrite response regulator protein NarL	23927	1.04708	0.636089	1.38221	0.0151708	1.32061	0.0154885	1.27794	0.0865993
5	P37051	PURU_ECOLI	JW1220	b1232	purU	Formyltetrahydrofolate deformylase	31935	1.31146	0.00604007	1.1685	0.00669966	1.31338	0.0017622	1.562	0.000459261
5	P0AEP3	GALU_ECOLI	JW1224	b1236	galU	UTP--glucose-1-phosphate uridylyltransferase	32942	0.78945	0.0644068	1.17495	0.127099	1.30526	0.00229724	1.41418	0.0061834
5	P77737	OPPF_ECOLI	JW1239	b1247	oppF	Oligopeptide transport ATP-binding protein OppF	37198	1.09367	0.0265814	1.30741	0.0155856	1.73231	0.000602589	2.26595	0.0118094
5	P0AG14	SOHB_ECOLI	JW1264	b1272	sohB	Probable protease SohB	39366	0.82663	0.0441918	1.0211	0.882145	1.25436	0.249553	1.39277	0.0207931
5	P0AB61	YCIN_ECOLI	JW1265	b1273	yciN	Protein YciN	9386	1.21485	0.159496	1.76343	0.117143	1.54608	0.00834964	1.86697	0.0035769
5	P06612	TOP1_ECOLI	JW1266	b1274	topA	DNA topoisomerase 1	97350	1.15175	0.117794	1.14302	0.0892195	1.25757	0.0346571	1.29725	0.0107237
5	P0A9F3	CYSB_ECOLI	JW1267	b1275	cysB	HTH-type transcriptional regulator CysB	36150	0.948237	0.350002	1.47066	0.0106217	1.0564	0.0654485	1.44544	0.0118094	2
5	P76034	YCIT_ECOLI	JW1276	b1284	yciT	Uncharacterized HTH-type transcriptional regulator YciT	27603	1.16439	0.136141	1.22153	0.138462	1.22746	0.162636	1.24414	0.186566
5	Q47622	SAPA_ECOLI	JW1287	b1294	sapA	Peptide transport periplasmic protein SapA	61565	1.17292	0.293115	1.48564	0.0436299	1.19075	0.204865	1.09249	0.45254
5	P07604	TYRR_ECOLI	JW1316	b1323	tyrR	Transcriptional regulatory protein TyrR	57656	1.11604	0.262902	1.00396	0.969521	1.1214	0.378213	1.25813	0.0849381
5	P0A862	TPX_ECOLI	JW1317	b1324	tpx	Thiol peroxidase	17835	1.20307	0.0196543	1.75727	0.00170856	1.38233	0.00265649	1.59686	0.0117012	1
5	P40120	OPGD_ECOLI	JW1420	b1424	mdoD	Glucans biosynthesis protein D	62758	1.19401	0.090279	1.17431	0.378071	1.19002	0.310959	1.98064	0.0265184
5	P25397	TEHB_ECOLI	JW1426	b1430	tehB	Tellurite methyltransferase	22531	0.890205	0.257469	1.74243	0.106733	1.19494	0.444838	1.40123	0.0999275	2
5	P64451	YDCL_ECOLI	JW1427	b1431	ydcL	Uncharacterized lipoprotein YdcL	24427	1.14726	0.21925	1.90004	0.023642	1.22686	0.0684885	1.48128	0.00788568
5	P76177	YDGH_ECOLI	JW1596	b1604	ydgH	Protein YdgH	33903	1.17952	0.0228793	1.71681	0.00274922	1.38766	0.0188267	1.70103	0.00175337
5	P00946	MANA_ECOLI	JW1605	b1613	manA	Mannose-6-phosphate isomerase	42850	1.18224	0.0265814	1.26578	0.01661	1.2928	0.00765945	1.6685	0.00434034
5	P77804	YDGA_ECOLI	JW1606	b1614	ydgA	Protein YdgA	54689	1.14988	0.065866	1.35669	0.0135454	1.27317	0.00111833	1.78103	0.00267995
5	P77304	DTPA_ECOLI	JW1626	b1634	dtpA	Dipeptide and tripeptide permease A	53991	1.46429	0.205637	1.49948	0.283777	0.988101	0.920105	1.70277	0.0265184
5	P0AFI7	PDXH_ECOLI	JW1630	b1638	pdxH	Pyridoxine/pyridoxamine 5'-phosphate oxidase	25545	0.669572	0.0696066	1.25282	0.15125	1.08221	0.235406	1.44208	0.107527
5	P77258	NEMA_ECOLI	JW1642	b1650	nemA	N-ethylmaleimide reductase	39516	1.18162	0.228983	1.51747	0.0578892	1.37328	0.138112	1.63458	0.0181303
5	P0AC81	LGUL_ECOLI	JW1643	b1651	gloA	Lactoylglutathione lyase	14920	0.636524	0.31415	1.17041	0.554366	1.26197	0.0554471	1.26851	0.0744475
5	P0AC69	GLRX4_ECOLI	JW1646	b1654	grxD	Glutaredoxin-4	12879	1.0229	0.650627	1.64119	0.0477728	1.45861	0.00273623	1.4797	0.0143042	2
5	P0AGD3	SODF_ECOLI	JW1648	b1656	sodB	Superoxide dismutase [Fe]	21266	1.0431	0.39085	1.8096	0.0135454	1.35964	0.00107487	1.7753	0.00956547
5	P0AFU8	RISA_ECOLI	JW1654	b1662	ribC	Riboflavin synthase	23445	1.37764	0.017172	1.72071	0.00803989	1.34598	0.00304246	1.6112	0.0025436
5	P77552	YDHQ_ECOLI	JW1656	b1664	ydhQ	Uncharacterized protein YdhQ	42876	1.6556	0.0105421	1.04662	0.230886	1.43151	0.0401367	2.16194	0.000661494
5	P69776	LPP_ECOLI	JW1667	b1677	lpp	Major outer membrane lipoprotein Lpp	8323	0.649582	0.00392197	1.89668	0.00209853	1.11583	0.018396	1.19445	0.0159192	1.5
5	P0A6X7	IHFA_ECOLI	JW1702	b1712	ihfA	Integration host factor subunit alpha	11354	1.08328	0.353986	1.78875	0.00274922	1.43894	0.0106047	1.49254	0.00849492
5	P69795	PTQB_ECOLI	JW1727	b1738	chbB	PTS system N,N'-diacetylchitobiose-specific EIIB component	11427	1.65961	0.141622	1.31093	0.633168	1.20241	0.508102	1.51063	0.278308
5	P16456	SELD_ECOLI	JW1753	b1764	selD	Selenide, water dikinase	36687	1.00592	0.885518	1.43791	0.020862	1.16702	0.0396901	1.38542	0.00950402
5	P0ACY1	YDJA_ECOLI	JW1754	b1765	ydjA	Putative NAD(P)H nitroreductase YdjA	20059	1.05397	0.429006	1.89719	0.0238684	1.39844	0.0744233	1.63594	0.00292944
5	P0A746	MSRB_ECOLI	JW1767	b1778	msrB	Peptide methionine sulfoxide reductase MsrB	15451	0.676741	0.215172	1.23843	0.663463	1.29468	0.188207	1.52406	0.00728978
5	P0A9B2	G3P1_ECOLI	JW1768	b1779	gapA	Glyceraldehyde-3-phosphate dehydrogenase A	35532	1.51157	0.000825609	1.51898	0.0133303	1.46504	0.000664232	1.57654	0.012446	1
5	P39173	YEAD_ECOLI	JW1769	b1780	yeaD	Putative glucose-6-phosphate 1-epimerase	32666	2.09282	0.00227548	0.983577	0.843335	1.58944	0.00297578	1.81438	0.0010589
5	P0A908	MIPA_ECOLI	JW1771	b1782	mipA	MltA-interacting protein	27831	0.666846	0.016703	1.43183	0.0139709	1.1724	0.0123069	1.11612	0.0626543
5	P0AA91	YEAY_ECOLI	JW1795	b1806	yeaY	Uncharacterized lipoprotein YeaY	20921	1.05273	0.80017	2.90654	0.00354401	1.08401	0.599353	1.77032	0.00281979
5	P16095	SDHL_ECOLI	JW1803	b1814	sdaA	L-serine dehydratase 1	48907	0.676865	0.142329	1.49697	0.236962	1.48431	0.0841452	1.60902	0.0233205
5	P64499	YEBO_ECOLI	JW1814	b1825	yebO	Uncharacterized protein YebO	10792	0.994465	0.979529	1.17476	0.128631	1.1274	0.408732	1.33483	0.158929
5	P23894	HTPX_ECOLI	JW1818	b1829	htpX	Protease HtpX	31923	1.35448	0.0355386	1.7499	0.00623853	1.76915	0.0199977	1.4825	0.0455521
5	P76270	MSRC_ECOLI	JW1821	b1832	msrC	Free methionine-R-sulfoxide reductase	18122	1.31031	0.0132102	1.11604	0.116398	1.36857	0.0176969	1.71463	0.00166904
5	P0AC53	G6PD_ECOLI	JW1841	b1852	zwf	Extracellular death factor	55704	1.21711	0.00697312	1.38738	0.0170058	1.3569	0.00220524	1.82431	0.00443485
5	P0A809	RUVA_ECOLI	JW1850	b1861	ruvA	Holliday junction ATP-dependent DNA helicase RuvA	22086	0.845316	0.402048	1.6962	0.0198781	1.28865	0.184309	1.22316	0.311827
5	P0AD05	YECA_ECOLI	JW1896	b1908	yecA	Uncharacterized protein YecA	25039	1.19392	0.529306	1.36728	0.226321	1.09866	0.586382	1.37395	0.0914671
5	P0AED5	UVRY_ECOLI	JW1899	b1914	uvrY	Response regulator UvrY	23893	1.10586	0.360349	0.933534	0.262139	1.24353	0.0574043	1.31862	0.126236	2
5	P0AEM9	FLIY_ECOLI	JW1905	b1920	fliY	L-cystine-binding protein FliY	29039	0.754393	0.0425322	1.8406	0.0172168	1.52191	0.0163142	1.21364	0.0951676
5	P31063	YEDD_ECOLI	JW1913	b1928	yedD	Uncharacterized lipoprotein YedD	14983	1.1813	0.102548	1.69082	0.00360624	1.30265	0.0505868	1.78488	0.0995179
5	P0AED9	DCM_ECOLI	JW1944	b1961	dcm	DNA-cytosine methyltransferase	53465	1.44867	0.547683	1.2442	0.104171	1.51802	0.0354748	1.87902	0.0711188
5	P0A8M6	YEEX_ECOLI	JW1989	b2007	yeeX	UPF0265 protein YeeX	12778	0.869216	0.135232	1.54842	0.0334051	1.05271	0.357123	1.20252	0.0157161
5	P0AD12	YEEZ_ECOLI	JW1998	b2016	yeeZ	Protein YeeZ	29680	1.47887	0.12866	1.49949	0.00836731	1.85268	0.00347347	1.70919	0.009969
5	P06987	HIS7_ECOLI	JW2004	b2022	hisB	Imidazoleglycerol-phosphate dehydratase	40278	1.17113	0.45037	1.57869	0.0331343	1.6427	0.111554	2.22205	0.00496851	3	3
5	P00350	6PGD_ECOLI	JW2011	b2029	gnd	6-phosphogluconate dehydrogenase, decarboxylating	51481	1.07314	0.183548	1.09453	0.0532155	1.26645	0.00632941	1.29193	0.0107044	1
5	P0AAB6	GALF_ECOLI	JW2027	b2042	galF	UTP--glucose-1-phosphate uridylyltransferase	32829	0.940835	0.282797	1.44074	0.00162517	1.23812	0.0430343	1.28533	0.001678
5	P28248	DCD_ECOLI	JW2050	b2065	dcd	dCTP deaminase	21249	1.26767	0.170044	1.35468	0.0762704	1.24582	0.0406737	1.30351	0.243502
5	P76403	YEGQ_ECOLI	JW2066	b2081	yegQ	Uncharacterized protease YegQ	51193	0.792851	0.0536607	1.47337	0.0411404	1.1115	0.249553	1.40578	0.000743545
5	P0AF08	APBC_ECOLI	JW2100	b2113	mrp	Iron-sulfur cluster carrier protein	39938	1.07695	0.133124	1.02495	0.520243	1.12177	0.16368	1.34016	0.00789366
5	P00959	SYM_ECOLI	JW2101	b2114	metG	Methionine--tRNA ligase	76255	0.995941	0.877795	1.02739	0.350233	1.15428	0.0439388	1.25445	0.0107044
5	P0ABF6	CDD_ECOLI	JW2131	b2143	cdd	Cytidine deaminase	31540	0.895584	0.0287274	1.49938	0.00738549	1.09866	0.0498439	1.04101	0.0903918
5	P0ACR4	YEIE_ECOLI	JW2144	b2157	yeiE	Uncharacterized HTH-type transcriptional regulator YeiE	32724	1.52167	0.0924557	0.805493	0.384156	1.16765	0.270023	1.20753	0.350682
5	P33920	NDPA_ECOLI	JW2174	b2186	yejK	Nucleoid-associated protein YejK	37823	0.980785	0.503048	1.10835	0.271256	1.05497	0.63258	1.30264	0.0481536
5	P23827	ECOT_ECOLI	JW2197	b2209	eco	Ecotin	18192	1.09949	0.0474911	2.47439	0.0103815	1.44862	0.00863554	1.57636	0.00230777
5	P39838	RCSD_ECOLI	JW2204	b2216	rcsD	Phosphotransferase RcsD	100372	1.07635	0.762007	1.06137	0.796966	1.47016	0.00833585	2.06391	0.0208627
5	P0DMC7	RCSB_ECOLI	JW2205	b2217	rcsB	Transcriptional regulatory protein RcsB	23671	1.01846	0.88685	1.49403	0.019074	0.953205	0.704389	1.27519	0.0154062	2
5	P77808	CINAL_ECOLI	JW2243	b2249	yfaY	NMN amidohydrolase-like protein YfaY	44226	1.26571	0.18584	0.934288	0.3156	1.35023	0.356298	1.41726	0.0726688
5	P38051	MENF_ECOLI	JW2260	b2265	menF	Isochorismate synthase MenF	48765	1.38387	0.106137	1.26211	0.00707479	1.48579	0.214296	2.13587	0.001678
5	P0A8W8	YFBU_ECOLI	JW2291	b2294	yfbU	UPF0304 protein YfbU	19536	1.24323	0.0166682	1.07863	0.0683309	1.08851	0.12486	1.37125	0.0208476	2
5	P65556	YFCD_ECOLI	JW2296	b2299	yfcD	Uncharacterized Nudix hydrolase YfcD	20376	0.924505	0.665763	0.995359	0.960673	1.46527	0.0984905	1.53264	0.128904
5	P0AC19	FOLX_ECOLI	JW2300	b2303	folX	Dihydroneopterin triphosphate 2'-epimerase	14082	1.13674	0.0878035	1.06109	0.364736	0.970436	0.312137	1.21562	0.0686198
5	P08390	USG_ECOLI	JW2316	b2319	usg	USG-1 protein	36364	0.955618	0.210406	1.38486	0.0405647	1.07621	0.20799	1.23201	0.0165287
5	P05459	PDXB_ECOLI	JW2317	b2320	pdxB	Erythronate-4-phosphate dehydrogenase	41368	1.19367	0.0346228	1.23587	0.0207067	1.42607	0.00617677	1.64889	0.00394579
5	P12008	AROC_ECOLI	JW2326	b2329	aroC	Chorismate synthase	39137	1.17484	0.520049	1.0164	0.919826	1.35724	0.215347	1.34125	0.150144
5	P0AD33	YFCZ_ECOLI	JW2340	b2343	yfcZ	UPF0381 protein YfcZ	10318	1.10666	0.471912	1.10654	0.440735	1.21893	0.0638801	1.26231	0.0699227
5	P76506	MLAA_ECOLI	JW2343	b2346	mlaA	Probable phospholipid-binding lipoprotein MlaA	28042	1.06443	0.0663601	1.2127	0.0284272	1.07847	0.0478832	1.12488	0.117475
5	P77434	ALAC_ECOLI	JW2376	b2379	alaC	Glutamate-pyruvate aminotransferase AlaC	46216	1.42754	0.0488097	0.966299	0.888466	1.10336	0.661622	1.95912	0.0207451
5	P40191	PDXK_ECOLI	JW2411	b2418	pdxK	Pyridoxine/pyridoxal/pyridoxamine kinase	30847	1.23859	0.257963	1.3183	0.0128724	0.909251	0.711847	1.82506	0.119943
5	P76536	YFEX_ECOLI	JW2424	b2431	yfeX	Probable deferrochelatase/peroxidase YfeX	33052	0.993604	0.849292	1.09162	0.165898	1.11841	0.0290003	1.32884	0.0113873
5	P76539	YPEA_ECOLI	JW2427	b2434	ypeA	Acetyltransferase YpeA	16312	1.129	0.648268	1.75883	0.0816589	1.40067	0.193829	0.975772	0.871502
5	P24178	YFFB_ECOLI	JW2455	b2471	yffB	Protein YffB	13601	1.11986	0.133939	0.854116	0.661555	1.5174	0.0856485	1.48173	0.198725
5	P0AED7	DAPE_ECOLI	JW2456	b2472	dapE	Succinyl-diaminopimelate desuccinylase	41269	1.22964	0.228983	1.18087	0.173309	1.62517	0.0123806	1.67169	0.0199752
5	P0A903	BAMC_ECOLI	JW2462	b2477	bamC	Outer membrane protein assembly factor BamC	36842	0.939529	0.182919	1.39782	0.006475	1.06156	0.264053	1.2604	0.021052
5	P0A9I3	GCVR_ECOLI	JW2464	b2479	gcvR	Glycine cleavage system transcriptional repressor	20769	1.27178	0.193785	0.682065	0.330166	1.7123	0.0341843	1.84029	0.0138012
5	P0AE52	BCP_ECOLI	JW2465	b2480	bcp	Putative peroxiredoxin bcp	17634	1.10443	0.0535026	0.950028	0.535508	1.31506	0.0123806	1.29906	0.0154862
5	P76569	YFGD_ECOLI	JW2480	b2495	yfgD	Uncharacterized protein YfgD	13399	1.15501	0.449206	1.39973	0.0276359	1.27042	0.203917	1.71359	0.0472667
5	P0AFL6	PPX_ECOLI	JW2487	b2502	ppx	Exopolyphosphatase	58136	1.35673	0.102548	1.01354	0.866865	1.33891	0.00229724	1.5266	0.0352218
5	P04994	EX7L_ECOLI	JW2493	b2509	xseA	Exodeoxyribonuclease 7 large subunit	51832	1.11327	0.130717	0.988101	0.914397	1.21379	0.330915	1.33147	0.226508
5	P27434	RODZ_ECOLI	JW2500	b2516	rodZ	Cytoskeleton protein RodZ	36192	1.08409	0.278678	1.17908	0.161689	1.24127	0.0408986	1.14879	0.137958
5	P37095	PEPB_ECOLI	JW2507	b2523	pepB	Peptidase B	46180	0.850662	0.0115545	1.43106	0.0106348	0.974215	0.637675	1.30221	0.00908007
5	P0A9R4	FER_ECOLI	JW2509	b2525	fdx	2Fe-2S ferredoxin	12331	0.952882	0.47502	1.33628	0.0307392	1.18103	0.168198	1.00021	0.998483
5	P0ACD4	ISCU_ECOLI	JW2513	b2529	iscU	Iron-sulfur cluster assembly scaffold protein IscU	13849	1.05738	0.115653	1.98271	0.019859	1.1195	0.0819607	1.12198	0.0665419
5	P0A6B7	ISCS_ECOLI	JW2514	b2530	iscS	Cysteine desulfurase IscS	45090	0.977581	0.413424	1.95404	0.0149326	1.0177	0.38782	0.999688	0.99389	2
5	P0AGK8	ISCR_ECOLI	JW2515	b2531	iscR	HTH-type transcriptional regulator IscR	17337	1.38607	0.154174	2.67381	0.0748258	1.45648	0.0461423	1.25188	0.255149	2
5	P0A9Z1	GLNB_ECOLI	JW2537	b2553	glnB	Nitrogen regulatory protein P-II 1	12425	0.907525	0.34481	1.09979	0.202111	1.1749	0.162551	1.30514	0.0844823
5	P0A794	PDXJ_ECOLI	JW2548	b2564	pdxJ	Pyridoxine 5'-phosphate synthase	26384	1.06923	0.589016	1.16361	0.259685	0.993433	0.867139	1.19202	0.123671
5	P0AFX9	RSEB_ECOLI	JW2555	b2571	rseB	Sigma-E factor regulatory protein RseB	35750	1.42039	0.102459	1.72996	0.0389281	1.38041	0.0434736	1.84014	0.0054277
5	P0AGB6	RPOE_ECOLI	JW2557	b2573	rpoE	ECF RNA polymerase sigma-E factor	21696	1.34874	0.107311	1.50516	0.153781	1.22423	0.227959	1.19075	0.109357
5	P68066	GRCA_ECOLI	JW2563	b2579	grcA	Autonomous glycyl radical cofactor	14284	1.33646	0.043373	2.97286	0.00354401	1.15617	0.168425	1.38852	0.192853
5	P12295	UNG_ECOLI	JW2564	b2580	ung	Uracil-DNA glycosylase	25693	1.16927	0.381784	1.29663	0.405042	1.40068	0.0481516	1.37882	0.195003
5	P0AC02	BAMD_ECOLI	JW2577	b2595	bamD	Outer membrane protein assembly factor BamD	27829	1.05942	0.516127	1.37288	0.00667651	1.11141	0.0122309	1.25295	0.0114429
5	P0A9J8	PHEA_ECOLI	JW2580	b2599	pheA	Prephenate dehydratase	43111	1.27205	0.106674	1.57754	0.0106348	1.7203	0.0013782	1.96435	0.00986324	3	3
5	P0A937	BAME_ECOLI	JW2598	b2617	bamE	Outer membrane protein assembly factor BamE	12302	1.2556	0.231215	1.54443	0.0301809	1.37565	0.0158571	1.38151	0.00449218
5	P0ACG1	STPA_ECOLI	JW2644	b2669	stpA	DNA-binding protein StpA	15348	1.06124	0.1864	1.30295	0.0160269	1.29264	0.00550398	1.09765	0.0726688
5	P45578	LUXS_ECOLI	JW2662	b2687	luxS	S-ribosylhomocysteine lyase	19416	0.845103	0.136141	1.22853	0.252667	1.69725	0.00202083	2.16482	0.00175337	2
5	P0A6W9	GSH1_ECOLI	JW2663	b2688	gshA	Glutamate--cysteine ligase	58269	1.07707	0.545252	1.44554	0.0267318	1.41266	0.00713768	1.70779	0.0296415
5	P69913	CSRA_ECOLI	JW2666	b2696	csrA	Carbon storage regulator	6856	1.29891	0.0732901	1.71326	0.0049718	1.29628	0.138278	1.36266	0.0188709
5	P00957	SYA_ECOLI	JW2667	b2697	alaS	Alanine--tRNA ligase	96032	1.11508	0.0848442	1.0188	0.547908	1.1607	0.0190026	1.21228	0.0188709
5	P0A7G6	RECA_ECOLI	JW2669	b2699	recA	Protein RecA	37973	1.15021	0.0924636	0.981937	0.707515	0.941789	0.124797	1.33697	0.0189111
5	P0A6G3	PNCC_ECOLI	JW2670	b2700	pncC	Nicotinamide-nucleotide amidohydrolase PncC	17582	1.30458	0.284449	1.81904	0.0122882	1.22333	0.0734962	2.06081	0.0125712
5	P0ADA3	NLPD_ECOLI	JW2712	b2742	nlpD	Murein hydrolase activator NlpD	40149	1.21776	0.0469738	1.3443	0.00677029	1.30687	0.00482868	1.57233	0.00535399
5	P62617	ISPF_ECOLI	JW2716	b2746	ispF	2-C-methyl-D-erythritol 2,4-cyclodiphosphate synthase	16898	1.0914	0.392241	1.04163	0.675504	1.11193	0.117081	1.16603	0.10456
5	P0AG20	RELA_ECOLI	JW2755	b2784	relA	GTP pyrophosphokinase	83876	1.27825	0.0012195	1.18202	0.349503	1.26886	0.244905	1.14665	0.252159
5	P65367	YQCA_ECOLI	JW2761	b2790	yqcA	Uncharacterized protein YqcA	16274	0.986496	0.951824	1.66173	0.0997569	1.2825	0.154541	1.12823	0.814495
5	Q46920	QUEF_ECOLI	JW2765	b2794	queF	NADPH-dependent 7-cyano-7-deazaguanine reductase	32588	1.0434	0.713079	0.944277	0.512897	1.43933	0.0255956	1.2288	0.0732397
5	P0AEN8	FUCM_ECOLI	JW2775	b2804	fucU	L-fucose mutarotase	15473	1.31257	0.215778	1.18726	0.185084	1.35587	0.0428616	1.06591	0.725777
5	P0AGF2	CSDE_ECOLI	JW2782	b2811	csdE	Sulfur acceptor protein CsdE	15940	1.25004	0.572769	0.966499	0.93011	1.61007	0.097932	2.23562	0.0725636
5	P0A935	MLTA_ECOLI	JW2784	b2813	mltA	Membrane-bound lytic murein transglycosylase A	40411	1.4269	0.0130127	1.10977	0.154527	1.27428	0.280439	1.32302	0.222366
5	P37177	PT1P_ECOLI	JW2797	b2829	ptsP	Phosphoenolpyruvate-dependent phosphotransferase system	83716	1.19237	0.0488097	0.94243	0.353495	1.14383	0.422042	1.22049	0.191759
5	P0AEG6	DSBC_ECOLI	JW2861	b2893	dsbC	Thiol:disulfide interchange protein DsbC	25622	1.02888	0.686409	1.31118	0.557327	1.3821	0.00709626	1.40657	0.0347785
5	P0ADE8	YGFZ_ECOLI	JW2866	b2898	ygfZ	tRNA-modifying protein YgfZ	36094	1.04058	0.133124	0.954743	0.178526	1.15108	0.0325236	1.31182	0.0338183
5	P33195	GCSP_ECOLI	JW2871	b2903	gcvP	Glycine dehydrogenase (decarboxylating)	104376	1.61031	0.000925258	0.675923	0.00270351	1.33346	0.0035146	1.92173	0.000743545
5	P0A6T9	GCSH_ECOLI	JW2872	b2904	gcvH	Glycine cleavage system H protein	13811	1.65276	0.152591	1.14407	0.699273	1.39176	0.0429002	1.56342	0.0849381
5	P27248	GCST_ECOLI	JW2873	b2905	gcvT	Aminomethyltransferase	40147	1.98703	0.0100847	0.756977	0.0417046	1.47383	0.0172131	1.65527	0.000873204
5	P15034	AMPP_ECOLI	JW2876	b2908	pepP	Xaa-Pro aminopeptidase	49815	1.04904	0.574925	1.49662	0.0106217	1.10315	0.247913	1.32068	0.00493815
5	P0ADS2	ZAPA_ECOLI	JW2878	b2910	zapA	Cell division protein ZapA	12594	1.09736	0.343808	1.38798	0.0981661	1.07465	0.296102	1.13035	0.352501
5	P0A8S1	ARGP_ECOLI	JW2883	b2916	argP	HTH-type transcriptional regulator ArgP	33472	1.1911	0.0748549	1.40722	0.0259888	1.03267	0.887717	1.08878	0.686519	3	4
5	P0ADS6	YGGE_ECOLI	JW2889	b2922	yggE	Uncharacterized protein YggE	26635	1.6015	0.00832359	1.64366	0.00134897	1.11485	0.0339955	2.08341	0.00108802
5	P0AB71	ALF_ECOLI	JW2892	b2925	fbaA	Fructose-bisphosphate aldolase class 2	39147	1.2589	0.000282248	1.00404	0.921114	1.17147	0.0188267	1.27084	0.00281979	2
5	P25894	LOIP_ECOLI	JW2903	b2936	loiP	Metalloprotease LoiP	26842	1.38676	0.153342	1.86451	0.0265387	1.3638	0.00566684	1.22574	0.141099
5	P60651	SPEB_ECOLI	JW2904	b2937	speB	Agmatinase	33557	0.882547	0.0610076	1.07323	0.449554	1.1734	0.0896599	1.18621	0.210541
5	P21170	SPEA_ECOLI	JW2905	b2938	speA	Biosynthetic arginine decarboxylase	73898	1.15708	0.0279739	1.02903	0.334412	1.39089	0.00575562	1.62289	0.0035769
5	P04425	GSHB_ECOLI	JW2914	b2947	gshB	Glutathione synthetase	35561	1.20864	0.0497683	1.06675	0.467259	1.27513	0.0306639	1.70774	0.0022908
5	P67080	YGGS_ECOLI	JW2918	b2951	yggS	UPF0001 protein YggS	25787	1.06028	0.34192	1.03985	0.81386	1.19388	0.139835	1.34159	0.0413564
5	P0ADS9	YGGN_ECOLI	JW2925	b2958	yggN	Uncharacterized protein YggN	26429	1.12374	0.354135	1.53704	0.108188	1.44341	0.0378719	1.42509	0.152567
5	P0A8P3	FETP_ECOLI	JW2929	b2962	yggX	Probable Fe(2+)-trafficking protein	10953	1.14677	0.0587883	1.71617	0.00376337	1.30903	0.0202325	1.54596	0.00600094
5	Q46856	YQHD_ECOLI	JW2978	b3011	yqhD	Alcohol dehydrogenase YqhD	42097	0.781999	0.0441918	1.82793	0.006475	1.3245	0.0369777	1.49402	0.0265184
5	P0AEY5	MDAB_ECOLI	JW2996	b3028	mdaB	Modulator of drug activity B	21891	1.02713	0.862629	1.18643	0.344079	1.49949	0.0703776	1.55284	0.0219809
5	P0ADU2	YGIN_ECOLI	JW2997	b3029	ygiN	Probable quinol monooxygenase YgiN	11532	1.38806	0.0602905	1.27805	0.0758777	1.51071	0.120853	1.92243	0.115899
5	P0A7J0	RIBB_ECOLI	JW3009	b3041	ribB	3,4-dihydroxy-2-butanone 4-phosphate synthase	23353	1.85694	0.00336565	0.886801	0.386727	1.8636	0.000918718	1.92363	0.0205395
5	P30871	3PASE_ECOLI	JW3026	b3054	ygiF	Inorganic triphosphatase	48389	1.28701	0.0437668	0.98775	0.888558	1.2869	0.00758137	1.4004	0.0693737
5	P67660	YHAJ_ECOLI	JW3076	b3105	yhaJ	Probable HTH-type transcriptional regulator YhaJ	33256	0.893895	0.0735454	1.32088	0.236962	0.961895	0.91517	1.14958	0.558367
5	P64596	YRAP_ECOLI	JW3119	b3150	yraP	Uncharacterized protein YraP	20028	1.28317	0.0469738	1.19898	0.0164935	1.08606	0.499708	1.27201	0.114098
5	P63417	YHBS_ECOLI	JW3125	b3156	yhbS	Uncharacterized N-acetyltransferase YhbS	18534	1.45985	0.135766	1.2871	0.27224	1.22063	0.28702	1.0397	0.857206
5	P0A6E4	ASSY_ECOLI	JW3140	b3172	argG	Argininosuccinate synthase	49898	1.09129	0.530136	1.10651	0.691164	1.4364	0.0394483	1.27081	0.13273
5	P0C0R7	RLME_ECOLI	JW3146	b3179	rlmE	Ribosomal RNA large subunit methyltransferase E	23335	1.50312	0.0225435	1.16521	0.416449	1.28917	0.151965	0.976899	0.777278
5	P0ADV7	MLAC_ECOLI	JW3159	b3192	mlaC	Probable phospholipid-binding protein MlaC	23963	1.02497	0.379904	1.43673	0.0259497	1.33726	0.00404852	1.11545	0.0719656
5	P45395	KDSD_ECOLI	JW3164	b3197	kdsD	Arabinose 5-phosphate isomerase KdsD	35196	1.0438	0.582166	1.07335	0.711317	1.27946	0.180253	1.16511	0.179913
5	P69829	PTSN_ECOLI	JW3171	b3204	ptsN	Nitrogen regulatory protein	17960	1.42369	0.127871	1.16566	0.060205	1.34711	0.0758741	1.22304	0.23688
5	P0A894	RAPZ_ECOLI	JW3172	b3205	rapZ	RNase adapter protein RapZ	32492	1.33729	0.0743481	1.12429	0.150684	1.18538	0.0924974	1.48154	0.0772653	3	3
5	P0ABU5	ELBB_ECOLI	JW3176	b3209	elbB	Glyoxalase ElbB	22982	1.26677	0.0906907	1.34299	0.0405647	1.19022	0.0821576	1.47054	0.0157404
5	P0A8W0	NANR_ECOLI	JW3195	b3226	nanR	Transcriptional regulator NanR	29524	1.27792	0.0279739	0.91412	0.381909	1.39095	0.222788	1.96007	0.0423268
5	P39099	DEGQ_ECOLI	JW3203	b3234	degQ	Periplasmic pH-dependent serine endoprotease DegQ	47205	1.62326	0.0123276	1.60261	0.0106067	1.43018	0.0379819	1.53302	0.0141774
5	P0A9J0	RNG_ECOLI	JW3216	b3247	rng	Ribonuclease G	55364	1.35122	0.0835514	1.15439	0.529118	1.08943	0.462349	1.24902	0.0353331
5	P26646	ACUI_ECOLI	JW3222	b3253	acuI	Probable acrylyl-CoA reductase AcuI	34724	1.31272	0.107517	1.31814	0.00816785	1.26315	0.0193097	1.84425	0.00316593
5	P0A742	MSCL_ECOLI	JW3252	b3291	mscL	Large-conductance mechanosensitive channel	14957	1.05417	0.684551	1.79722	0.00221326	1.13703	0.209918	1.47589	0.0236924
5	P45523	FKBA_ECOLI	JW3309	b3347	fkpA	FKBP-type peptidyl-prolyl cis-trans isomerase FkpA	28882	1.25874	0.00892563	1.20223	0.0213126	1.18812	0.0220547	1.16975	0.00844026
5	P0ADX1	YHFA_ECOLI	JW3319	b3356	yhfA	Protein YhfA	14517	1.20122	0.0416684	1.68748	0.00669966	1.69718	0.0641149	1.7836	0.0214169
5	P0AFL3	PPIA_ECOLI	JW3326	b3363	ppiA	Peptidyl-prolyl cis-trans isomerase A	20431	1.08417	0.645368	1.63512	0.0966251	1.54685	0.0249312	1.03434	0.85398
5	P07639	AROB_ECOLI	JW3352	b3389	aroB	3-dehydroquinate synthase	38881	1.01944	0.704862	1.51069	0.0207661	1.2604	0.115926	1.26821	0.0481753
5	P0AA16	OMPR_ECOLI	JW3368	b3405	ompR	Transcriptional regulatory protein OmpR	27354	0.698574	0.0158846	1.22889	0.286189	1.34246	0.0333597	1.50685	0.0205395	2
5	P46837	YHGF_ECOLI	JW3370	b3407	yhgF	Protein YhgF	85120	1.19198	0.00476913	0.819429	0.0259497	1.13999	0.00802476	1.41332	0.001678
5	P63020	NFUA_ECOLI	JW3377	b3414	nfuA	Fe/S biogenesis protein NfuA	20998	1.33815	0.00828395	1.84457	0.0170216	1.79314	0.00131753	1.42962	0.00481411	1.5
5	P46853	YHHX_ECOLI	JW3403	b3440	yhhX	Uncharacterized oxidoreductase YhhX	38765	1.49057	0.0350264	0.941269	0.504784	1.33284	0.00534498	1.54132	0.00246819
5	P0AC30	FTSX_ECOLI	JW3427	b3462	ftsX	Cell division protein FtsX	38544	1.23717	0.310722	0.892848	0.570939	1.02067	0.881317	1.40565	0.152209
5	P37617	ATZN_ECOLI	JW3434	b3469	zntA	Lead, cadmium, zinc and mercury-transporting ATPase	76840	1.2058	0.265619	1.9734	0.055256	0.993076	0.975134	1.26729	0.178001
5	P27298	OPDA_ECOLI	JW3465	b3498	prlC	Oligopeptidase A	77167	1.8559	0.000914901	1.39335	0.0111526	1.70746	0.00432122	1.8315	0.00186462
5	P06715	GSHR_ECOLI	JW3467	b3500	gor	Glutathione reductase	48773	1.19032	0.0265814	0.984659	0.651671	1.25174	0.010353	1.42454	0.00522513
5	P37648	YHJJ_ECOLI	JW3495	b3527	yhjJ	Protein YhjJ	55527	1.36138	0.0475266	1.75312	0.0204846	1.60619	0.0242846	1.67058	0.0106311
5	P00550	PTM3C_ECOLI	JW3573	b3599	mtlA	Mannitol-specific phosphotransferase enzyme IIA component	67972	1.25441	0.0509555	1.04782	0.661003	1.3076	0.0315727	1.47158	0.0138086
5	P09424	MTLD_ECOLI	JW3574	b3600	mtlD	Mannitol-1-phosphate 5-dehydrogenase	41139	1.3384	0.0437068	1.82962	0.0551585	1.48611	0.00643751	1.67219	0.0303396
5	P0A9D4	CYSE_ECOLI	JW3582	b3607	cysE	Serine acetyltransferase	29317	0.846141	0.242459	1.62622	0.132559	1.01386	0.951135	1.39414	0.049993	2
5	P0AC62	GLRX3_ECOLI	JW3585	b3610	grxC	Glutaredoxin-3	9137	1.22929	0.00296197	1.19727	0.0166234	1.19362	0.0149621	1.3773	0.00545233
5	P0C058	IBPB_ECOLI	JW3663	b3686	ibpB	Small heat shock protein IbpB	16093	1.62304	0.0225435	2.65035	0.000914819	1.35302	0.261265	0.70179	0.00400685
5	P27833	WECE_ECOLI	JW3765	b3791	wecE	dTDP-4-amino-4,6-dideoxygalactose transaminase	41901	0.991645	0.954905	0.960211	0.763508	1.34389	0.040287	1.21345	0.104688
5	P00936	CYAA_ECOLI	JW3778	b3806	cyaA	Adenylate cyclase	97586	1.81676	0.0216322	1.07652	0.701611	1.4971	0.0560608	1.8887	0.0475992
5	P0ABI4	CORA_ECOLI	JW3789	b3816	corA	Magnesium transport protein CorA	36590	0.921975	0.263844	1.29432	0.295932	1.14014	0.104283	1.62476	0.001678
5	P0ADP9	YIHD_ECOLI	JW3830	b3858	yihD	Protein YihD	10273	1.25007	0.180498	0.844786	0.172199	1.34458	0.0139579	1.38023	0.00651854
5	P32131	HEMN_ECOLI	JW3838	b3867	hemN	Oxygen-independent coproporphyrinogen III oxidase	52729	1.17818	0.360349	0.882636	0.354579	1.22844	0.173036	1.76484	0.0120343
5	P0AE88	CPXR_ECOLI	JW3883	b3912	cpxR	Transcriptional regulatory protein CpxR	26312	1.36742	0.0263669	1.54047	0.110236	1.42347	0.0135726	1.72099	0.0194095	2
5	P0A6F3	GLPK_ECOLI	JW3897	b3926	glpK	Glycerol kinase	56231	2.04205	0.0022272	0.460558	0.000982855	1.42696	0.0612484	2.16566	0.0102544
5	P0AF36	ZAPB_ECOLI	JW3899	b3928	zapB	Cell division protein ZapB	9635	1.052	0.547683	1.50295	0.0140423	1.28226	0.116854	1.31981	0.0108299
5	P0A8R0	RRAA_ECOLI	JW3900	b3929	rraA	Regulator of ribonuclease activity A	17360	1.33999	0.00618612	1.21276	0.0126139	1.26236	0.0896599	1.26302	0.126236
5	P13029	KATG_ECOLI	JW3914	b3942	katG	Catalase-peroxidase	80024	1.12138	0.0289967	1.31358	0.0127398	1.04821	0.374928	1.28782	0.0129117
5	P00864	CAPP_ECOLI	JW3928	b3956	ppc	Phosphoenolpyruvate carboxylase	99063	1.45418	0.00049442	0.965183	0.138225	1.61769	0.00561997	2.17902	0.00481927
5	P08373	MURB_ECOLI	JW3940	b3972	murB	UDP-N-acetylenolpyruvoylglucosamine reductase	37851	0.910734	0.392241	0.912245	0.307771	1.12677	0.337573	1.56658	0.0407884
5	P0A6T1	G6PI_ECOLI	JW3985	b4025	pgi	Glucose-6-phosphate isomerase	61530	1.3123	0.00225828	0.886907	0.0594144	1.13681	0.00260824	1.49502	0.0096149
5	P0A698	UVRA_ECOLI	JW4019	b4058	uvrA	UvrABC system protein A	103868	1.2045	0.0623974	1.11214	0.0805364	1.21646	0.0476445	1.31591	0.0143178
5	P0A8N5	SYK2_ECOLI	JW4090	b4129	lysU	Lysine--tRNA ligase, heat inducible	57827	1.16634	0.0666757	1.23364	0.00573634	1.31618	0.0108458	2.07908	0.00266499
5	P0AF67	TSAE_ECOLI	JW4126	b4168	tsaE	tRNA threonylcarbamoyladenosine biosynthesis protein TsaE	16853	0.950661	0.803991	1.70096	0.0116661	1.1485	0.198466	1.14424	0.428741
5	P25519	HFLX_ECOLI	JW4131	b4173	hflX	GTPase HflX	48327	1.55469	0.00262843	1.1877	0.0403093	1.46507	0.00390869	1.3298	0.0250864
5	P0ABC7	HFLK_ECOLI	JW4132	b4174	hflK	Modulator of FtsH protease HflK	45545	1.0571	0.482563	1.14146	0.0499079	1.08935	0.150455	1.196	0.0151144
5	P0ABC3	HFLC_ECOLI	JW4133	b4175	hflC	Modulator of FtsH protease HflC	37650	1.34768	0.0134862	1.1937	0.0135454	1.10935	0.101971	1.07081	0.0562491
5	P63177	RLMB_ECOLI	JW4138	b4180	rlmB	23S rRNA (guanosine-2'-O-)-methyltransferase RlmB	26557	1.25887	0.0477526	1.0515	0.734745	1.05099	0.661622	1.20667	0.0572969
5	P39315	QOR2_ECOLI	JW4169	b4211	qorB	Quinone oxidoreductase 2	29734	1.16571	0.344231	2.41313	0.106882	1.15973	0.548417	1.56846	0.0909834
5	P0AE48	YTFP_ECOLI	JW4181	b4222	ytfP	Gamma-glutamylcyclotransferase family protein YtfP	12866	1.58203	0.0217472	1.13633	0.434598	1.35836	0.185948	1.55705	0.0136143
5	P68767	AMPA_ECOLI	JW4217	b4260	pepA	Cytosol aminopeptidase	54880	1.33195	0.0333126	1.08697	0.0805364	1.25796	0.00426218	1.42309	0.00170615	3	3
5	P24202	MRR_ECOLI	JW4314	b4351	mrr	Mrr restriction system protein	33520	1.83336	0.139925	0.951865	0.921114	0.868199	0.246329	1.38667	0.227863
5	P0A6K6	DEOB_ECOLI	JW4346	b4383	deoB	Phosphopentomutase	44370	0.94927	0.0924636	2.05372	0.0057528	1.3164	0.00887017	1.43733	0.00198016
5	P0AGB0	SERB_ECOLI	JW4351	b4388	serB	Phosphoserine phosphatase	35043	1.19861	0.317472	0.816634	0.192602	1.16446	0.434604	1.36456	0.242939
5	P24554	RADA_ECOLI	JW4352	b4389	radA	DNA repair protein RadA	49472	1.30744	0.0752979	1.17524	0.2696	1.05021	0.576657	1.72965	0.00522513
5	P0ACI0	ROB_ECOLI	JW4359	b4396	rob	Right origin-binding protein	33145	1.1417	0.360506	1.29984	0.0590927	1.44771	0.0019729	1.53281	0.00410335	2
5	P0AE91	CREA_ECOLI	JW4360	b4397	creA	Protein CreA	17108	1.24577	0.175209	1.86908	0.0106348	1.08088	0.556632	1.38318	0.0179258
5	P0A9Q1	ARCA_ECOLI	JW4364	b4401	arcA	Aerobic respiration control protein ArcA	27292	0.929294	0.29667	1.53785	0.0373468	1.3598	0.00563822	1.47942	0.00133029
5	Q46948	YAJL_ECOLI	JW5057	b0424	yajL	Protein deglycase 3	20777	1.42897	0.0338053	1.42805	0.0463478	1.84657	0.00729803	1.41828	0.00267163
5	P0A8E7	YAJQ_ECOLI	JW5058	b0426	yajQ	UPF0234 protein YajQ	18344	1.16715	0.0512075	1.99466	0.0012246	1.37287	0.000769365	1.59826	0.0085509
5	P60720	LIPB_ECOLI	JW5089	b0630	lipB	Octanoyltransferase	23883	0.715006	0.0358131	1.16711	0.622834	1.50895	0.111342	1.26547	0.43959
5	P0A855	TOLB_ECOLI	JW5100	b0740	tolB	Protein TolB	45956	1.05218	0.200285	1.28064	0.142869	1.20794	0.0850558	1.5354	0.0139387
5	P75863	YCBX_ECOLI	JW5126	b0947	ycbX	Uncharacterized protein YcbX	40644	1.0656	0.613629	1.60946	0.0505807	1.5094	0.130592	1.34806	0.105522
5	P75874	YCCU_ECOLI	JW5130	b0965	yccU	Uncharacterized protein YccU	14701	1.08793	0.180498	1.31762	0.0656854	1.49273	0.00830081	1.69799	0.0221839
5	P75913	GHRA_ECOLI	JW5146	b1033	ghrA	Glyoxylate/hydroxypyruvate reductase A	35343	1.26245	0.0106798	1.8426	0.01661	1.39183	0.00937612	1.43001	0.0584866
5	P0AB38	LPOB_ECOLI	JW5157	b1105	lpoB	Penicillin-binding protein activator LpoB	22516	1.32683	0.225677	1.51295	0.110236	1.33741	0.00482868	1.82075	0.125123
5	P0A8E1	YCFP_ECOLI	JW5158	b1108	ycfP	UPF0227 protein YcfP	21226	1.47386	0.0289967	1.37023	0.00573634	1.38686	0.00893461	1.76082	0.00795063	3	3
5	P0ADC3	LOLC_ECOLI	JW5161	b1116	lolC	Lipoprotein-releasing system transmembrane protein LolC	43264	1.13374	0.672002	0.956433	0.417552	1.05757	0.82946	1.4509	0.150744
5	P37349	DHAM_ECOLI	JW5185	b1198	dhaM	Protein-lysine deacetylase	51449	1.66942	0.00301848	1.75514	0.00288235	1.42035	0.00482868	1.38066	0.00788568
5	P0AFR4	YCIO_ECOLI	JW5196	b1267	yciO	Uncharacterized protein YciO	23212	1.17792	0.193785	1.62511	0.00221326	1.54323	0.0368681	1.52368	0.0205395	2
5	P77695	GNSB_ECOLI	JW5253	b1550	gnsB	Protein GnsB	6548	1.34218	0.0650272	1.79963	0.0171106	1.54051	0.0175786	1.95619	0.023885
5	P0A8W2	SLYA_ECOLI	JW5267	b1642	slyA	Transcriptional regulator SlyA	16353	1.0906	0.282797	1.40726	0.048008	1.28361	0.13268	1.3264	0.0289144
5	P0AEB7	YOAB_ECOLI	JW5295	b1809	yoaB	RutC family protein YoaB	12493	0.690383	0.120479	1.81674	0.0149494	1.5265	0.008222	1.77175	0.00651854
5	P52007	YECM_ECOLI	JW5309	b1875	yecM	Protein YecM	21205	2.17863	0.0355011	0.94027	0.547908	1.41982	0.092735	1.62137	0.106288
5	P67095	YFCE_ECOLI	JW5377	b2300	yfcE	Phosphodiesterase YfcE	20122	0.964324	0.713835	1.38702	0.126211	1.16542	0.307113	1.43352	0.0466559
5	P0AFZ1	SSEB_ECOLI	JW5404	b2522	sseB	Protein SseB	28643	1.2277	0.398588	1.33335	0.483173	0.995862	0.979365	1.0521	0.39603
5	P63883	AMIC_ECOLI	JW5449	b2817	amiC	N-acetylmuramoyl-L-alanine amidase AmiC	45634	1.23471	0.127736	1.05504	0.763508	1.48827	0.080078	1.33026	0.257749
5	Q46868	YQIC_ECOLI	JW5505	b3042	yqiC	Uncharacterized protein YqiC	11276	1.12982	0.222061	1.0819	0.220422	1.1182	0.0158571	1.19633	0.04058
5	P0ADW3	YHCB_ECOLI	JW5539	b3233	yhcB	Inner membrane protein YhcB	14961	1.05961	0.294761	1.38973	0.0631051	1.12635	0.0216047	1.1746	0.0564576
5	P0A8Y3	YIHX_ECOLI	JW5566	b3885	yihX	Alpha-D-glucose 1-phosphate phosphatase YihX	22732	1.10335	0.423857	1.61825	0.0079301	1.08971	0.498987	1.24041	0.168556	2
5	P0AB80	ILVE_ECOLI	JW5606	b3770	ilvE	Branched-chain-amino-acid aminotransferase	34094	1.5366	0.206474	1.71331	0.142142	1.60704	0.0981759	1.42748	0.167938
5	P09053	AVTA_ECOLI	JW5652	b3572	avtA	Valine--pyruvate aminotransferase	46711	1.04521	0.834429	0.941759	0.720439	1.38088	0.0438502	1.57407	0.127001	2
5	P37666	GHRB_ECOLI	JW5656	b3553	ghrB	Glyoxylate/hydroxypyruvate reductase B	35396	1.30037	0.000626686	1.08617	0.281682	1.30683	0.0639384	1.6299	0.0317162
5	P39835	GNTT_ECOLI	JW5690	b3415	gntT	High-affinity gluconate transporter	45967	1.34176	0.044223	1.46051	0.139943	1.7644	0.072719	1.31158	0.0975953
5	P0A6Y5	HSLO_ECOLI	JW5692	b3401	hslO	33 kDa chaperonin	32534	1.50449	0.00306911	1.54418	0.0211597	1.58999	0.0019729	1.33749	0.00401569	2
5	P0ACJ8	CRP_ECOLI	JW5702	b3357	crp	cAMP-activated global transcriptional regulator CRP	23640	1.25469	0.00183882	1.20671	0.0275767	1.16227	0.0488301	1.18292	0.0186849	3	3
5	P64624	YHEO_ECOLI	JW5703	b3346	yheO	Uncharacterized protein YheO	26821	1.38639	0.0437068	1.06671	0.570292	1.97637	0.0741239	2.05849	0.126058
5	P0A9W9	YRDA_ECOLI	JW5710	b3279	yrdA	Protein YrdA	20245	1.47311	0.0233708	1.14011	0.105397	1.40686	0.0283609	1.51229	0.0952481
5	P0A784	ORN_ECOLI	JW5740	b4162	orn	Oligoribonuclease	20816	1.08884	0.202044	1.06112	0.473231	1.21608	0.231794	1.15372	0.387814
5	P21499	RNR_ECOLI	JW5741	b4179	rnr	Ribonuclease R	92109	1.37518	0.0233551	1.57162	0.00942102	1.2358	0.019636	1.98858	0.00241024	2
5	P0A9L3	FKBB_ECOLI	JW5746	b4207	fklB	FKBP-type 22 kDa peptidyl-prolyl cis-trans isomerase	22216	1.01122	0.757878	0.969221	0.46173	1.18878	0.00718183	1.27713	0.0107923
5	P0C960	EMTA_ECOLI	JW5821	b1193	emtA	Endo-type membrane-bound lytic murein transglycosylase A	22227	0.821206	0.685909	1.55143	0.213151	1.09264	0.768156	1.00122	0.996313
5	P39172	ZNUA_ECOLI	JW5831	b1857	znuA	High-affinity zinc uptake system protein ZnuA	33777	1.09517	0.503048	1.42566	0.18739	1.17135	0.163839	1.09835	0.655584
5	P39199	PRMB_ECOLI	JW5841	b2330	prmB	50S ribosomal protein L3 glutamine methyltransferase	35002	1.03701	0.803613	1.24514	0.0748258	1.347	0.130253	1.43952	0.0441489
5	P0AA25	THIO_ECOLI	JW5856	b3781	trxA	Thioredoxin-1	11807	1.11199	0.183548	1.21437	0.00727391	1.27784	0.0188267	1.34315	0.00340672
5	P31455	YIDR_ECOLI	JW5860	b3689	yidR	Uncharacterized protein YidR	46187	1.26247	0.38851	0.901909	0.504784	0.984081	0.927367	1.37862	0.242604
5	P06983	HEM3_ECOLI	JW5932	b3805	hemC	Porphobilinogen deaminase	33852	1.25536	0.102548	0.968587	0.771505	1.16439	0.172175	1.11149	0.194971
6	P0AF03	MOG_ECOLI	JW0008	b0009	mog	Molybdopterin adenylyltransferase	21222	1.0597	0.327702	0.93226	0.163559	0.797381	0.0617528	0.959884	0.574214
6	P0AEM0	FKBX_ECOLI	JW0026	b0028	fkpB	FKBP-type 16 kDa peptidyl-prolyl cis-trans isomerase	16081	1.16259	0.34481	0.914622	0.696808	0.898894	0.498471	0.753292	0.178001
6	P62623	ISPH_ECOLI	JW0027	b0029	ispH	4-hydroxy-3-methylbut-2-enyl diphosphate reductase	34775	0.997839	0.97265	0.894458	0.406405	0.874963	0.350429	1.15686	0.0707224
6	P04036	DAPB_ECOLI	JW0029	b0031	dapB	4-hydroxy-tetrahydrodipicolinate reductase	28757	1.08925	0.297469	0.848733	0.220422	1.00603	0.939685	1.04297	0.833865
6	P00968	CARB_ECOLI	JW0031	b0033	carB	Carbamoyl-phosphate synthase large chain	117842	0.53961	0.00340101	0.399024	0.00497838	1.20877	0.0559655	2.11568	0.00425114
6	P06992	RSMA_ECOLI	JW0050	b0051	rsmA	Ribosomal RNA small subunit methyltransferase A	30420	1.08589	0.524074	0.701004	0.00587536	0.897564	0.264431	0.885182	0.167633
6	P31554	LPTD_ECOLI	JW0053	b0054	lptD	LPS-assembly protein LptD	89671	0.995242	0.86456	1.04164	0.0428318	0.930846	0.238467	1.02033	0.287632
6	P17952	MURC_ECOLI	JW0089	b0091	murC	UDP-N-acetylmuramate--L-alanine ligase	53626	1.07612	0.604985	1.12895	0.201943	1.07525	0.73371	1.07849	0.74311
6	P36680	ZAPD_ECOLI	JW0099	b0102	zapD	Cell division protein ZapD	28292	0.990428	0.806429	0.946023	0.507755	0.934728	0.0224394	1.04208	0.578741
6	P0ACL9	PDHR_ECOLI	JW0109	b0113	pdhR	Pyruvate dehydrogenase complex repressor	29425	1.15169	0.25837	0.95433	0.672281	0.689729	0.0312523	0.953404	0.664534
6	P0AFG8	ODP1_ECOLI	JW0110	b0114	aceE	Pyruvate dehydrogenase E1 component	99668	1.12797	0.037417	1.00976	0.29875	1.0285	0.119644	1.2053	0.00323676	1
6	P0A9P0	DLDH_ECOLI	JW0112	b0116	lpdA	Dihydrolipoyl dehydrogenase	50688	0.937974	0.110165	1.03058	0.120644	0.995746	0.675928	1.10793	0.0237996	1.5
6	P36683	ACNB_ECOLI	JW0114	b0118	acnB	Aconitate hydratase B	93498	0.767185	0.00463082	0.865726	0.048008	1.02014	0.252036	1.70427	0.00424787
6	P09158	SPEE_ECOLI	JW0117	b0121	speE	Polyamine aminopropyltransferase	32321	0.915839	0.501804	0.887734	0.610703	0.811059	0.0334667	0.810088	0.0669728
6	P36879	YADG_ECOLI	JW0123	b0127	yadG	Uncharacterized ABC transporter ATP-binding protein YadG	34647	0.963762	0.82248	0.665297	0.00405723	1.0023	0.985044	1.12898	0.166874
6	P31057	PANB_ECOLI	JW0130	b0134	panB	3-methyl-2-oxobutanoate hydroxymethyltransferase	28237	0.788858	0.117794	0.983414	0.818197	1.04464	0.269995	1.12164	0.119094	1
6	P02919	PBPB_ECOLI	JW0145	b0149	mrcB	Penicillin-sensitive transpeptidase	94293	0.964729	0.867071	0.782884	0.141732	1.04788	0.53123	1.14252	0.0219809
6	P23893	GSA_ECOLI	JW0150	b0154	hemL	Glutamate-1-semialdehyde 2,1-aminomutase	45366	1.04878	0.207922	0.946742	0.173309	1.11736	0.0249312	0.99002	0.901579	2
6	P0A7V0	RS2_ECOLI	JW0164	b0169	rpsB	30S ribosomal protein S2	26744	0.866547	0.00988827	0.869746	0.0611325	0.870544	0.001204	0.814968	0.038893
6	P0A6P1	EFTS_ECOLI	JW0165	b0170	tsf	Elongation factor Ts	30423	0.889969	0.016947	1.00429	0.830841	0.852708	0.00220524	0.810574	0.00324859	1
6	P0A940	BAMA_ECOLI	JW0172	b0177	bamA	Outer membrane protein assembly factor BamA	90553	1.06416	0.133939	1.21096	0.0409265	0.986089	0.543875	1.09045	0.0487401
6	P21645	LPXD_ECOLI	JW0174	b0179	lpxD	UDP-3-O-(3-hydroxymyristoyl)glucosamine N-acyltransferase	36038	0.581991	0.0162295	0.869302	0.410781	1.00662	0.91972	0.96754	0.862964
6	P0A6Q6	FABZ_ECOLI	JW0175	b0180	fabZ	3-hydroxyacyl-[acyl-carrier-protein] dehydratase FabZ	17033	0.920312	0.101964	0.750724	0.00270638	0.66451	0.00709626	0.689591	0.0202665
6	P0A722	LPXA_ECOLI	JW0176	b0181	lpxA	Acyl-[acyl-carrier-protein]--UDP-N-acetylglucosamine O-acyltransferase	28080	0.94981	0.811181	0.795361	0.203422	0.707071	0.0298904	0.764473	0.334113	2
6	P0ABD5	ACCA_ECOLI	JW0180	b0185	accA	Acetyl-coenzyme A carboxylase carboxyl transferase subunit alpha	35242	0.766012	0.0695161	0.823547	0.103515	0.777617	0.00824746	0.718211	0.0077814	2
6	P16659	SYP_ECOLI	JW0190	b0194	proS	Proline--tRNA ligase	63693	0.928699	0.167866	0.84942	0.0452571	0.942429	0.12064	0.883354	0.00705534
6	P69411	RCSF_ECOLI	JW0192	b0196	rcsF	Outer membrane lipoprotein RcsF	14163	0.90489	0.328683	0.848725	0.227858	1.00042	0.995063	0.949088	0.640813
6	P63228	GMHBB_ECOLI	JW0196	b0200	gmhB	D-glycero-beta-D-manno-heptose-1,7-bisphosphate 7-phosphatase	21294	1.50206	0.207158	1.01731	0.871641	1.07961	0.377894	0.923016	0.373544
6	P0AAA1	YAGU_ECOLI	JW0281	b0287	yagU	Inner membrane protein YagU	22967	1.33025	0.137846	0.460037	0.0151645	0.874159	0.219813	0.995349	0.974605
6	P25437	FRMA_ECOLI	JW0347	b0356	frmA	S-(hydroxymethyl)glutathione dehydrogenase	39359	1.1516	0.0435568	1.12963	0.396819	1.06855	0.307192	1.00227	0.96289
6	P0A6J8	DDLA_ECOLI	JW0372	b0381	ddlA	D-alanine--D-alanine ligase A	39316	1.10557	0.158724	0.994635	0.919026	1.06694	0.264669	1.18087	0.0113873
6	P0A7F9	QUEA_ECOLI	JW0395	b0405	queA	S-adenosylmethionine:tRNA ribosyltransferase-isomerase	39431	1.0808	0.34481	0.851169	0.0865102	0.862332	0.134632	0.929168	0.183388
6	P0ADZ7	YAJC_ECOLI	JW0397	b0407	yajC	UPF0092 membrane protein YajC	11887	1.08559	0.170044	1.23074	0.0995163	0.914812	0.0651349	1.07165	0.0828948
6	P0AG90	SECD_ECOLI	JW0398	b0408	secD	Protein translocase subunit SecD	66632	0.955023	0.0544303	0.799477	0.00239907	0.911195	0.00585755	1.0598	0.0683597
6	P0AG93	SECF_ECOLI	JW0399	b0409	secF	Protein translocase subunit SecF	35382	0.800008	0.0469738	0.644586	0.0242274	0.88107	0.148963	1.09976	0.212499
6	P25539	RIBD_ECOLI	JW0404	b0414	ribD	5-amino-6-(5-phosphoribosylamino)uracil reductase	40338	1.01646	0.897699	0.681073	0.0753255	1.00842	0.971072	0.944594	0.683968
6	P61714	RISB_ECOLI	JW0405	b0415	ribE	6,7-dimethyl-8-ribityllumazine synthase	16157	0.955553	0.363303	0.980846	0.635199	1.07498	0.13975	0.919643	0.0937404
6	P0A780	NUSB_ECOLI	JW0406	b0416	nusB	N utilization substance protein B	15689	0.980159	0.766237	0.821313	0.100507	0.815999	0.0133116	0.724832	0.00204522
6	P77488	DXS_ECOLI	JW0410	b0420	dxs	1-deoxy-D-xylulose-5-phosphate synthase	67617	0.851013	0.0590714	0.759333	0.0108762	0.900465	0.195296	1.00078	0.996818
6	P22939	ISPA_ECOLI	JW0411	b0421	ispA	Farnesyl diphosphate synthase	32160	1.15276	0.296215	0.83129	0.0656195	1.16363	0.392605	0.940019	0.578741
6	P0A8G9	EX7S_ECOLI	JW0412	b0422	xseB	Exodeoxyribonuclease 7 small subunit	8952	1.12324	0.0803233	0.875143	0.21707	1.06451	0.619466	0.984945	0.911348
6	P77718	THII_ECOLI	JW0413	b0423	thiI	tRNA sulfurtransferase	54973	0.877792	0.0363521	0.68091	0.00487479	0.817065	0.00433181	0.918008	0.0389865
6	P0A850	TIG_ECOLI	JW0426	b0436	tig	Trigger factor	48193	0.978041	0.451725	1.088	0.0318956	0.898257	0.0092059	0.917617	0.00828682	1
6	P0ACF4	DBHB_ECOLI	JW0430	b0440	hupB	DNA-binding protein HU-beta	9226	1.12196	0.107937	1.18555	0.00868202	0.890976	0.0442731	0.929905	0.198604
6	P0ADY1	PPID_ECOLI	JW0431	b0441	ppiD	Peptidyl-prolyl cis-trans isomerase D	68150	0.992776	0.862629	0.79542	0.0822673	0.878443	0.043046	0.781222	0.00522513
6	P77756	QUEC_ECOLI	JW0434	b0444	queC	7-cyano-7-deazaguanine synthase	25514	0.968904	0.87591	1.04798	0.810847	0.866593	0.48154	1.08159	0.74099
6	P31224	ACRB_ECOLI	JW0451	b0462	acrB	Multidrug efflux pump subunit AcrB	113574	0.93727	0.00622625	0.635503	0.0181318	0.996457	0.950385	1.15944	0.0398829
6	P0AE06	ACRA_ECOLI	JW0452	b0463	acrA	Multidrug efflux pump subunit AcrA	42197	0.971865	0.204381	0.848582	0.0135454	0.986897	0.55221	1.0113	0.847738
6	P77338	MSCK_ECOLI	JW0454	b0465	mscK	Mechanosensitive channel MscK	127215	1.1637	0.15684	0.911028	0.5617	0.950137	0.637461	0.973552	0.862186
6	P69503	APT_ECOLI	JW0458	b0469	apt	Adenine phosphoribosyltransferase	19859	0.874467	0.0487503	0.681168	0.0138295	0.861269	0.0166306	0.852855	0.123869
6	P69441	KAD_ECOLI	JW0463	b0474	adk	Adenylate kinase	23586	0.885895	0.0815869	0.875832	0.0103951	1.05662	0.245677	1.08596	0.118499
6	P39830	YBAL_ECOLI	JW0467	b0478	ybaL	Inner membrane protein YbaL	59424	1.33818	0.152548	0.37232	0.00376337	1.21954	0.228699	1.44582	0.431165
6	P0ACN4	ALLR_ECOLI	JW0494	b0506	allR	HTH-type transcriptional repressor AllR	29270	1.12521	0.260083	0.769778	0.0346174	0.96224	0.704996	1.22096	0.049993
6	P21888	SYC_ECOLI	JW0515	b0526	cysS	Cysteine--tRNA ligase	52202	0.962692	0.205637	0.858093	0.0359035	0.981089	0.604019	1.04071	0.358469
6	P21338	RNI_ECOLI	JW0603	b0611	rna	Ribonuclease I	29618	0.908004	0.758209	0.77302	0.330166	1.17672	0.469233	1.08102	0.712433
6	P0A972	CSPE_ECOLI	JW0618	b0623	cspE	Cold shock-like protein CspE	7463	1.15198	0.072494	0.652975	0.0135454	0.762563	0.000198515	0.671242	0.00175337
6	P0AEB2	DACA_ECOLI	JW0627	b0632	dacA	D-alanyl-D-alanine carboxypeptidase DacA	44444	0.950011	0.194032	1.22174	0.0233122	1.1193	0.0984905	1.0482	0.388022
6	P07813	SYL_ECOLI	JW0637	b0642	leuS	Leucine--tRNA ligase	97234	0.788198	0.00340101	0.859091	0.107212	0.979838	0.484945	1.18293	0.0182339
6	P0AEI1	MIAB_ECOLI	JW0658	b0661	miaB	tRNA-2-methylthio-N(6)-dimethylallyladenosine synthase	53663	0.866969	0.169135	0.736507	0.00203653	0.911953	0.0213603	1.00439	0.769801
6	P75728	UBIF_ECOLI	JW0659	b0662	ubiF	2-octaprenyl-3-methyl-6-methoxy-1,4-benzoquinol hydroxylase	42953	0.969759	0.821514	0.821317	0.239177	0.564708	0.213143	0.828905	0.656833
6	P0AF20	NAGC_ECOLI	JW0662	b0676	nagC	N-acetylglucosamine repressor	44541	1.13482	0.169262	0.790271	0.0906676	0.889454	0.182997	1.10122	0.476801
6	P0A759	NAGB_ECOLI	JW0664	b0678	nagB	Glucosamine-6-phosphate deaminase	29774	1.09047	0.574712	0.820792	0.154587	0.929405	0.0473182	1.16307	0.0157161
6	P00962	SYQ_ECOLI	JW0666	b0680	glnS	Glutamine--tRNA ligase	63478	0.959877	0.273492	0.893468	0.0990676	1.00655	0.749629	1.2844	0.00324859
6	P0A9A9	FUR_ECOLI	JW0669	b0683	fur	Ferric uptake regulation protein	16795	0.968792	0.327652	0.883124	0.132485	1.0656	0.406118	1.20076	0.0188511
6	P0AFY8	SEQA_ECOLI	JW0674	b0687	seqA	Negative modulator of initiation of replication	20315	1.10491	0.0620149	0.926764	0.422858	0.993448	0.875749	0.851092	0.0470121	2
6	P0ABH7	CISY_ECOLI	JW0710	b0720	gltA	Citrate synthase	48015	0.388918	0.000533782	1.12858	0.097674	0.682765	0.0100684	1.303	0.0143178	2
6	P0ABK2	CYDB_ECOLI	JW0723	b0734	cydB	Cytochrome bd-I ubiquinol oxidase subunit 2	42453	0.64174	0.0847989	1.28696	0.12672	0.979318	0.855195	1.28745	0.258378
6	P0ABU9	TOLQ_ECOLI	JW0727	b0737	tolQ	Protein TolQ	25598	1.02854	0.655553	0.876186	0.343204	1.0602	0.665243	1.29897	0.023885
6	P0A912	PAL_ECOLI	JW0731	b0741	pal	Peptidoglycan-associated lipoprotein	18824	0.761711	0.00913531	1.0588	0.156816	0.897681	0.064192	0.847691	0.0341302
6	P45955	CPOB_ECOLI	JW0732	b0742	cpoB	Cell division coordinator CpoB	28231	0.784242	0.0738681	0.879468	0.396819	0.87559	0.0116208	0.993058	0.960523
6	P0A9G8	MODE_ECOLI	JW0744	b0761	modE	Transcriptional regulator ModE	28281	1.13913	0.460304	0.719887	0.0511726	0.956061	0.842708	1.02131	0.881057
6	P25888	RHLE_ECOLI	JW0781	b0797	rhlE	ATP-dependent RNA helicase RhlE	49989	0.964479	0.379904	0.736263	0.127628	0.850997	0.0987107	0.764924	0.269816	3	3
6	P30177	YBIB_ECOLI	JW0785	b0800	ybiB	Uncharacterized protein YbiB	35049	0.561323	0.00456197	1.16932	0.110236	0.694691	0.0158571	0.928131	0.550469	2
6	P0A9U3	YBIT_ECOLI	JW0804	b0820	ybiT	Uncharacterized ABC transporter ATP-binding protein YbiT	59858	0.905452	0.110243	0.722365	0.0473369	0.875769	0.0741239	1.03009	0.641863
6	P75823	LTAE_ECOLI	JW0854	b0870	ltaE	Low specificity L-threonine aldolase	36495	0.603506	0.0125824	1.16979	0.088495	0.722507	0.0995892	0.85727	0.00795901	3	4
6	P23886	CYDC_ECOLI	JW0869	b0886	cydC	ATP-binding/permease protein CydC	62920	1.05872	0.62061	0.770916	0.13432	1.12512	0.261109	1.15889	0.259366
6	P29018	CYDD_ECOLI	JW0870	b0887	cydD	ATP-binding/permease protein CydD	65056	1.06407	0.576777	1.06349	0.778921	1.02622	0.840384	0.930609	0.729519
6	P0A9P4	TRXB_ECOLI	JW0871	b0888	trxB	Thioredoxin reductase	34623	0.841365	0.0411349	0.834315	0.0611481	0.878182	0.135727	0.98907	0.897371
6	P0A8L1	SYS_ECOLI	JW0876	b0893	serS	Serine--tRNA ligase	48414	1.02883	0.313476	0.865136	0.0207067	1.07129	0.0655305	1.03897	0.489358
6	P0A6I0	KCY_ECOLI	JW0893	b0910	cmk	Cytidylate kinase	24746	0.956837	0.288566	0.977828	0.576331	1.07068	0.214085	1.03008	0.641863
6	P0AG67	RS1_ECOLI	JW0894	b0911	rpsA	30S ribosomal protein S1	61158	0.916383	0.0105058	0.833817	0.00354401	0.813101	0.000527849	0.824257	0.00113339
6	P60752	MSBA_ECOLI	JW0897	b0914	msbA	Lipid A export ATP-binding/permease protein MsbA	64461	1.027	0.685311	0.785566	0.100738	0.846569	0.0647534	1.00198	0.972949
6	P0AAZ7	YCAR_ECOLI	JW0900	b0917	ycaR	UPF0434 protein YcaR	6855	1.06593	0.168379	0.899796	0.180712	0.952132	0.224695	0.976589	0.782426
6	P04951	KDSB_ECOLI	JW0901	b0918	kdsB	3-deoxy-manno-octulosonate cytidylyltransferase	27614	0.950812	0.392602	0.879963	0.265262	0.999329	0.991163	0.972541	0.307139
6	P60293	MUKF_ECOLI	JW0905	b0922	mukF	Chromosome partition protein MukF	50579	1.22556	0.208723	0.624891	0.0583703	0.938278	0.624616	1.04761	0.6126
6	P22524	MUKE_ECOLI	JW0906	b0923	mukE	Chromosome partition protein MukE	26974	1.17791	0.159496	0.952543	0.438321	0.993728	0.927367	0.814538	0.152712
6	P22523	MUKB_ECOLI	JW0907	b0924	mukB	Chromosome partition protein MukB	170230	1.08516	0.0766183	0.769908	0.0102148	1.0106	0.751531	1.19225	0.00434034
6	P0A8M0	SYN_ECOLI	JW0913	b0930	asnS	Asparagine--tRNA ligase	52570	0.929747	0.171648	0.86091	0.0137437	1.00513	0.660792	0.976055	0.141099	1
6	P75864	RLMKL_ECOLI	JW0931	b0948	rlmL	23S rRNA m7G2069 methyltransferase	78854	0.936381	0.392407	0.768132	0.0603715	0.883707	0.176729	1.05038	0.28512	3	3
6	P43672	UUP_ECOLI	JW0932	b0949	uup	ABC transporter ATP-binding protein uup	72067	0.894947	0.436727	0.941741	0.405767	0.869577	0.0462345	1.13123	0.197113
6	P43671	PQIB_ECOLI	JW0934	b0951	pqiB	Paraquat-inducible protein B	60520	0.942003	0.623193	1.00733	0.858718	0.968662	0.849304	1.04253	0.722939
6	P0A6Q3	FABA_ECOLI	JW0937	b0954	fabA	3-hydroxydecanoyl-[acyl-carrier-protein] dehydratase	18969	0.795787	0.0125824	0.819169	0.00738549	0.820388	0.00952438	0.78392	0.00401569	1
6	P75867	LONH_ECOLI	JW0938	b0955	ycbZ	Putative Lon protease homolog	65819	0.834757	0.194032	1.00811	0.936746	0.906762	0.578232	1.09499	0.598667
6	P0A910	OMPA_ECOLI	JW0940	b0957	ompA	Outer membrane protein A	37201	0.872629	0.0810449	1.09827	0.0369825	0.943572	0.0218722	0.883722	0.019694	1
6	P0AB12	YCCF_ECOLI	JW0944	b0961	yccF	Inner membrane protein YccF	16275	0.854433	0.111876	0.841731	0.23476	0.894797	0.538637	0.957594	0.864729
6	P75915	YCDY_ECOLI	JW1018	b1035	ycdY	Chaperone protein YcdY	20724	0.929079	0.486258	0.894962	0.341933	1.00972	0.877793	1.06527	0.767216
6	P62517	OPGH_ECOLI	JW1037	b1049	mdoH	Glucans biosynthesis glucosyltransferase H	96937	0.703276	0.0467326	0.959022	0.749424	1.07415	0.607701	1.07566	0.602008
6	P21513	RNE_ECOLI	JW1071	b1084	rne	Ribonuclease E	118197	0.931889	0.268036	1.1073	0.112294	0.949472	0.00285965	0.968909	0.0960189
6	P0AA39	RLUC_ECOLI	JW1072	b1086	rluC	Ribosomal large subunit pseudouridine synthase C	36027	1.0992	0.158351	0.881973	0.15577	0.931601	0.252376	0.865345	0.110154	3	3
6	P0AB28	YCED_ECOLI	JW1074	b1088	yceD	Uncharacterized protein YceD	19315	0.912298	0.158133	0.931826	0.219263	0.90487	0.0138165	0.910386	0.178239
6	P0A7N4	RL32_ECOLI	JW1075	b1089	rpmF	50S ribosomal protein L32	6446	1.06302	0.381784	0.928024	0.448066	1.03531	0.240137	1.02328	0.562985
6	P0A6R0	FABH_ECOLI	JW1077	b1091	fabH	3-oxoacyl-[acyl-carrier-protein] synthase 3	33515	0.909641	0.103237	0.825907	0.0106217	0.937329	0.0498439	0.975222	0.373544
6	P0AAI9	FABD_ECOLI	JW1078	b1092	fabD	Malonyl CoA-acyl carrier protein transacylase	32417	0.79852	0.152715	0.872717	0.172358	1.07643	0.122339	0.966436	0.431637
6	P0AEK2	FABG_ECOLI	JW1079	b1093	fabG	3-oxoacyl-[acyl-carrier-protein] reductase FabG	25560	0.834345	0.0320436	0.889058	0.00687829	0.851219	0.00563822	0.818679	0.00651854	2
6	P0A720	KTHY_ECOLI	JW1084	b1098	tmk	Thymidylate kinase	23783	0.951952	0.662581	1.05658	0.791539	1.1526	0.48154	1.10451	0.611566
6	P0AFK9	POTD_ECOLI	JW1109	b1123	potD	Spermidine/putrescine-binding periplasmic protein	38867	0.757504	0.00461012	1.22542	0.0126139	0.810748	0.0435635	0.731225	0.0025436
6	P69874	POTA_ECOLI	JW1112	b1126	potA	Spermidine/putrescine import ATP-binding protein PotA	43028	0.990395	0.899063	1.01827	0.835236	0.825456	0.0647725	0.820885	0.0439573
6	P27431	ROXA_ECOLI	JW1114	b1128	roxA	50S ribosomal protein L16 3-hydroxylase	42579	0.895759	0.334071	1.12763	0.622834	0.942749	0.48154	0.936836	0.710154
6	P25745	MNMA_ECOLI	JW1119	b1133	mnmA	tRNA-specific 2-thiouridylase MnmA	40959	0.769401	0.0568028	1.1236	0.0556912	0.972323	0.750521	0.95609	0.634371
6	P0AFA7	NHAB_ECOLI	JW1175	b1186	nhaB	Na(+)/H(+) antiporter NhaB	56728	0.700076	0.111876	0.699115	0.0726011	0.845714	0.233603	0.850604	0.19093
6	P0ABU2	YCHF_ECOLI	JW1194	b1203	ychF	Ribosome-binding ATPase YchF	39667	0.867137	0.0307589	0.815016	0.119897	0.833315	0.0203634	0.818527	0.009969
6	P0A7D1	PTH_ECOLI	JW1195	b1204	pth	Peptidyl-tRNA hydrolase	21082	0.766212	0.0187309	0.859864	0.19738	0.961847	0.51635	1.16155	0.121836	2
6	P0A7I0	RF1_ECOLI	JW1202	b1211	prfA	Peptide chain release factor 1	40517	0.998808	0.992643	0.919345	0.560784	0.792986	0.0191052	1.07852	0.574214
6	P0AB52	YCHN_ECOLI	JW1210	b1219	ychN	Protein YchN	12693	1.00974	0.951824	0.933961	0.711317	1.19573	0.228699	1.17439	0.20703
6	P0ACF8	HNS_ECOLI	JW1225	b1237	hns	DNA-binding protein H-NS	15540	0.950389	0.31966	1.12057	0.131739	1.03458	0.211476	0.861009	0.00898792
6	P23331	KITH_ECOLI	JW1226	b1238	tdk	Thymidine kinase	23457	1.07634	0.483882	1.07671	0.635199	0.756871	0.0625354	0.910774	0.0562491
6	P0A9Q7	ADHE_ECOLI	JW1228	b1241	adhE	Pyruvate-formate-lyase deactivase	96127	0.951633	0.108361	1.08619	0.00969805	0.946182	0.018396	0.960416	0.257327	2
6	P37765	RLUB_ECOLI	JW1261	b1269	rluB	Ribosomal large subunit pseudouridine synthase B	32711	0.871974	0.0313801	1.11041	0.080315	0.860693	0.215121	0.973984	0.704409	2
6	P0A7I7	RIBA_ECOLI	JW1269	b1277	ribA	GTP cyclohydrolase-2	21836	0.980667	0.935851	0.983644	0.931724	0.945042	0.441138	0.999188	0.996818
6	P30850	RNB_ECOLI	JW1279	b1286	rnb	Exoribonuclease 2	72491	0.86929	0.013274	0.905542	0.0591752	1.15803	0.0162535	1.26425	0.00843084
6	P0AEK4	FABI_ECOLI	JW1281	b1288	fabI	Enoyl-[acyl-carrier-protein] reductase [NADH] FabI	27864	0.68912	0.0040752	0.769323	0.0509153	1.01925	0.441123	1.01736	0.650415
6	P0AFM6	PSPA_ECOLI	JW1297	b1304	pspA	Phage shock protein A	25493	0.888363	0.274612	1.08175	0.387682	1.15887	0.473625	1.10644	0.633807
6	P77348	MPPA_ECOLI	JW1322	b1329	mppA	Periplasmic murein peptide-binding protein	59900	1.02512	0.839044	0.841511	0.188662	0.805249	0.0401015	1.26079	0.101444
6	P52647	NIFJ_ECOLI	JW1372	b1378	ydbK	Probable pyruvate-flavodoxin oxidoreductase	128824	0.756241	0.111996	0.457202	0.000751503	1.11693	0.197539	1.46165	0.0948024
6	P76116	YNCE_ECOLI	JW1447	b1452	yncE	Uncharacterized protein YncE	38613	0.862548	0.0279739	1.1958	0.337772	0.886455	0.0924974	0.668162	0.0247875	1
6	P0A951	ATDA_ECOLI	JW1576	b1584	speG	Spermidine N(1)-acetyltransferase	21887	0.970644	0.809546	1.14892	0.0683799	1.20423	0.222738	0.965964	0.701243
6	P0AB67	PNTB_ECOLI	JW1594	b1602	pntB	NAD(P) transhydrogenase subunit beta	48723	0.754094	0.0551795	1.13168	0.507844	1.14877	0.106538	1.00773	0.981151
6	P07001	PNTA_ECOLI	JW1595	b1603	pntA	NAD(P) transhydrogenase subunit alpha	54623	1.07119	0.277612	0.891052	0.0971074	0.987279	0.806621	1.19958	0.127797
6	P0AGJ9	SYY_ECOLI	JW1629	b1637	tyrS	Tyrosine--tRNA ligase	47527	0.954186	0.204413	0.900985	0.0551295	0.971318	0.434604	1.12892	0.195326
6	P30014	RNT_ECOLI	JW1644	b1652	rnt	Ribonuclease T	23523	0.989823	0.925036	0.785543	0.110236	0.680434	0.0811244	0.679256	0.0854625
6	P0ACP7	PURR_ECOLI	JW1650	b1658	purR	HTH-type transcriptional repressor PurR	38175	0.707823	0.00489299	0.798789	0.0262862	0.93857	0.48154	0.829842	0.119319
6	P0AD61	KPYK1_ECOLI	JW1666	b1676	pykF	Pyruvate kinase I	50729	0.959197	0.0716561	0.611637	0.000820149	0.85269	0.00697858	0.907671	0.0182339	1
6	P23538	PPSA_ECOLI	JW1692	b1702	ppsA	Phosphoenolpyruvate synthase	87435	0.655807	0.00697312	0.759826	0.0373468	0.924689	0.556632	1.20988	0.255209
6	P00887	AROH_ECOLI	JW1694	b1704	aroH	Phospho-2-dehydro-3-deoxyheptonate aldolase, Trp-sensitive	38735	0.760888	0.401393	0.964805	0.912802	0.940523	0.625114	1.17487	0.344575
6	P07395	SYFB_ECOLI	JW1703	b1713	pheT	Phenylalanine--tRNA ligase beta subunit	87378	1.00957	0.663449	1.08053	0.0959568	1.08719	0.0430343	1.13938	0.0757243
6	P0A7L3	RL20_ECOLI	JW1706	b1716	rplT	50S ribosomal protein L20	13497	1.01732	0.374585	0.928072	0.0865102	0.814477	0.0103155	0.907356	0.0196277
6	P0A8M3	SYT_ECOLI	JW1709	b1719	thrS	Threonine--tRNA ligase	74014	0.740298	0.0243494	1.11353	0.0233122	0.86367	0.0104078	1.06798	0.187406	2
6	P77247	YNIC_ECOLI	JW1716	b1727	yniC	2-deoxyglucose-6-phosphate phosphatase	24330	0.95362	0.552975	1.00023	0.998603	0.989667	0.799243	1.03611	0.608287
6	P08395	SPPA_ECOLI	JW1755	b1766	sppA	Protease 4	67219	1.15337	0.403688	0.967944	0.882145	1.1115	0.556632	0.893366	0.571901
6	P0A962	ASPG1_ECOLI	JW1756	b1767	ansA	L-asparaginase 1	37127	1.01076	0.949504	0.837228	0.352209	1.01042	0.950807	1.05605	0.226913
6	P64483	YEAK_ECOLI	JW1776	b1787	yeaK	Uncharacterized protein YeaK	17851	0.884259	0.0898648	1.25995	0.383997	1.00179	0.987572	0.97725	0.898113
6	P76256	TSAB_ECOLI	JW1796	b1807	tsaB	tRNA threonylcarbamoyladenosine biosynthesis protein TsaB	25181	0.979765	0.814211	0.910571	0.399199	0.980396	0.897226	0.910446	0.575794
6	P69797	PTNAB_ECOLI	JW1806	b1817	manX	Mannose-specific phosphotransferase enzyme IIB component	35048	1.06665	0.357946	1.07642	0.088559	0.483163	0.000552929	0.879	0.110187
6	P69805	PTND_ECOLI	JW1808	b1819	manZ	PTS system mannose-specific EIID component	30955	1.13262	0.17	1.03691	0.272478	0.496633	0.0015781	0.922526	0.47344
6	P0A9Y6	CSPC_ECOLI	JW1812	b1823	cspC	Cold shock-like protein CspC	7402	1.12595	0.0810449	0.99018	0.830841	0.911097	0.0689253	0.984406	0.716281
6	P76268	KDGR_ECOLI	JW1816	b1827	kdgR	Transcriptional regulator KdgR	30029	0.965044	0.549638	1.11825	0.165898	0.945449	0.197617	0.951419	0.374283
6	P23865	PRC_ECOLI	JW1819	b1830	prc	Tail-specific protease	76663	1.07535	0.387814	0.966504	0.672281	1.04621	0.499702	1.14479	0.023814
6	P21599	KPYK2_ECOLI	JW1843	b1854	pykA	Pyruvate kinase II	51357	0.891168	0.044223	0.83407	0.0104375	0.935057	0.120853	1.03183	0.272815
6	P0A8A0	YEBC_ECOLI	JW1853	b1864	yebC	Probable transcriptional regulatory protein YebC	26423	0.79654	0.0662418	0.78	0.297502	0.930928	0.16368	0.877546	0.222366
6	P21889	SYD_ECOLI	JW1855	b1866	aspS	Aspartate--tRNA ligase	65913	0.839804	0.0022958	0.967894	0.130475	0.934859	0.00952438	1.00154	0.947464
6	P76290	CMOA_ECOLI	JW1859	b1870	cmoA	Carboxy-S-adenosyl-L-methionine synthase	27777	0.758919	0.0573023	0.784845	0.262479	0.851354	0.261265	0.908155	0.425919
6	P11875	SYR_ECOLI	JW1865	b1876	argS	Arginine--tRNA ligase	64683	0.912221	0.135232	0.920556	0.0103951	1.02099	0.595313	1.04393	0.20154
6	P0AD10	YECJ_ECOLI	JW1891	b4537	yecJ	Uncharacterized protein YecJ	9123	0.964509	0.803254	0.780636	0.141221	1.075	0.703938	0.937036	0.725777
6	P0A998	FTNA_ECOLI	JW1893	b1905	ftnA	Bacterial non-heme ferritin	19424	1.1393	0.0709311	0.595994	0.00611515	0.863575	0.0141658	1.30154	0.0521247
6	P37747	GLF_ECOLI	JW2021	b2036	glf	UDP-galactopyranose mutase	42966	0.737788	0.00463082	0.892227	0.0736909	0.82709	0.00954652	0.987898	0.401307
6	P37744	RMLA1_ECOLI	JW2024	b2039	rfbA	Glucose-1-phosphate thymidylyltransferase 1	32694	0.749031	0.00407259	1.01414	0.653496	0.828193	0.00824746	0.811224	0.00791248
6	P37760	RMLD_ECOLI	JW2025	b2040	rfbD	dTDP-4-dehydrorhamnose reductase	32694	0.664125	0.0113156	0.801676	0.08674	0.84496	0.0155073	0.801504	0.03825
6	P37759	RMLB1_ECOLI	JW2026	b2041	rfbB	dTDP-glucose 4,6-dehydratase 1	40558	0.719666	0.0104137	0.865328	0.0505807	0.853104	0.0313686	0.871598	0.0379967
6	P33363	BGLX_ECOLI	JW2120	b2132	bglX	Periplasmic beta-glucosidase	83460	0.963912	0.502583	0.941635	0.46446	0.947969	0.441138	1.10092	0.152712
6	P20966	PTFBC_ECOLI	JW2154	b2167	fruA	PTS system fructose-specific EIIC component	57519	0.970098	0.80017	1.18028	0.0172364	0.965169	0.731727	1.00819	0.87368
6	P0AEW9	K1PF_ECOLI	JW2155	b2168	fruK	1-phosphofructokinase	33756	0.873861	0.110165	0.929907	0.334309	0.681064	0.0929716	0.65892	0.0826822
6	P69811	PTFAH_ECOLI	JW2156	b2169	fruB	PTS system fructose-specific EIIA component	39648	0.797454	0.0996683	1.18374	0.184853	0.7498	0.209349	0.791154	0.155915
6	P0AA43	RSUA_ECOLI	JW2171	b2183	rsuA	Ribosomal small subunit pseudouridine synthase A	25865	0.835229	0.148076	0.976611	0.771417	0.973104	0.713121	0.896418	0.0529207
6	P68919	RL25_ECOLI	JW2173	b2185	rplY	50S ribosomal protein L25	10693	0.917997	0.204572	0.93868	0.0366921	0.843425	0.0430343	0.78517	0.00987857
6	P0AD24	YEJL_ECOLI	JW2175	b2187	yejL	UPF0352 protein YejL	8288	0.938698	0.210406	0.932315	0.699146	1.06783	0.430613	0.996447	0.970545
6	P31802	NARP_ECOLI	JW2181	b2193	narP	Nitrate/nitrite response regulator protein NarP	23575	0.939839	0.723948	1.00453	0.965608	0.79084	0.21223	1.01129	0.959874
6	P06996	OMPC_ECOLI	JW2203	b2215	ompC	Outer membrane protein C	40368	0.857804	0.0116214	1.00592	0.859567	1.06633	0.124728	0.765883	0.00204522	1
6	P0AES4	GYRA_ECOLI	JW2225	b2231	gyrA	DNA gyrase subunit A	96964	1.01083	0.611766	0.859754	0.0207661	0.972958	0.214892	1.31763	0.000873204	2
6	P17993	UBIG_ECOLI	JW2226	b2232	ubiG	Ubiquinone biosynthesis O-methyltransferase	26555	0.824709	0.222061	1.2149	0.101799	0.920736	0.251188	0.983106	0.891779
6	P0ABU0	MENB_ECOLI	JW2257	b2262	menB	1,4-dihydroxy-2-naphthoyl-CoA synthase	31633	0.653662	0.0233708	0.682517	0.0583703	0.817957	0.0910593	0.99641	0.970545
6	P0A6A3	ACKA_ECOLI	JW2293	b2296	ackA	Acetate kinase	43290	0.991008	0.632667	0.673304	0.00499408	0.777009	0.00759874	0.6699	0.00434034	1
6	P0A9M8	PTA_ECOLI	JW2294	b2297	pta	Phosphate acetyltransferase	77172	0.937491	0.0153333	0.661444	0.00253699	0.822058	0.00697858	0.876354	0.00323676
6	P08192	FOLC_ECOLI	JW2312	b2315	folC	Dihydrofolate synthase	45406	1.00461	0.909691	0.864992	0.231319	1.05901	0.563603	1.13208	0.289965
6	P0A9Q5	ACCD_ECOLI	JW2313	b2316	accD	Acetyl-coenzyme A carboxylase carboxyl transferase subunit beta	33322	1.02142	0.483882	0.865272	0.0436653	0.875966	0.0734962	0.912381	0.160886
6	P07649	TRUA_ECOLI	JW2315	b2318	truA	tRNA pseudouridine synthase A	30400	0.914208	0.539596	0.727673	0.0172168	0.96914	0.959538	1.50154	0.438175
6	P0A953	FABB_ECOLI	JW2320	b2323	fabB	3-oxoacyl-[acyl-carrier-protein] synthase 1	42613	0.948856	0.0780986	0.836786	0.024239	0.727845	0.0033779	0.853299	0.00469562	1
6	P0ACZ4	EVGA_ECOLI	JW2366	b2369	evgA	Positive transcription regulator EvgA	22690	0.810088	0.135232	1.24665	0.563647	1.02574	0.908281	0.892307	0.282619
6	P0A6V8	GLK_ECOLI	JW2385	b2388	glk	Glucokinase	34723	0.73634	0.057633	0.885106	0.216959	0.707861	0.00229724	0.718992	0.0801042
6	P04805	SYE_ECOLI	JW2395	b2400	gltX	Glutamate--tRNA ligase	53816	0.991573	0.809546	0.823232	0.0287945	1.01598	0.321935	0.990248	0.755064
6	P15042	DNLJ_ECOLI	JW2403	b2411	ligA	DNA ligase	73606	0.90605	0.222814	0.695072	0.063524	0.951232	0.459707	1.02137	0.777278
6	P0ABK5	CYSK_ECOLI	JW2407	b2414	cysK	Cysteine synthase A	34490	0.684837	0.00183882	0.603385	0.00919065	1.29231	0.0015781	2.07104	0.000873204
6	P77774	BAMB_ECOLI	JW2496	b2512	bamB	Outer membrane protein assembly factor BamB	41887	1.01745	0.632667	1.17516	0.0801854	1.01838	0.261265	0.997554	0.93656
6	P76576	YFGM_ECOLI	JW2497	b2513	yfgM	UPF0070 protein YfgM	22176	0.817378	0.0623302	0.723478	0.0590927	0.921627	0.238899	0.939025	0.391619
6	P60906	SYH_ECOLI	JW2498	b2514	hisS	Histidine--tRNA ligase	47029	0.929394	0.0346228	0.786253	0.0310596	0.922135	0.0654892	1.02838	0.165967
6	P31142	THTM_ECOLI	JW2505	b2521	sseA	3-mercaptopyruvate sulfurtransferase	30812	0.940639	0.491089	0.896255	0.192671	0.944748	0.576693	0.818542	0.0182339
6	P0A6Z1	HSCA_ECOLI	JW2510	b2526	hscA	Chaperone protein HscA	65652	0.981922	0.713094	1.11602	0.176251	1.04034	0.380254	0.937352	0.051369
6	P0A6L9	HSCB_ECOLI	JW2511	b2527	hscB	Co-chaperone protein HscB	20138	0.919442	0.441263	1.39819	0.181304	1.15785	0.494778	0.830359	0.433471
6	P0AAC8	ISCA_ECOLI	JW2512	b2528	iscA	Iron-binding protein IscA	11556	1.2159	0.075243	1.09062	0.174851	1.02433	0.875749	0.816026	0.0292377
6	P0AE01	TRMJ_ECOLI	JW2516	b2532	trmJ	tRNA (cytidine/uridine-2'-O-)-methyltransferase TrmJ	27048	0.950437	0.239806	0.943157	0.507755	1.0197	0.843906	1.13119	0.117475
6	P24232	HMP_ECOLI	JW2536	b2552	hmp	Flavohemoprotein	43868	1.09787	0.638998	0.924097	0.355479	1.07734	0.623227	0.852654	0.15243
6	P06616	ERA_ECOLI	JW2550	b2566	era	GTPase Era	33810	1.00407	0.982618	1.04367	0.761904	0.807487	0.0924974	0.993346	0.958159
6	P0A7Y0	RNC_ECOLI	JW2551	b2567	rnc	Ribonuclease 3	25550	0.821314	0.0216322	0.872659	0.101197	0.845641	0.0444864	0.77748	0.0232229
6	P00803	LEP_ECOLI	JW2552	b2568	lepB	Signal peptidase I	35960	0.78289	0.392241	0.796571	0.163577	1.06431	0.688161	1.4513	0.36804
6	P60785	LEPA_ECOLI	JW2553	b2569	lepA	Elongation factor 4	66570	0.980145	0.4191	0.757767	0.00918654	0.867146	0.000301606	0.931595	0.0648701
6	P21507	SRMB_ECOLI	JW2560	b2576	srmB	ATP-dependent RNA helicase SrmB	49914	0.967506	0.327652	0.961109	0.314069	0.878682	0.0615966	0.951256	0.38181
6	P0AGJ5	YFIF_ECOLI	JW2565	b2581	yfiF	Uncharacterized tRNA/rRNA methyltransferase YfiF	37784	1.01638	0.837557	0.985099	0.485489	1.02026	0.676682	1.14169	0.24262	3	3
6	P23830	PSS_ECOLI	JW2569	b2585	pssA	CDP-diacylglycerol--serine O-phosphatidyltransferase	52802	0.951058	0.618756	0.80713	0.0948875	1.05814	0.508102	1.06316	0.292441
6	P33643	RLUD_ECOLI	JW2576	b2594	rluD	Ribosomal large subunit pseudouridine synthase D	37122	0.945779	0.796104	0.8033	0.261606	1.00011	0.996812	1.10182	0.0995179
6	P0A7K6	RL19_ECOLI	JW2587	b2606	rplS	50S ribosomal protein L19	13133	0.806632	0.0425322	0.891023	0.0132756	0.839324	0.00281347	0.907137	0.0623909
6	P0A873	TRMD_ECOLI	JW2588	b2607	trmD	tRNA (guanine-N(1)-)-methyltransferase	28422	0.985292	0.83605	1.02655	0.842332	0.829965	0.150013	0.846292	0.196321	3	3
6	P0A7T3	RS16_ECOLI	JW2590	b2609	rpsP	30S ribosomal protein S16	9191	0.89139	0.0191081	0.877442	0.0130225	0.862637	0.0199468	0.742781	0.00257632
6	P0AGL5	RATA_ECOLI	JW2600	b2619	ratA	Ribosome association toxin RatA	17727	1.00721	0.938046	0.586671	0.105934	0.944552	0.249553	1.26838	0.14631
6	P0A832	SSRP_ECOLI	JW2601	b2620	smpB	SsrA-binding protein	18269	1.02873	0.818596	0.723729	0.0296713	0.853326	0.145352	0.920992	0.322542	3	3
6	P14175	PROV_ECOLI	JW2652	b2677	proV	Glycine betaine/proline betaine transport system ATP-binding protein ProV	44163	1.17257	0.0738681	0.710322	0.0106668	0.904914	0.311899	0.997829	0.975046
6	P14176	PROW_ECOLI	JW2653	b2678	proW	Glycine betaine/proline betaine transport system permease protein ProW	37620	1.21163	0.257469	0.697942	0.0673398	0.939607	0.750521	1.13665	0.546891
6	P0AFM2	PROX_ECOLI	JW2654	b2679	proX	Glycine betaine/proline betaine-binding periplasmic protein	36023	0.803588	0.0846053	0.710091	0.109365	0.863092	0.0994047	0.770414	0.0277285
6	P0ACR9	MPRA_ECOLI	JW2659	b2684	mprA	Transcriptional repressor MprA	20563	0.972859	0.845561	0.660775	0.0574327	0.852425	0.0306698	0.834569	0.042033
6	P23909	MUTS_ECOLI	JW2703	b2733	mutS	DNA mismatch repair protein MutS	95247	0.97596	0.770145	0.84596	0.131013	0.944423	0.508102	0.982346	0.82878
6	P0A840	SURE_ECOLI	JW2714	b2744	surE	5'/3'-nucleotidase SurE	26900	1.03169	0.713359	0.73152	0.156448	0.786935	0.629939	0.950203	0.782426
6	Q57261	TRUD_ECOLI	JW2715	b2745	truD	tRNA pseudouridine synthase D	39091	1.03702	0.603217	0.904018	0.0307951	1.19506	0.00081242	1.23233	0.04058
6	Q46893	ISPD_ECOLI	JW2717	b2747	ispD	2-C-methyl-D-erythritol 4-phosphate cytidylyltransferase	25737	1.25518	0.0652078	0.911227	0.631594	1.27576	0.189706	1.0581	0.268579
6	P65870	QUED_ECOLI	JW2735	b2765	queD	6-carboxy-5,6,7,8-tetrahydropterin synthase	13773	1.24045	0.374585	0.879301	0.589782	1.42303	0.268421	0.980819	0.956943
6	P64554	QUEE_ECOLI	JW2748	b2777	queE	7-carboxy-7-deazaguanine synthase	25030	1.12364	0.396892	0.663571	0.012444	1.17769	0.10852	0.911174	0.415535
6	P0A6P9	ENO_ECOLI	JW2750	b2779	eno	Enolase	45655	0.97108	0.402339	0.963252	0.434059	0.924458	0.0243613	0.942972	0.159954	1
6	Q46919	YQCC_ECOLI	JW2763	b2792	yqcC	Uncharacterized protein YqcC	12787	1.00266	0.989334	0.789091	0.152549	1.10175	0.269995	0.896854	0.692755
6	P0ADR6	RLMM_ECOLI	JW2777	b2806	rlmM	Ribosomal RNA large subunit methyltransferase M	41905	0.89991	0.386714	0.613333	0.125393	0.835746	0.556632	0.983725	0.887531
6	P0A8N3	SYK1_ECOLI	JW2858	b2890	lysS	Lysine--tRNA ligase	57603	0.940804	0.075243	0.747624	0.0412588	0.877059	0.0496164	0.916018	0.0468665
6	Q46829	BGLA_ECOLI	JW2869	b2901	bglA	6-phospho-beta-glucosidase BglA	55361	0.918783	0.0961829	0.799833	0.0259497	1.08046	0.158115	1.28632	0.0218323
6	P25535	UBII_ECOLI	JW2874	b2906	ubiI	2-octaprenylphenol hydroxylase	44245	0.760471	0.103237	0.758384	0.0880036	0.827778	0.307113	0.848264	0.274369
6	P0A799	PGK_ECOLI	JW2893	b2926	pgk	Phosphoglycerate kinase	41118	1.17855	0.00989538	0.898585	0.0348084	0.990356	0.426579	1.09106	0.0136507	1
6	P0A9B6	E4PD_ECOLI	JW2894	b2927	epd	D-erythrose-4-phosphate dehydrogenase	37299	1.08588	0.627622	1.19121	0.106303	0.715144	0.117817	0.769718	0.22108
6	P0A817	METK_ECOLI	JW2909	b2942	metK	S-adenosylmethionine synthase	41952	0.433068	0.00604007	1.90177	0.048008	0.512902	0.00247227	0.683373	0.0202679	3	4
6	P0AGL7	RSME_ECOLI	JW2913	b2946	rsmE	Ribosomal RNA small subunit methyltransferase E	26978	0.97701	0.923271	0.954115	0.796038	1.00596	0.982601	0.9114	0.546891
6	P0A8W5	YQGE_ECOLI	JW2915	b2948	yqgE	UPF0301 protein YqgE	20686	0.689136	0.0674123	0.832722	0.349519	0.77584	0.273612	1.16703	0.477671
6	P64564	YGGT_ECOLI	JW2919	b2952	yggT	Uncharacterized protein YggT	21167	1.10209	0.222061	0.795554	0.0138295	0.777494	0.143574	1.07029	0.566751
6	P52061	RDGB_ECOLI	JW2921	b2954	rdgB	dITP/XTP pyrophosphatase	21039	0.97843	0.854739	1.07815	0.535353	1.03961	0.673551	1.02539	0.823602
6	P38521	YGGL_ECOLI	JW2926	b2959	yggL	Uncharacterized protein YggL	12881	0.81583	0.170044	1.15857	0.0346174	1.17797	0.18583	1.08003	0.469353
6	P0ABU7	EXBB_ECOLI	JW2974	b3006	exbB	Biopolymer transport protein ExbB	26287	1.19631	0.0738681	0.851669	0.538907	0.898305	0.268382	0.7871	0.252159
6	P26647	PLSC_ECOLI	JW2986	b3018	plsC	1-acyl-sn-glycerol-3-phosphate acyltransferase	27453	0.979769	0.87591	0.744429	0.208348	1.22503	0.341959	0.999323	0.998483
6	P0AFI2	PARC_ECOLI	JW2987	b3019	parC	DNA topoisomerase 4 subunit A	83831	1.16695	0.0803233	0.736993	0.01929	0.949697	0.49667	1.05927	0.353727	3	3
6	P20083	PARE_ECOLI	JW2998	b3030	parE	DNA topoisomerase 4 subunit B	70244	0.972488	0.467788	0.624773	0.0106668	0.904688	0.220605	1.01392	0.881482
6	P76658	HLDE_ECOLI	JW3024	b3052	hldE	D-beta-D-heptose 1-phosphate adenylyltransferase	51051	1.07457	0.1525	0.817599	0.0590927	0.931305	0.149556	1.09075	0.0323149
6	P05852	TSAD_ECOLI	JW3036	b3064	tsaD	tRNA N6-adenosine threonylcarbamoyltransferase	36008	0.982857	0.841179	0.946664	0.297912	1.06262	0.213101	1.19284	0.210417
6	P68679	RS21_ECOLI	JW3037	b3065	rpsU	30S ribosomal protein S21	8500	1.13137	0.0472775	0.889587	0.083847	0.904895	0.0224515	0.807827	0.00883776
6	P00579	RPOD_ECOLI	JW3039	b3067	rpoD	RNA polymerase sigma factor RpoD	70263	0.893812	0.116948	0.970155	0.347867	1.08221	0.182222	0.921465	0.0241101
6	P67087	RSMI_ECOLI	JW3115	b3146	rsmI	Ribosomal RNA small subunit methyltransferase I	31348	1.11353	0.374638	0.792116	0.147087	1.00846	0.916806	0.949813	0.671148
6	P45464	LPOA_ECOLI	JW3116	b3147	lpoA	Penicillin-binding protein activator LpoA	72825	0.997647	0.967633	1.08597	0.446038	1.02549	0.63346	0.908204	0.0249389
6	P66817	DIAA_ECOLI	JW3118	b3149	diaA	DnaA initiator-associating protein DiaA	21106	1.17948	0.111232	0.863453	0.0223534	1.19519	0.280439	1.11917	0.236294
6	P0ADZ4	RS15_ECOLI	JW3134	b3165	rpsO	30S ribosomal protein S15	10269	1.0502	0.441019	0.938369	0.0267318	0.862669	0.128618	0.770099	0.0312362
6	P0A7G2	RBFA_ECOLI	JW3136	b3167	rbfA	Ribosome-binding factor A	15154	0.873009	0.0358131	0.988452	0.882145	0.982246	0.142428	0.945961	0.0940725
6	P0A705	IF2_ECOLI	JW3137	b3168	infB	Translation initiation factor IF-2	97350	0.899889	0.00752837	0.889854	0.0456705	0.862626	0.00295915	0.953016	0.138313	2
6	P0AFF6	NUSA_ECOLI	JW3138	b3169	nusA	Transcription termination/antitermination protein NusA	54871	0.952505	0.15364	0.915661	0.171798	0.89365	0.0115298	0.825383	0.0215141
6	P0AG99	SECG_ECOLI	JW3142	b3175	secG	Protein-export membrane protein SecG	11365	0.701813	0.17274	0.671632	0.296715	0.848468	0.0204653	0.941813	0.809831
6	P31120	GLMM_ECOLI	JW3143	b3176	glmM	Phosphoglucosamine mutase	47544	0.980419	0.552104	0.688653	0.0151645	0.921513	0.0301483	0.972585	0.0915348
6	P0AAI3	FTSH_ECOLI	JW3145	b3178	ftsH	ATP-dependent zinc metalloprotease FtsH	70708	1.1616	0.00340101	0.887813	0.0137877	1.08477	0.0923393	1.05399	0.0266168
6	P0AGK4	YHBY_ECOLI	JW3147	b3180	yhbY	RNA-binding protein YhbY	10784	0.972441	0.665763	0.716568	0.0122814	0.811599	0.092735	0.812582	0.0136507
6	P0A6W5	GREA_ECOLI	JW3148	b3181	greA	Transcription elongation factor GreA	17641	0.801705	0.0287677	0.8759	0.306623	0.855919	0.0190116	0.79904	0.0147993	2
6	P42641	OBG_ECOLI	JW3150	b3183	obgE	GTPase ObgE/CgtA	43286	0.943787	0.465695	0.920589	0.423098	0.684851	0.0104846	0.695824	0.0228512
6	P0A7L8	RL27_ECOLI	JW3152	b3185	rpmA	50S ribosomal protein L27	9124	1.04545	0.807354	0.931099	0.405563	0.847891	0.00977176	0.770872	0.0188709
6	P0AG48	RL21_ECOLI	JW3153	b3186	rplU	50S ribosomal protein L21	11564	0.68332	0.0338053	1.08161	0.152935	0.857881	0.00767361	0.849602	0.00259192
6	P0AD57	ISPB_ECOLI	JW3154	b3187	ispB	Octaprenyl-diphosphate synthase	35217	0.969018	0.7339	0.715826	0.194012	1.29011	0.251188	1.03802	0.796294
6	P0A749	MURA_ECOLI	JW3156	b3189	murA	UDP-N-acetylglucosamine 1-carboxyvinyltransferase	44818	1.04985	0.200805	0.88919	0.082727	0.937695	0.245293	0.934198	0.216654
6	P0A9W6	IBAG_ECOLI	JW3157	b3190	ibaG	Acid stress protein IbaG	9452	0.577692	0.0353531	1.0757	0.423098	1.13237	0.455704	1.1391	0.0266168
6	P64604	MLAD_ECOLI	JW3160	b3193	mlaD	Probable phospholipid ABC transporter-binding protein MlaD	19576	1.03079	0.618127	1.02311	0.688394	1.02397	0.498591	0.935489	0.506733
6	P63386	MLAF_ECOLI	JW3162	b3195	mlaF	Probable phospholipid import ATP-binding protein MlaF	29097	0.842927	0.120847	0.986169	0.87359	0.870663	0.191913	1.13843	0.725777
6	P0ABZ4	KDSC_ECOLI	JW3165	b3198	kdsC	3-deoxy-D-manno-octulosonate 8-phosphate phosphatase KdsC	19997	1.26529	0.102548	0.843461	0.367562	1.11739	0.56743	1.03252	0.877634
6	P0ADV1	LPTA_ECOLI	JW3167	b3200	lptA	Lipopolysaccharide export system protein LptA	20127	1.0321	0.7019	0.990983	0.941971	1.04792	0.638534	1.02197	0.879684
6	P0A9V1	LPTB_ECOLI	JW3168	b3201	lptB	Lipopolysaccharide export system ATP-binding protein LptB	26801	0.972833	0.680748	0.983579	0.760419	0.901784	0.105114	0.944164	0.690515
6	P0AFZ3	SSPB_ECOLI	JW3197	b3228	sspB	Stringent starvation protein B	18262	1.19811	0.288566	0.734716	0.0331343	1.09638	0.48154	0.785653	0.170377
6	P0ACA3	SSPA_ECOLI	JW3198	b3229	sspA	Stringent starvation protein A	24305	0.905596	0.0427135	0.985926	0.695644	0.996277	0.904557	0.885778	0.0311463
6	P0A7X3	RS9_ECOLI	JW3199	b3230	rpsI	30S ribosomal protein S9	14856	0.605439	0.00603525	0.931035	0.581937	0.804711	0.00347347	0.715616	0.00215352
6	P0AA10	RL13_ECOLI	JW3200	b3231	rplM	50S ribosomal protein L13	16019	0.881059	0.0474911	0.965734	0.33521	0.840414	0.0092985	0.815858	0.00214819
6	P61889	MDH_ECOLI	JW3205	b3236	mdh	Malate dehydrogenase	32337	0.652762	0.00149824	0.920426	0.368546	0.915221	0.0526259	1.20481	0.0149453
6	P16926	MREC_ECOLI	JW3219	b3250	mreC	Cell shape-determining protein MreC	39530	0.946729	0.278545	0.773567	0.0859754	0.763027	0.00173328	0.938221	0.767216
6	P0A9X4	MREB_ECOLI	JW3220	b3251	mreB	Rod shape-determining protein MreB	36952	0.944493	0.223643	1.01391	0.736355	0.96616	0.259299	1.08272	0.0529111	2
6	P0A8T1	PRMA_ECOLI	JW3227	b3259	prmA	Ribosomal protein L11 methyltransferase	31877	0.869297	0.172574	0.662936	0.216959	0.866141	0.164278	0.710314	0.226508
6	P15770	AROE_ECOLI	JW3242	b3281	aroE	Shikimate dehydrogenase (NADP(+))	29414	1.1894	0.075243	1.06011	0.74678	1.09116	0.416431	0.780556	0.243169
6	P45748	TSAC_ECOLI	JW3243	b3282	tsaC	Threonylcarbamoyl-AMP synthase	20768	1.05075	0.412062	0.827957	0.119168	1.01452	0.941326	0.855136	0.0738833
6	P0A6K3	DEF_ECOLI	JW3248	b3287	def	Peptide deformylase	19328	1.10101	0.1525	0.657727	0.0590927	0.804553	0.0984905	0.886542	0.306266
6	P23882	FMT_ECOLI	JW3249	b3288	fmt	Methionyl-tRNA formyltransferase	34168	0.877507	0.102071	0.708202	0.034835	0.933201	0.253373	0.982925	0.742643
6	P36929	RSMB_ECOLI	JW3250	b3289	rsmB	Ribosomal RNA small subunit methyltransferase B	48348	0.994672	0.958211	0.740211	0.0238892	0.761644	0.0341843	0.760831	0.0256799
6	P0AGI8	TRKA_ECOLI	JW3251	b3290	trkA	Trk system potassium uptake protein TrkA	50368	0.934776	0.689115	0.762963	0.360536	0.969349	0.833141	1.03479	0.883138
6	P0AG44	RL17_ECOLI	JW3256	b3294	rplQ	50S ribosomal protein L17	14365	0.698357	0.00890911	0.905174	0.0305404	0.912861	0.0140526	0.754817	0.0186817
6	P0A7Z4	RPOA_ECOLI	JW3257	b3295	rpoA	DNA-directed RNA polymerase subunit alpha	36512	0.995833	0.899063	0.951423	0.148803	0.903224	0.0307621	0.843768	0.00651854	1
6	P0A7V8	RS4_ECOLI	JW3258	b3296	rpsD	30S ribosomal protein S4	23469	0.909073	0.0365608	0.843813	0.00195481	0.83298	0.00459896	0.818335	0.0143178
6	P0A7R9	RS11_ECOLI	JW3259	b3297	rpsK	30S ribosomal protein S11	13845	0.870832	0.00579794	0.924254	0.0483606	0.808622	0.00686218	0.7302	0.00181042
6	P0A7S9	RS13_ECOLI	JW3260	b3298	rpsM	30S ribosomal protein S13	13099	0.844252	0.0355386	0.975479	0.751249	0.821412	0.0011297	0.72337	0.00574126
6	P0A7Q6	RL36_ECOLI	JW3261	b3299	rpmJ	50S ribosomal protein L36	4364	0.946929	0.477408	1.24373	0.165986	0.908824	0.519484	0.579682	0.033951
6	P0AGA2	SECY_ECOLI	JW3262	b3300	secY	Protein translocase subunit SecY	48512	0.900559	0.057756	0.6879	0.00233644	0.854469	0.0145505	0.966717	0.253228
6	P02413	RL15_ECOLI	JW3263	b3301	rplO	50S ribosomal protein L15	14980	0.928588	0.0623302	0.813074	0.0639263	0.832858	0.00987065	0.890994	0.0159192
6	P0AG51	RL30_ECOLI	JW3264	b3302	rpmD	50S ribosomal protein L30	6542	0.676552	0.00340101	0.936499	0.15125	0.847793	0.0159253	0.825951	0.0202665
6	P0A7W1	RS5_ECOLI	JW3265	b3303	rpsE	30S ribosomal protein S5	17603	0.606498	0.0540396	0.961623	0.636066	0.851431	0.0158571	0.797647	0.00686925
6	P0C018	RL18_ECOLI	JW3266	b3304	rplR	50S ribosomal protein L18	12770	0.974891	0.770145	0.934557	0.0331343	0.782301	0.00893248	0.728742	0.016958
6	P0AG55	RL6_ECOLI	JW3267	b3305	rplF	50S ribosomal protein L6	18904	0.931655	0.0305383	0.960834	0.0885388	0.857972	0.00297578	0.850055	0.00316593
6	P0A7W7	RS8_ECOLI	JW3268	b3306	rpsH	30S ribosomal protein S8	14127	0.869993	0.121388	0.937158	0.13432	0.796615	0.000717688	0.79601	0.00434034
6	P0AG59	RS14_ECOLI	JW3269	b3307	rpsN	30S ribosomal protein S14	11580	0.993367	0.738903	0.809162	0.0431354	0.843323	0.0254188	0.783676	0.0687217
6	P62399	RL5_ECOLI	JW3270	b3308	rplE	50S ribosomal protein L5	20302	0.824323	0.027393	1.04664	0.352519	0.841979	0.0213751	0.770645	0.00549213
6	P60624	RL24_ECOLI	JW3271	b3309	rplX	50S ribosomal protein L24	11316	1.10358	0.117794	0.861252	0.0331343	0.876725	0.00805325	0.820572	0.014882
6	P0ADY3	RL14_ECOLI	JW3272	b3310	rplN	50S ribosomal protein L14	13541	0.807819	0.0307589	0.995571	0.965604	0.844674	0.03116	0.814148	0.018657
6	P0AG63	RS17_ECOLI	JW3273	b3311	rpsQ	30S ribosomal protein S17	9704	0.91932	0.179547	0.963811	0.693927	0.847034	0.00482868	0.744928	0.0152658
6	P0A7M6	RL29_ECOLI	JW3274	b3312	rpmC	50S ribosomal protein L29	7273	0.595708	0.00176494	0.932694	0.771088	0.888888	0.147114	0.767894	0.0412105
6	P0ADY7	RL16_ECOLI	JW3275	b3313	rplP	50S ribosomal protein L16	15281	0.661165	0.00277152	0.863203	0.219959	0.795227	0.0130418	0.726262	0.00614331
6	P0A7V3	RS3_ECOLI	JW3276	b3314	rpsC	30S ribosomal protein S3	25983	0.899034	0.0438762	0.758989	0.0103951	0.823896	0.00175645	0.90845	0.023885
6	P61175	RL22_ECOLI	JW3277	b3315	rplV	50S ribosomal protein L22	12226	0.937923	0.193418	0.815762	0.00286183	0.837726	0.00508333	0.749738	0.00074074
6	P0A7U3	RS19_ECOLI	JW3278	b3316	rpsS	30S ribosomal protein S19	10430	0.619865	0.0429425	0.886277	0.15125	0.79001	0.000765323	0.67001	0.00303802
6	P60422	RL2_ECOLI	JW3279	b3317	rplB	50S ribosomal protein L2	29860	0.553312	0.0012195	0.859159	0.00611515	0.818245	0.0102334	0.859574	0.00419881
6	P60723	RL4_ECOLI	JW3281	b3319	rplD	50S ribosomal protein L4	22087	0.896001	0.0361314	0.944173	0.213234	0.799381	0.00549797	0.808431	0.00333719
6	P60438	RL3_ECOLI	JW3282	b3320	rplC	50S ribosomal protein L3	22244	0.993213	0.867019	0.878159	0.0309038	0.81595	0.0011297	0.811083	0.0286258
6	P0A7R5	RS10_ECOLI	JW3283	b3321	rpsJ	30S ribosomal protein S10	11736	0.939316	0.306842	0.968953	0.440423	0.843516	0.00762343	0.84043	0.0085348
6	P0A6M8	EFG_ECOLI	JW3302	b3340	fusA	Elongation factor G	77581	0.863324	0.0127057	0.765629	0.0103331	0.805067	0.00224161	0.796691	0.00162854	1
6	P02359	RS7_ECOLI	JW3303	b3341	rpsG	30S ribosomal protein S7	20019	0.936515	0.16689	0.865407	0.0201616	0.87417	0.0732567	0.796304	0.0179117
6	P0A7S3	RS12_ECOLI	JW3304	b3342	rpsL	30S ribosomal protein S12	13737	0.78397	0.0135168	0.773677	0.00586585	0.830494	0.0015781	0.723246	0.00481411
6	P0A9K9	SLYD_ECOLI	JW3311	b3349	slyD	FKBP-type peptidyl-prolyl cis-trans isomerase SlyD	20853	1.01125	0.910808	1.0038	0.98164	1.0293	0.301172	0.877469	0.436932
6	P63389	YHES_ECOLI	JW3315	b3352	yheS	Uncharacterized ABC transporter ATP-binding protein YheS	71843	1.00502	0.951824	0.750944	0.0188584	0.918761	0.261265	1.00251	0.979821
6	P00954	SYW_ECOLI	JW3347	b3384	trpS	Tryptophan--tRNA ligase	37438	1.11892	0.077173	0.85425	0.00444108	1.10745	0.0733437	1.17749	0.0310149
6	P32662	GPH_ECOLI	JW3348	b3385	gph	Phosphoglycolate phosphatase	27389	1.0515	0.634351	0.894098	0.302151	1.01132	0.849304	1.29097	0.0518326
6	P0AG07	RPE_ECOLI	JW3349	b3386	rpe	Ribulose-phosphate 3-epimerase	24554	0.862867	0.3291	0.937265	0.556063	0.863557	0.00459896	1.00043	0.996313
6	P11557	DAMX_ECOLI	JW3351	b3388	damX	Cell division protein DamX	46162	0.967477	0.576851	1.03689	0.680039	0.958681	0.301393	1.00158	0.989158
6	P10121	FTSY_ECOLI	JW3429	b3464	ftsY	Signal recognition particle receptor FtsY	54513	0.991578	0.899063	0.931513	0.309098	1.05461	0.138057	0.989782	0.864729
6	P37626	YHII_ECOLI	JW3454	b3487	yhiI	Uncharacterized protein YhiI	38828	1.26155	0.137392	1.0706	0.180712	1.07237	0.674557	0.963753	0.558367
6	P0AFJ7	PITA_ECOLI	JW3460	b3493	pitA	Low-affinity inorganic phosphate transporter 1	53389	0.561426	0.0308287	1.13928	0.734745	0.63575	0.043046	0.983519	0.937263
6	P00961	SYGB_ECOLI	JW3530	b3559	glyS	Glycine--tRNA ligase beta subunit	76813	0.964165	0.223968	0.772322	0.00427677	0.883966	0.0074489	0.79645	0.00102434
6	P00960	SYGA_ECOLI	JW3531	b3560	glyQ	Glycine--tRNA ligase alpha subunit	34774	0.727845	0.00380716	0.728846	0.0223534	0.808993	0.00563822	0.878098	0.0475553
6	P14081	SELB_ECOLI	JW3563	b3590	selB	Selenocysteine-specific elongation factor	68867	1.01568	0.878204	0.775758	0.0229614	0.889114	0.396555	0.982945	0.897695
6	P0ADK8	YIBL_ECOLI	JW3577	b3602	yibL	Uncharacterized protein YibL	13696	0.949013	0.482652	0.63279	0.0170798	0.839182	0.0768769	0.712308	0.0281906
6	P0A6S7	GPDA_ECOLI	JW3583	b3608	gpsA	Glycerol-3-phosphate dehydrogenase [NAD(P)+]	36362	1.09353	0.405919	0.757093	0.0162122	0.902566	0.236408	0.928148	0.245242
6	P0AG86	SECB_ECOLI	JW3584	b3609	secB	Protein-export protein SecB	17277	1.05106	0.477809	0.837436	0.0331648	0.894747	0.100024	0.909964	0.0514223
6	P0AG27	YIBN_ECOLI	JW3586	b3611	yibN	Uncharacterized protein YibN	15596	0.911735	0.220348	0.959437	0.570939	0.865791	0.0475514	0.773861	0.0842129
6	P37689	GPMI_ECOLI	JW3587	b3612	gpmI	2,3-bisphosphoglycerate-independent phosphoglycerate mutase	56194	0.964974	0.317472	1.08803	0.352519	0.955886	0.358901	1.06538	0.0529111
6	P07913	TDH_ECOLI	JW3591	b3616	tdh	L-threonine 3-dehydrogenase	37239	0.887751	0.0992446	0.842783	0.250645	0.916259	0.301404	0.88196	0.0250864
6	P0AB77	KBL_ECOLI	JW3592	b3617	kbl	2-amino-3-ketobutyrate coenzyme A ligase	43117	0.821436	0.114017	0.705503	0.0288194	0.767102	0.00426218	0.740772	0.00216828
6	P67910	HLDD_ECOLI	JW3594	b3619	hldD	ADP-L-glycero-D-manno-heptose-6-epimerase	34893	0.957335	0.214722	0.810546	0.0259493	0.855868	0.0019729	0.830724	0.00186462
6	P0AC75	KDTA_ECOLI	JW3608	b3633	waaA	3-deoxy-D-manno-octulosonic acid transferase	47291	1.09743	0.382478	0.907399	0.622834	0.890778	0.527932	0.896663	0.668983
6	P0A7N9	RL33_ECOLI	JW3611	b3636	rpmG	50S ribosomal protein L33	6372	0.981407	0.275419	0.869554	0.0161237	0.820808	0.0241419	0.728545	0.010082
6	P0A7M2	RL28_ECOLI	JW3612	b3637	rpmB	50S ribosomal protein L28	9006	1.06704	0.29433	0.856348	0.00918654	0.803204	0.000353746	0.814958	0.00577907
6	P06968	DUT_ECOLI	JW3615	b3640	dut	Deoxyuridine 5'-triphosphate nucleotidohydrolase	16155	1.07294	0.413889	0.635322	0.0238684	0.73882	0.00632942	0.829399	0.373544
6	P23839	YICC_ECOLI	JW3619	b3644	yicC	UPF0701 protein YicC	33175	1.14977	0.0787909	0.94785	0.504784	1.08918	0.092735	1.13605	0.178001
6	P60546	KGUA_ECOLI	JW3623	b3648	gmk	Guanylate kinase	23593	1.03696	0.723699	0.629585	0.016625	0.877583	0.16461	0.702488	0.014882
6	P0A800	RPOZ_ECOLI	JW3624	b3649	rpoZ	DNA-directed RNA polymerase subunit omega	10237	1.03678	0.261488	0.810382	0.0331343	0.88147	0.0092059	0.828372	0.0152508
6	P0AG24	SPOT_ECOLI	JW3625	b3650	spoT	Guanosine-3',5'-bis(diphosphate) 3'-pyrophosphohydrolase	79342	0.957617	0.690706	0.924086	0.405042	1.05529	0.219266	1.2257	0.172155	2
6	P0A8Y5	YIDA_ECOLI	JW3674	b3697	yidA	Sugar phosphatase YidA	29721	0.991839	0.931288	0.820719	0.289356	1.00643	0.953942	1.06189	0.674555
6	P25522	MNME_ECOLI	JW3684	b3706	mnmE	tRNA modification GTPase MnmE	49231	1.04363	0.398516	0.736188	0.0865102	1.09632	0.35999	0.945458	0.724148
6	P17169	GLMS_ECOLI	JW3707	b3729	glmS	Glutamine--fructose-6-phosphate aminotransferase [isomerizing]	66894	0.830899	0.00697312	0.639877	0.0027506	0.909909	0.0140526	1.01418	0.724148
6	P0ACC7	GLMU_ECOLI	JW3708	b3730	glmU	Glucosamine-1-phosphate N-acetyltransferase	49190	0.820326	0.0227514	0.642408	0.00969805	0.878363	0.00954652	0.855326	0.0446864
6	P0ABA4	ATPD_ECOLI	JW3713	b3735	atpH	ATP synthase subunit delta	19332	0.745034	0.049983	0.816713	0.0260776	0.69369	0.00990368	0.743477	0.0327813
6	P68699	ATPL_ECOLI	JW3715	b3737	atpE	ATP synthase subunit c	8256	1.14229	0.154174	0.770886	0.0253418	1.12904	0.569589	1.20559	0.234418
6	P0AB98	ATP6_ECOLI	JW3716	b3738	atpB	ATP synthase subunit a	30303	0.462528	0.0699861	1.82529	0.0476119	0.588955	0.00709626	0.69697	0.0623909
6	P0A6U5	RSMG_ECOLI	JW3718	b3740	rsmG	Ribosomal RNA small subunit methyltransferase G	23431	0.872828	0.261205	0.867014	0.538907	0.689839	0.09538	0.670975	0.0443024
6	P03817	MIOC_ECOLI	JW3720	b3742	mioC	Protein MioC	15808	1.12009	0.33602	1.25228	0.26126	0.877456	0.207481	0.844718	0.0380444
6	P00963	ASNA_ECOLI	JW3722	b3744	asnA	Aspartate--ammonia ligase	36651	1.04644	0.544391	0.675647	0.0544655	0.845268	0.0483103	0.892357	0.224474
6	P0ADN2	YIFE_ECOLI	JW3737	b3764	yifE	UPF0438 protein YifE	13134	1.00224	0.909691	0.843914	0.0251621	0.938598	0.0306698	0.952325	0.450424
6	P0A9L5	PPIC_ECOLI	JW3748	b3775	ppiC	Peptidyl-prolyl cis-trans isomerase C	10232	1.13674	0.300577	1.12198	0.274702	0.796664	0.192946	1.01732	0.88261	2
6	P0A8J8	RHLB_ECOLI	JW3753	b3780	rhlB	ATP-dependent RNA helicase RhlB	47126	0.977917	0.634244	0.733383	0.0267318	1.00353	0.964053	0.907082	0.172155	2
6	P0AG30	RHO_ECOLI	JW3756	b3783	rho	Transcription termination factor Rho	47004	0.886911	0.023342	0.746596	0.00354401	0.855011	0.00154427	0.844842	0.00761811	2
6	P0ACB7	HEMY_ECOLI	JW3774	b3802	hemY	Protein HemY	45245	1.25067	0.044223	0.977604	0.764498	0.994952	0.949004	1.16948	0.00424787
6	P09127	HEMX_ECOLI	JW3775	b3803	hemX	Putative uroporphyrinogen-III C-methyltransferase	42963	1.16214	0.0862608	1.07875	0.230886	1.05445	0.432049	0.957938	0.62608
6	P27838	CYAY_ECOLI	JW3779	b3807	cyaY	Protein CyaY	12231	0.815648	0.485629	0.9618	0.888595	1.13618	0.389328	1.16666	0.506694
6	P0ADN6	YIFL_ECOLI	JW3781	b4558	yifL	Uncharacterized lipoprotein YifL	7177	0.968579	0.807284	1.34555	0.188662	1.14408	0.208252	0.923887	0.578327
6	P03018	UVRD_ECOLI	JW3786	b3813	uvrD	DNA helicase II	81990	1.01438	0.904155	0.874038	0.110236	0.948206	0.572807	0.896431	0.369272
6	P0A921	PA1_ECOLI	JW3794	b3821	pldA	Phospholipase A1	33163	0.836073	0.202228	0.848588	0.538907	0.811281	0.42614	0.665457	0.102782
6	P12758	UDP_ECOLI	JW3808	b3831	udp	Uridine phosphorylase	27159	0.786612	0.0338053	1.02475	0.795413	0.771889	0.00244702	0.912119	0.0995179
6	P69428	TATA_ECOLI	JW3813	b3836	tatA	Sec-independent protein translocase protein TatA	9664	0.998129	0.924726	1.04571	0.504784	0.764434	0.0133519	0.897726	0.400248
6	P0AAB4	UBID_ECOLI	JW3819	b3843	ubiD	3-octaprenyl-4-hydroxybenzoate carboxy-lyase	55604	0.963662	0.7339	0.63854	0.104048	0.901843	0.276085	0.958303	0.7388
6	P0AEN1	FRE_ECOLI	JW3820	b3844	fre	NAD(P)H-flavin reductase	26242	0.920672	0.0440169	0.797793	0.0278869	0.979663	0.774404	0.933323	0.284295
6	P0ACB4	HEMG_ECOLI	JW3827	b3850	hemG	Protoporphyrinogen IX dehydrogenase [menaquinone]	21226	1.06977	0.641892	1.08977	0.460185	0.856226	0.174708	1.19759	0.290554	2
6	P0AEG4	DSBA_ECOLI	JW3832	b3860	dsbA	Thiol:disulfide interchange protein DsbA	23105	0.75794	0.0265814	1.33214	0.0259518	1.03106	0.648344	0.805536	0.0242398
6	P00582	DPO1_ECOLI	JW3835	b3863	polA	DNA polymerase I	103118	1.0371	0.401393	0.631526	0.0172364	0.973686	0.404502	1.1563	0.0738833
6	P0A8H6	YIHI_ECOLI	JW3837	b3866	yihI	Der GTPase-activating protein YihI	19059	0.954588	0.841179	0.832191	0.321916	0.844198	0.0861781	0.792985	0.0918693
6	P00448	SODM_ECOLI	JW3879	b3908	sodA	Superoxide dismutase [Mn]	23097	0.805344	0.00859283	1.16296	0.0590204	1.01062	0.718211	0.85076	0.00897961
6	P0A796	PFKA_ECOLI	JW3887	b3916	pfkA	ATP-dependent 6-phosphofructokinase isozyme 1	34842	0.741621	0.00203719	1.09635	0.314069	0.94598	0.175806	1.11162	0.0441489
6	P0A858	TPIS_ECOLI	JW3890	b3919	tpiA	Triosephosphate isomerase	26972	0.965622	0.646456	0.906257	0.121197	1.05915	0.0139345	1.151	0.0522687
6	P0A9C9	GLPX_ECOLI	JW3896	b3925	glpX	Fructose-1,6-bisphosphatase 1 class 2	35852	1.10374	0.424326	0.604636	0.0451367	0.689846	0.00954652	0.993065	0.897371
6	P29131	FTSN_ECOLI	JW3904	b3933	ftsN	Cell division protein FtsN	35793	0.974543	0.83569	0.912336	0.602892	0.989315	0.95217	1.00005	0.999439
6	P0A7M9	RL31_ECOLI	JW3907	b3936	rpmE	50S ribosomal protein L31	7871	0.875414	0.0210803	0.937264	0.233728	0.818159	0.003724	0.787144	0.00763468
6	P0ACQ4	OXYR_ECOLI	JW3933	b3961	oxyR	Hydrogen peroxide-inducible genes activator	34276	1.0989	0.300577	0.999247	0.993037	0.918802	0.267584	0.970868	0.454035	2
6	P06129	BTUB_ECOLI	JW3938	b3966	btuB	Vitamin B12 transporter BtuB	68407	0.894996	0.133124	0.770528	0.0694512	0.716122	0.0454862	0.668413	0.0225725
6	P0AG96	SECE_ECOLI	JW3944	b3981	secE	Protein translocase subunit SecE	13643	1.26601	0.0564892	0.9634	0.591168	0.887365	0.332793	0.834537	0.042033
6	P0AFG0	NUSG_ECOLI	JW3945	b3982	nusG	Transcription termination/antitermination protein NusG	20532	0.833414	0.0411349	0.756169	0.0231474	0.938394	0.266172	0.782227	0.0786143	2
6	P0A7J7	RL11_ECOLI	JW3946	b3983	rplK	50S ribosomal protein L11	14875	0.74216	0.0263019	0.914741	0.0331343	0.864401	0.0301483	0.800335	0.0107448
6	P0A7L0	RL1_ECOLI	JW3947	b3984	rplA	50S ribosomal protein L1	24730	0.928752	0.0738681	0.936112	0.0758777	0.818535	0.0011297	0.771869	0.00966768
6	P0A7J3	RL10_ECOLI	JW3948	b3985	rplJ	50S ribosomal protein L10	17712	0.939089	0.0496305	0.918801	0.0430274	0.828228	0.0019729	0.785948	0.0152461
6	P0A7K2	RL7_ECOLI	JW3949	b3986	rplL	50S ribosomal protein L7/L12	12295	0.806026	0.00918068	0.916181	0.20264	0.788469	0.0142521	0.686116	0.00113339
6	P0A8V2	RPOB_ECOLI	JW3950	b3987	rpoB	DNA-directed RNA polymerase subunit beta	150632	0.918596	0.0158548	0.698937	0.00233644	0.910498	0.023023	0.955343	0.0338183	2
6	P0A8T7	RPOC_ECOLI	JW3951	b3988	rpoC	DNA-directed RNA polymerase subunit beta'	155160	0.928684	0.0258207	0.70478	0.00125532	0.926503	0.00224161	1.01564	0.506251	2
6	P32680	YJAG_ECOLI	JW3963	b3999	yjaG	Uncharacterized protein YjaG	22613	0.905194	0.40442	0.734289	0.072745	0.82082	0.148357	0.872617	0.18821
6	P0ACF0	DBHA_ECOLI	JW3964	b4000	hupA	DNA-binding protein HU-alpha	9535	1.41536	0.00671135	1.05984	0.306825	1.02969	0.2199	0.938837	0.183124
6	P0A7A7	PLSB_ECOLI	JW4001	b4041	plsB	Glycerol-3-phosphate acyltransferase	91381	1.09292	0.109927	0.804667	0.00233644	0.984386	0.596117	1.24213	0.00826308
6	P0A7C2	LEXA_ECOLI	JW4003	b4043	lexA	LexA repressor	22358	1.31195	0.0529522	0.757323	0.0233122	0.935796	0.393097	0.721779	0.121506
6	P28304	QOR1_ECOLI	JW4011	b4051	qorA	Quinone oxidoreductase 1	35172	1.07577	0.781248	0.754554	0.0446133	0.634861	0.0116811	0.978283	0.888009
6	P0ACB0	DNAB_ECOLI	JW4012	b4052	dnaB	Replicative DNA helicase	52390	1.15837	0.205637	0.943552	0.521549	0.900832	0.532875	1.04841	0.563678
6	P04693	TYRB_ECOLI	JW4014	b4054	tyrB	Aromatic-amino-acid aminotransferase	43538	1.2251	0.149249	0.890172	0.301374	1.17108	0.147114	1.1311	0.283451
6	P0AGE0	SSB_ECOLI	JW4020	b4059	ssb	Single-stranded DNA-binding protein	18975	1.05091	0.451713	0.916035	0.204335	0.949989	0.198466	0.77323	0.0209947
6	P0A6N4	EFP_ECOLI	JW4107	b4147	efp	Elongation factor P	20591	1.03248	0.244763	0.84373	0.148191	0.952577	0.255866	0.872922	0.0236924
6	P0A8K1	PSD_ECOLI	JW4121	b4160	psd	Phosphatidylserine decarboxylase beta chain	35934	1.16364	0.099996	1.07336	0.137294	1.05645	0.261755	0.983039	0.911348
6	P39286	RSGA_ECOLI	JW4122	b4161	rsgA	Putative ribosome biogenesis GTPase RsgA	39193	1.25872	0.118809	0.972478	0.72241	1.11783	0.312918	0.907485	0.814495
6	P0A7D4	PURA_ECOLI	JW4135	b4177	purA	Adenylosuccinate synthetase	47345	0.829286	0.00435952	0.799471	0.00252416	0.807027	0.00220524	0.768876	0.00839103	1
6	P02358	RS6_ECOLI	JW4158	b4200	rpsF	30S ribosomal protein S6, non-modified isoform	15703	0.66222	0.00448366	0.958457	0.45662	0.827428	0.00178128	0.764049	0.0374608
6	P0A7T7	RS18_ECOLI	JW4160	b4202	rpsR	30S ribosomal protein S18	8986	1.00705	0.910039	1.19886	0.0451367	0.822451	0.00698223	0.796094	0.0216738
6	P0A7R1	RL9_ECOLI	JW4161	b4203	rplI	50S ribosomal protein L9	15769	1.02803	0.34192	0.901272	0.18241	0.833681	0.00814611	0.82376	0.00658388
6	P0A7A9	IPYR_ECOLI	JW4185	b4226	ppa	Inorganic pyrophosphatase	19704	1.0166	0.384577	0.911263	0.0113365	0.924398	0.120984	0.905924	0.0321717	1
6	P0A993	F16PA_ECOLI	JW4191	b4232	fbp	Fructose-1,6-bisphosphatase class 1	36834	1.00958	0.755835	0.813933	0.00660291	1.00251	0.957005	1.02814	0.596137
6	P37773	MPL_ECOLI	JW4192	b4233	mpl	UDP-N-acetylmuramate--L-alanyl-gamma-D-glutamyl-meso-2,6-diaminoheptandioate ligase	49874	1.10228	0.222061	0.927016	0.191521	0.97881	0.665787	0.9734	0.847738
6	P0A8X0	YJGA_ECOLI	JW4193	b4234	yjgA	UPF0307 protein YjgA	21359	0.928702	0.0565365	1.12886	0.131865	1.24209	0.102915	0.971051	0.758524
6	P0AF90	RRAB_ECOLI	JW4212	b4255	rraB	Regulator of ribonuclease activity B	15603	0.880851	0.633364	1.16483	0.330166	0.951197	0.556933	1.05642	0.638444
6	P07118	SYV_ECOLI	JW4215	b4258	valS	Valine--tRNA ligase	108192	0.91728	0.0996683	0.670498	0.000914819	0.982748	0.400278	1.00165	0.96614
6	P13036	FECA_ECOLI	JW4251	b4291	fecA	Fe(3+) dicitrate transport protein FecA	85322	0.932337	0.205637	1.30202	0.127628	0.999137	0.989024	0.726097	0.030021
6	P39377	IADA_ECOLI	JW4291	b4328	iadA	Isoaspartyl dipeptidase	41084	1.15508	0.101964	0.956477	0.827882	1.01152	0.95217	0.969906	0.811856
6	P05719	T1SK_ECOLI	JW4311	b4348	hsdS	Type-1 restriction enzyme EcoKI specificity protein	51395	0.932318	0.568411	0.693625	0.314069	0.807725	0.266172	0.891343	0.526408
6	P08957	T1MK_ECOLI	JW4312	b4349	hsdM	Type I restriction enzyme EcoKI M protein	59307	1.0129	0.77967	0.565353	0.0162122	0.809148	0.0179086	0.923846	0.225966
6	P39406	RSMC_ECOLI	JW4333	b4371	rsmC	Ribosomal RNA small subunit methyltransferase C	37625	1.08513	0.193418	0.904829	0.453536	0.885212	0.237972	0.879925	0.195326	2
6	P0A6L0	DEOC_ECOLI	JW4344	b4381	deoC	Deoxyribose-phosphate aldolase	27734	0.58892	0.000469192	1.02017	0.699506	0.732834	0.00426218	0.809801	0.0417663	1
6	P0ABP8	DEOD_ECOLI	JW4347	b4384	deoD	Purine nucleoside phosphorylase DeoD-type	25950	0.603034	0.00375435	1.16633	0.00611515	0.941955	0.0541074	1.01742	0.477671	1
6	P0A9W3	ETTA_ECOLI	JW4354	b4391	ettA	Energy-dependent translational throttle protein EttA	62443	0.918839	0.0787909	0.770886	0.0307392	0.955423	0.16279	0.937011	0.126236
6	P0A881	TRPR_ECOLI	JW4356	b4393	trpR	Trp operon repressor	12355	1.32198	0.314976	0.673227	0.164854	1.18071	0.308078	0.940515	0.761933
6	P0A7A2	GPMB_ECOLI	JW4358	b4395	gpmB	Probable phosphoglycerate mutase GpmB	24065	0.869738	0.235033	0.948155	0.659967	1.08894	0.12486	1.03877	0.801186
6	P0A8H8	YACG_ECOLI	JW5008	b0101	yacG	DNA gyrase inhibitor YacG	7306	0.747619	0.144157	0.922131	0.71411	1.09997	0.38782	0.847501	0.261498
6	P0A9M2	HPRT_ECOLI	JW5009	b0125	hpt	Hypoxanthine phosphoribosyltransferase	20115	1.11136	0.0223746	0.951806	0.801493	1.12019	0.0516916	1.03189	0.225966
6	P0AAS7	YBCJ_ECOLI	JW5070	b0528	ybcJ	Uncharacterized protein YbcJ	7390	0.919734	0.147592	0.952741	0.392867	0.962635	0.698044	1.07281	0.43959
6	P0AAT6	IOJAP_ECOLI	JW5090	b0637	rsfS	Ribosomal silencing factor RsfS	11582	0.838307	0.0123276	0.853008	0.421056	0.782958	0.310103	0.795895	0.366453
6	P0A731	MGSA_ECOLI	JW5129	b0963	mgsA	Methylglyoxal synthase	16919	1.05556	0.632667	0.902398	0.246116	0.940611	0.3976	0.839972	0.277447
6	P75957	LOLD_ECOLI	JW5162	b1117	lolD	Lipoprotein-releasing system ATP-binding protein LolD	25438	1.2261	0.0259185	0.98445	0.840811	0.88707	0.111933	1.08752	0.495691
6	P25746	HFLD_ECOLI	JW5165	b1132	hflD	High frequency lysogenization protein HflD	22948	0.747851	0.126073	0.772143	0.101197	0.729086	0.0933345	0.97116	0.881482
6	P76015	DHAK_ECOLI	JW5187	b1200	dhaK	PEP-dependent dihydroxyacetone kinase, dihydroxyacetone-binding subunit DhaK	38215	1.18281	0.205608	1.04474	0.73998	1.01276	0.877793	1.1042	0.269816
6	P26616	MAO1_ECOLI	JW5238	b1479	maeA	NAD-dependent malic enzyme	63197	0.649836	0.0320436	0.823337	0.0373468	1.04374	0.53123	1.25575	0.0102544
6	P08312	SYFA_ECOLI	JW5277	b1714	pheS	Phenylalanine--tRNA ligase alpha subunit	36832	0.870225	0.0132616	1.15202	0.0313955	0.937711	0.027315	0.961098	0.21923
6	P45577	PROQ_ECOLI	JW5300	b1831	proQ	RNA chaperone ProQ	25893	0.957779	0.299915	0.855073	0.0853057	0.878629	0.0699466	0.791183	0.0186537	2
6	P0A6N8	EFPL_ECOLI	JW5362	b2171	yeiP	Elongation factor P-like protein	21533	1.00518	0.895014	0.94425	0.705536	0.942381	0.142428	1.12654	0.0198398
6	P77625	YFBT_ECOLI	JW5376	b2293	yfbT	Sugar phosphatase YfbT	23008	1.07783	0.687814	0.896164	0.488678	0.924766	0.199897	1.18366	0.075381
6	P09549	DEDD_ECOLI	JW5378	b2314	dedD	Cell division protein DedD	22938	0.877667	0.323955	0.758301	0.247066	1.02467	0.811545	0.878454	0.51811
6	P0ADG7	IMDH_ECOLI	JW5401	b2508	guaB	Inosine-5'-monophosphate dehydrogenase	52022	0.902952	0.0620149	0.68947	0.00969805	0.921711	0.0658022	0.915255	0.001678
6	P0A6P5	DER_ECOLI	JW5403	b2511	der	GTPase Der	55036	0.874452	0.0959962	0.868385	0.176453	0.948721	0.491283	1.09433	0.367416
6	P0AGD7	SRP54_ECOLI	JW5414	b2610	ffh	Signal recognition particle protein	49787	0.834739	0.0929088	0.804226	0.0772269	0.994322	0.947371	0.920615	0.159079
6	P0A8C4	YGFB_ECOLI	JW5473	b2909	ygfB	UPF0149 protein YgfB	21230	0.799362	0.401043	1.13314	0.566473	1.35312	0.126582	0.935045	0.816705
6	P0A7Z0	RPIA_ECOLI	JW5475	b2914	rpiA	Ribose-5-phosphate isomerase A	22860	0.941286	0.175209	1.04439	0.625105	1.09596	0.236309	1.1105	0.0260512
6	P02930	TOLC_ECOLI	JW5503	b3035	tolC	Outer membrane protein TolC	53741	1.06208	0.182872	0.934225	0.301068	0.913302	0.0859204	1.16699	0.0188511
6	P0A8A8	RIMP_ECOLI	JW5533	b3170	rimP	Ribosome maturation factor RimP	16651	0.916811	0.769149	1.16849	0.380283	0.84838	0.106209	0.908867	0.567348
6	P64602	MLAB_ECOLI	JW5535	b3191	mlaB	Probable phospholipid ABC transporter-binding protein MlaB	10680	0.943879	0.561664	0.851465	0.301068	0.968604	0.871193	1.05549	0.814495
6	P0AEC3	ARCB_ECOLI	JW5536	b3210	arcB	Aerobic respiration control sensor protein ArcB	87983	1.27983	0.176415	0.930919	0.474313	1.00278	0.985044	1.18369	0.244654
6	P0DTT0	BIPA_ECOLI	JW5571	b3871	bipA	GTP-binding protein TypA/BipA	67355	1.01104	0.409378	0.720507	0.00669966	0.866411	0.00279355	0.923947	0.0345809	2
6	P27830	RMLB2_ECOLI	JW5598	b3788	rffG	dTDP-glucose 4,6-dehydratase 2	39754	0.873004	0.0759029	0.713609	0.158429	1.03212	0.840975	1.05713	0.743412
6	P27828	WECB_ECOLI	JW5600	b3786	wecB	UDP-N-acetylglucosamine 2-epimerase	42245	0.766188	0.210983	0.853791	0.661555	1.08212	0.325944	0.877159	0.345388
6	P0AG00	WZZE_ECOLI	JW5601	b3785	wzzE	ECA polysaccharide chain length modulation protein	39489	0.82791	0.0887586	0.919435	0.734241	1.22942	0.312918	1.01887	0.909999
6	P25552	GPPA_ECOLI	JW5603	b3779	gppA	Guanosine-5'-triphosphate,3'-diphosphate pyrophosphatase	54871	0.995118	0.97265	0.749918	0.0148518	1.19385	0.367912	1.1108	0.642878
6	P09980	REP_ECOLI	JW5604	b3778	rep	ATP-dependent DNA helicase Rep	77024	1.06031	0.688801	0.813524	0.15125	0.637433	0.196811	0.644433	0.217388
6	P31475	YIEP_ECOLI	JW5608	b3755	yieP	Uncharacterized HTH-type transcriptional regulator YieP	26076	1.01284	0.892421	0.818639	0.113029	1.05363	0.132314	1.28686	0.123869
6	P0AES6	GYRB_ECOLI	JW5625	b3699	gyrB	DNA gyrase subunit B	89950	0.902176	0.0395323	0.642418	0.00456258	0.843041	0.00285965	0.856989	0.00324859
6	P0ABQ0	COABC_ECOLI	JW5642	b3639	coaBC	Phosphopantothenate--cysteine ligase	43438	1.06538	0.697175	0.6883	0.0556038	0.823349	0.0955558	1.04687	0.530798
6	P0ADK0	YIAF_ECOLI	JW5655	b3554	yiaF	Uncharacterized protein YiaF	25663	1.05158	0.297648	1.05239	0.514146	0.988117	0.89909	1.06601	0.351902
6	P37647	KDGK_ECOLI	JW5668	b3526	kdgK	2-dehydro-3-deoxygluconokinase	33962	1.2561	0.246264	1.3276	0.28607	0.97655	0.877845	0.770595	0.333883
6	P0AEE1	DCRB_ECOLI	JW5682	b3472	dcrB	Protein DcrB	19787	0.617259	0.0602905	0.935884	0.339798	1.09774	0.478626	1.1528	0.281079
6	P0ABN5	DCUA_ECOLI	JW5735	b4138	dcuA	Anaerobic C4-dicarboxylate transporter DcuA	45751	0.989025	0.866798	0.663582	0.0267318	0.754737	0.0172868	0.737824	0.249338
6	P0AF93	RIDA_ECOLI	JW5755	b4243	ridA	2-iminobutanoate/2-iminopropanoate deaminase	13612	0.763806	0.000914901	1.00642	0.888558	0.850486	0.0240218	0.997542	0.96614
6	P0ABF1	PCNB_ECOLI	JW5808	b0143	pcnB	Poly(A) polymerase I	53871	0.914708	0.155245	0.886308	0.106144	0.826865	0.16594	0.962143	0.51811	2
6	P0A707	IF3_ECOLI	JW5829	b1718	infC	Translation initiation factor IF-3S	20564	0.844888	0.0224361	0.823429	0.00639908	0.732186	0.00718183	0.730173	0.000973295	1.5
6	P76372	WZZB_ECOLI	JW5836	b2027	wzzB	Chain length determinant protein	36455	0.932499	0.137846	1.15316	0.016625	0.963428	0.0808264	1.09362	0.172474
6	P07012	RF2_ECOLI	JW5847	b2891	prfB	Peptide chain release factor 2	41251	0.893928	0.0674123	1.08266	0.260538	1.00801	0.732534	0.945508	0.222366
6	P05055	PNP_ECOLI	JW5851	b3164	pnp	Polyribonucleotide nucleotidyltransferase	77101	0.815352	0.0102929	0.773125	0.00630624	0.846456	0.00999095	0.988932	0.683308	1
6	P0A7I4	RF3_ECOLI	JW5873	b4375	prfC	Peptide chain release factor 3	59574	0.796977	0.00996452	0.717697	0.0122814	0.753357	0.0163649	0.921382	0.159954
6	P75876	RLMI_ECOLI	JW5898	b0967	rlmI	Ribosomal RNA large subunit methyltransferase I	44357	0.884294	0.114164	0.725407	0.0675218	0.848827	0.0424706	0.879303	0.0253525
6	P43329	HRPA_ECOLI	JW5905	b1413	hrpA	ATP-dependent RNA helicase HrpA	149028	1.11049	0.311519	0.948506	0.474313	1.05814	0.676682	1.20298	0.0265895
6	P0CK95	ACFD_ECOLI	JW5925	b4466	yghJ	Putative lipoprotein AcfD homolog	167246	1.18893	0.0276026	1.11471	0.471086	1.02319	0.936448	0.760697	0.0741341
6	P0A6P7	ENGB_ECOLI	JW5930	b3865	engB	Probable GTP-binding protein EngB	23561	0.934369	0.339306	0.814478	0.122707	1.00762	0.948976	1.07913	0.686762
6	P0A6D7	AROK_ECOLI	JW5947	b3390	aroK	Shikimate kinase 1	19538	0.940287	0.292341	0.933064	0.0389167	1.05934	0.314642	0.993326	0.896385
