# Supplementary material for: Shotgun Proteomics Revealed Preferential Degradation of Misfolded In Vivo Obligate GroE Substrates by Lon Protease in Escherichia coli
Source: Molecules. 2022 Jun 11;27(12):3772. doi: 10.3390/molecules27123772 (PMC9228906; doi:10.3390/molecules27123772)
Supplement: Supplementary file 1 [file molecules-27-03772-s001.zip › Supplementary_Dataset_S4.xlsx]

## Sheet: up_regulated_in_dlon_2sigma
UniProt ID	UniProt ID2	JW ID	b number	Gene name	Description	Molecular Weight	Foldchange Glc/Ara, MGM100	P-value Glc/Ara, MGM100	Foldchange Glc/Ara, MGM100 deltalon	P-value Glc/Ara, MGM100 deltalon	Foldchange Glc/Ara, MGM100 deltaPX	P-value Glc/Ara, MGM100 deltaPX	Foldchange Glc/Ara, MGM100 deltaVU	P-value Glc/Ara, MGM100 deltaVU	MGM100 deltalon / MGM100	GroE Kerner 2005	GroE Fujiwara 2010	GroE Niwa 2016	Cluster No
P0A879	TRPB_ECOLI	JW1253	b1261	trpB	Tryptophan synthase beta chain	42983	1.51729	0.0311119	10.7376	0.0325038	3.90286	0.00112048	6.51079	0.000469384	7.07682				1
P0AD59	IVY_ECOLI	JW0210	b0220	ivy	Inhibitor of vertebrate lysozyme	16872	1.61495	0.232199	10.8866	0.00110248	4.93955	0.000764446	8.52248	0.009181	6.74117				1
P0ADU5	YGIW_ECOLI	JW2992	b3024	ygiW	Protein YgiW	14011	2.94414	0.0307589	14.3809	0.00286183	3.5761	0.00290433	13.2346	0.00485477	4.8846				1
P0A877	TRPA_ECOLI	JW1252	b1260	trpA	Tryptophan synthase alpha chain	28724	1.93031	0.000786882	8.65774	0.00738549	4.10141	0.0190693	6.60981	0.00198016	4.48515				1
P0A817	METK_ECOLI	JW2909	b2942	metK	S-adenosylmethionine synthase	41952	0.433068	0.00604007	1.90177	0.048008	0.512902	0.00247227	0.683373	0.0202679	4.3914	3	4		5
P0A905	SLYB_ECOLI	JW1633	b1641	slyB	Outer membrane lipoprotein SlyB	15602	0.795454	0.0503214	3.23759	0.00440517	1.73758	0.00482868	2.34709	0.000743545	4.07011				2
P0AB98	ATP6_ECOLI	JW3716	b3738	atpB	ATP synthase subunit a	30303	0.462528	0.0699861	1.82529	0.0476119	0.588955	0.00709626	0.69697	0.0623909	3.94634				5
P00935	METB_ECOLI	JW3910	b3939	metB	Cystathionine gamma-synthase	41550	24.6627	0.00402493	90.4634	0.00206919	95.4706	0.0017622	109.115	0.00108802	3.66803				1
P06721	METC_ECOLI	JW2975	b3008	metC	Cystathionine beta-lyase MetC	43212	6.55977	0.000914901	20.6884	0.00669966	16.1946	0.00131753	29.9735	0.00113339	3.15382				1
P0ABT2	DPS_ECOLI	JW0797	b0812	dps	DNA protection during starvation protein	18695	3.36704	0.00015406	10.5509	0.00623853	3.19971	0.00161116	11.6944	0.00172622	3.13359	2			1
P68191	SRA_ECOLI	JW5962	b1480	sra	Stationary-phase-induced ribosome-associated protein	5096	2.28586	0.0215836	7.10151	0.00125532	3.96166	0.000106607	7.63857	0.00839103	3.10671				1
P00562	AK2H_ECOLI	JW3911	b3940	metL	Homoserine dehydrogenase	88888	4.2616	7.99343e-05	13.1803	0.000820149	14.5959	0.000807861	17.6027	0.000994891	3.09281				1
P0AE08	AHPC_ECOLI	JW0598	b0605	ahpC	Alkyl hydroperoxide reductase subunit C	20761	1.36651	0.00622625	4.02732	0.00233644	2.13423	0.000129811	2.61722	0.000459261	2.94715	1			2
P69776	LPP_ECOLI	JW1667	b1677	lpp	Major outer membrane lipoprotein Lpp	8323	0.649582	0.00392197	1.89668	0.00209853	1.11583	0.018396	1.19445	0.0159192	2.91984	1.5			6
P0ABH7	CISY_ECOLI	JW0710	b0720	gltA	Citrate synthase	48015	0.388918	0.000533782	1.12858	0.097674	0.682765	0.0100684	1.303	0.0143178	2.90185	2			5
P0A6T5	GCH1_ECOLI	JW2140	b2153	folE	GTP cyclohydrolase 1	24831	2.88946	0.00142707	8.33751	0.0053513	5.83578	0.00178323	8.06074	0.00324859	2.88549	3	3		1
P30178	YBIC_ECOLI	JW0786	b0801	ybiC	Uncharacterized oxidoreductase YbiC	38897	3.85612	0.000469192	11.0595	0.0135454	9.87541	0.0001595	7.19236	0.000743545	2.86804				1
P0AA91	YEAY_ECOLI	JW1795	b1806	yeaY	Uncharacterized lipoprotein YeaY	20921	1.05273	0.80017	2.90654	0.00354401	1.08401	0.599353	1.77032	0.00281979	2.76096				6
P0AEZ9	MOAB_ECOLI	JW0765	b0782	moaB	Molybdenum cofactor biosynthesis protein B	18665	4.43675	8.99436e-05	11.9768	0.00586906	9.23242	0.00038359	9.77945	0.000242429	2.69945	2			1
P0AEB7	YOAB_ECOLI	JW5295	b1809	yoaB	RutC family protein YoaB	12493	0.690383	0.120479	1.81674	0.0149494	1.5265	0.008222	1.77175	0.00651854	2.63149				6
P0A9D2	GSTA_ECOLI	JW1627	b1635	gstA	Glutathione S-transferase GstA	22868	1.21433	0.205637	3.12351	0.0269409	2.18441	0.00433181	2.78269	0.00651854	2.57221				2
P23843	OPPA_ECOLI	JW1235	b1243	oppA	Periplasmic oligopeptide-binding protein	60899	1.24262	0.000817557	3.15416	0.00283335	2.68232	0.000136483	3.11942	0.00574969	2.5383	1			2
P08997	MASY_ECOLI	JW3974	b4014	aceB	Malate synthase A	60274	2.27371	0.00968939	5.70933	0.0125423	5.93505	9.21372e-05	9.73066	0.00324859	2.51102				1
P0A8G6	NQOR_ECOLI	JW0989	b1004	wrbA	NAD(P)H dehydrogenase (quinone)	20846	4.42763	0.000607702	10.9237	0.00455363	3.63863	7.63006e-05	19.8873	0.00049756	2.46716				1
P0AA04	PTHP_ECOLI	JW2408	b2415	ptsH	Phosphocarrier protein HPr	9119	1.34479	0.023342	3.3152	0.00476488	1.67731	0.00524297	2.10234	0.000743545	2.46522				2
P0AEM9	FLIY_ECOLI	JW1905	b1920	fliY	L-cystine-binding protein FliY	29039	0.754393	0.0425322	1.8406	0.0172168	1.52191	0.0163142	1.21364	0.0951676	2.43985				6
P0ACX3	YDHR_ECOLI	JW1657	b1667	ydhR	Putative monooxygenase YdhR	11288	1.14248	0.46826	2.72011	0.025904	1.46279	0.0984905	1.79219	0.00686925	2.38087				2
P0AF96	TABA_ECOLI	JW5756	b4252	tabA	Toxin-antitoxin biofilm protein TabA	16865	0.857947	0.318081	2.01367	0.00836731	1.69265	0.217319	2.4768	0.0224524	2.34708				2
Q46856	YQHD_ECOLI	JW2978	b3011	yqhD	Alcohol dehydrogenase YqhD	42097	0.781999	0.0441918	1.82793	0.006475	1.3245	0.0369777	1.49402	0.0265184	2.33751				6
P0A9G6	ACEA_ECOLI	JW3975	b4015	aceA	Isocitrate lyase	47522	1.36638	0.00385675	3.19384	0.00233644	3.25239	2.43937e-05	4.82219	0.000242429	2.33745				2
P0ABB8	ATMA_ECOLI	JW4201	b4242	mgtA	Magnesium-transporting ATPase, P-type 1	99466	1.07067	0.263302	2.48745	0.000729538	2.55152	0.00563822	2.25625	0.0208476	2.32327				2
P60716	LIPA_ECOLI	JW0623	b0628	lipA	Lipoyl synthase	36072	0.177161	0.000198937	0.409733	0.0207661	0.13595	7.63006e-05	0.200765	0.00074074	2.31277	3	4		4
P24171	DCP_ECOLI	JW1531	b1538	dcp	Peptidyl-dipeptidase dcp	77516	1.09166	0.188494	2.49884	0.00738549	1.62902	0.0170951	3.51879	0.00323676	2.28902				2
P0A9Q9	DHAS_ECOLI	JW3396	b3433	asd	Aspartate-semialdehyde dehydrogenase	40018	0.248852	0.00106769	0.569365	0.00386124	0.171004	0.00479575	0.418765	0.0154062	2.28797	3	4		4
P0A715	KDSA_ECOLI	JW1206	b1215	kdsA	2-dehydro-3-deoxyphosphooctonate aldolase	30833	0.145036	5.74004e-06	0.3283	0.00233644	0.097644	0.000888144	0.157488	0.00340672	2.26359	2	4		4
P23827	ECOT_ECOLI	JW2197	b2209	eco	Ecotin	18192	1.09949	0.0474911	2.47439	0.0103815	1.44862	0.00863554	1.57636	0.00230777	2.25049				6

## Sheet: down_regulated_in_dlon_2sigma
UniProt ID	UniProt ID2	JW ID	b number	Gene name	Description	Molecular Weight	Foldchange Glc/Ara, MGM100	P-value Glc/Ara, MGM100	Foldchange Glc/Ara, MGM100 deltalon	P-value Glc/Ara, MGM100 deltalon	Foldchange Glc/Ara, MGM100 deltaPX	P-value Glc/Ara, MGM100 deltaPX	Foldchange Glc/Ara, MGM100 deltaVU	P-value Glc/Ara, MGM100 deltaVU	MGM100 deltalon / MGM100	GroE Kerner 2005	GroE Fujiwara 2010	GroE Niwa 2016	Cluster No
P0A786	PYRB_ECOLI	JW4204	b4245	pyrB	Aspartate carbamoyltransferase catalytic chain	34427	1.02186	0.694759	0.118822	0.000810786	1.13927	0.194942	2.11917	0.00233605	0.11628				3
P0AAS0	YLAC_ECOLI	JW5063	b0458	ylaC	Inner membrane protein YlaC	18267	0.831181	0.0898648	0.10374	0.0020437	0.602394	0.0276629	0.687168	0.0294804	0.12481				3
P0A6F3	GLPK_ECOLI	JW3897	b3926	glpK	Glycerol kinase	56231	2.04205	0.0022272	0.460558	0.000982855	1.42696	0.0612484	2.16566	0.0102544	0.225537				6
P0AEL0	FDOI_ECOLI	JW3863	b3892	fdoI	Formate dehydrogenase, cytochrome b556(fdo) subunit	24606	0.735066	0.0338053	0.18698	0.00602665	0.495169	0.00996849	0.633141	0.042106	0.254372				3
P23003	TRMA_ECOLI	JW3937	b3965	trmA	tRNA/tmRNA (uracil-C(5))-methyltransferase	41967	0.704487	0.00553061	0.181979	0.0163151	0.595215	0.046006	0.451679	0.086868	0.258314	3	3		3
P39830	YBAL_ECOLI	JW0467	b0478	ybaL	Inner membrane protein YbaL	59424	1.33818	0.152548	0.37232	0.00376337	1.21954	0.228699	1.44582	0.431165	0.278228				5
P77293	GTRB_ECOLI	JW2347	b2351	yfdH	Prophage bactoprenol glucosyl transferase homolog	34635	1.04672	0.0674123	0.300812	0.00111778	0.724605	0.100406	0.829489	0.158649	0.287387				3
P0AG82	PSTS_ECOLI	JW3706	b3728	pstS	Phosphate-binding protein PstS	37024	30.5216	0.00281971	9.0542	0.000148018	11.3699	0.00178816	10.2129	0.000973295	0.296649				1
P08956	T1RK_ECOLI	JW4313	b4350	hsdR	Type I restriction enzyme EcoKI R protein	134095	1.11149	0.109175	0.355641	0.0404993	0.888251	0.245677	1.46947	0.272473	0.319967				5
P00634	PPB_ECOLI	JW0374	b0383	phoA	Alkaline phosphatase	49439	188.062	0.00291154	61.7336	0.000820149	65.2927	0.00038359	153.83	0.000873204	0.328263				1
P0AAA1	YAGU_ECOLI	JW0281	b0287	yagU	Inner membrane protein YagU	22967	1.33025	0.137846	0.460037	0.0151645	0.874159	0.219813	0.995349	0.974605	0.345827				5
P15877	DHG_ECOLI	JW0120	b0124	gcd	Quinoprotein glucose dehydrogenase	86747	1.23784	0.110243	0.439776	0.00204523	1.42758	0.0506334	2.56906	0.00281979	0.355277				6
P77150	PDXY_ECOLI	JW1628	b1636	pdxY	Pyridoxal kinase PdxY	31322	0.806057	0.109076	0.290908	0.00293452	0.898398	0.572083	0.934232	0.769218	0.360903				3
P27248	GCST_ECOLI	JW2873	b2905	gcvT	Aminomethyltransferase	40147	1.98703	0.0100847	0.756977	0.0417046	1.47383	0.0172131	1.65527	0.000873204	0.38096				6
P0A9K7	PHOU_ECOLI	JW3702	b3724	phoU	Phosphate-specific transport system accessory protein PhoU	27417	11.8187	3.68031e-05	4.70354	0.0127137	5.22811	0.0102334	4.43063	0.000481901	0.397973				1
P33195	GCSP_ECOLI	JW2871	b2903	gcvP	Glycine dehydrogenase (decarboxylating)	104376	1.61031	0.000925258	0.675923	0.00270351	1.33346	0.0035146	1.92173	0.000743545	0.419747				6
P52007	YECM_ECOLI	JW5309	b1875	yecM	Protein YecM	21205	2.17863	0.0355011	0.94027	0.547908	1.41982	0.092735	1.62137	0.106288	0.431587				6
